# Supplementary material for: Exploring the Biosynthetic Potential of Microorganisms from the South China Sea Cold Seep Using Culture-Dependent and Culture-Independent Approaches
Source: Mar Drugs. 2025 Jul 30;23(8):313. doi: 10.3390/md23080313 (PMC12387464; doi:10.3390/md23080313)
Supplement: Supplementary file 1 [file marinedrugs-23-00313-s001.zip]

Archive with 8 entries (8 files):
- Table S1. Information about Cold Seep Samples.xlsx
- Table S2. Isolation protocols about the 518 isolations.xlsx
- Table S3. 1037 unique OTUs analysized from Qiime2.xlsx
- Table S4. BGC distribution of 989 Bacterial OTUs.xlsx
- Table S5. BGC distribution of 518 bacterial isolations.xlsx
- Table S6. 305 MAGs abundance in 18 cold seep samples.xlsx
- Table S7. Genomic features of the 305 cold seep MAGs.xlsx
- Table S8. Information about the 928 BGCs.xlsx
