# Supplementary material for: Exploring the Biosynthetic Potential of Microorganisms from the South China Sea Cold Seep Using Culture-Dependent and Culture-Independent Approaches
Source: Mar Drugs. 2025 Jul 30;23(8):313. doi: 10.3390/md23080313 (PMC12387464; doi:10.3390/md23080313)
Supplement: Supplementary file 1 [file marinedrugs-23-00313-s001.zip › Table S1. Information about Cold Seep Samples.xlsx]

## Sheet: Sheet1
Sample name	Centimeter below the seafloor	Geographic position	Geographic location	Abbreviation	Sample type	Water depth (m)	Applied approaches
ROV262-1	0-4	119.28°E, 22.1°N	Southwest of Taiwan Island	ROV262-ST-Red1	Methane seep sediments (reducing sediments containing H2S)	1144	16S rRNA sequencing Metagenomic sequencing Microbial isolation
ROV262-2	4-8
ROV262-3	8-12
ROV262-4	12-16
ROV262-5	16-20
ROV262-6	20-22
ROV271-1	0-4			ROV271-ST-Non1	Methane seep sediments	1150
ROV271-2	4-8
ROV271-3	8-12
ROV271-4	12-16
ROV271-5	16-20
ROV271-6	20-23
ROV244-1	0-4			ROV244-ST-Non3		1159	Microbial isolation
ROV244-2	4-8
ROV244-3	8-12
ROV244-4	12-16
ROV244-5	16-20
ROV244-6	20-24
ROV244-7	24-26
ROV263-1	0-4			ROV263-ST-Non2		1128
ROV263-2	4-8
ROV263-3	8-12
ROV263-4	12-16
ROV263-5	16-20
ROV263-6	20-24
ROV251-1	0-4	110°E, 17.3°N	Lingshui	ROV251-LS-Non1		1829	16S rRNA sequencing Metagenomic sequencing Microbial isolation
ROV251-2	4-8
ROV251-3	8-12
ROV251-4	12-16
ROV251-5	16-20
ROV251-6	20-22
ROV252-1	0-4			ROV252-LS-Non2		1758	Microbial isolation
ROV252-2	4-8
ROV252-3	8-12
ROV252-4	12-16
ROV252-5	16-20
ROV252-6	20-25
