# Supplementary material for: Exploring the Biosynthetic Potential of Microorganisms from the South China Sea Cold Seep Using Culture-Dependent and Culture-Independent Approaches
Source: Mar Drugs. 2025 Jul 30;23(8):313. doi: 10.3390/md23080313 (PMC12387464; doi:10.3390/md23080313)
Supplement: Supplementary file 1 [file marinedrugs-23-00313-s001.zip › Table S2. Isolation protocols about the 518 isolations.xlsx]

## Sheet: 518
Strain		Culture condition				16S_blast (EZBioCloud)
ID	Sourse	Enrichment	Medium	Temperature (℃)	Time(day)	Top-hit taxon	Top-hit strain	Similarity (%)	Completeness (%)	Top-hit taxonomy
WB1	ROV262-4	2216E,1d	2216E	20	1	Cytobacillus oceanisediminis	H2	99.07	97.4	Bacteria;Firmicutes;Bacilli;Bacillales;Bacillaceae;Cytobacillus
WB1-2	ROV262-4	2216E,1d	2216E	20	1	Cytobacillus firmus	NBRC 15306(T)	99.38	100	Bacteria;Firmicutes;Bacilli;Bacillales;Bacillaceae;Cytobacillus
WB2	ROV262-4	2216E,1d	2216E	20	1	Rossellomorea arthrocnemi	EAR8	99.72	96.7	Bacteria;Firmicutes;Bacilli;Bacillales;Bacillaceae;Rossellomorea
WB2-2	ROV262-4	2216E,1d	2216E	20	1	Cytobacillus firmus	NBRC 15306	99.9	67.2	Bacteria;Firmicutes;Bacilli;Bacillales;Bacillaceae;Cytobacillus
WB3	ROV262-4	2216E,1d	2216E	20	1	Rossellomorea arthrocnemi	EAR8	99.79	96.5	Bacteria;Firmicutes;Bacilli;Bacillales;Bacillaceae;Rossellomorea
WB4	ROV262-4	2216E,1d	2216E	20	1	Rossellomorea arthrocnemi	EAR8	98.74	97.4	Bacteria;Firmicutes;Bacilli;Bacillales;Bacillaceae;Rossellomorea
WB5	ROV262-4	2216E,1d	2216E	20	1	Rossellomorea arthrocnemi	EAR8	99.86	96.6	Bacteria;Firmicutes;Bacilli;Bacillales;Bacillaceae;Rossellomorea
WB6	ROV262-4	2216E,1d	2216E	20	1	Rossellomorea arthrocnemi	EAR8	99.86	97.4	Bacteria;Firmicutes;Bacilli;Bacillales;Bacillaceae;Rossellomorea
WB7	ROV262-4	2216E,1d	2216E	20	1	Bacillus cereus	ATCC 14579	100	96.1	Bacteria;Firmicutes;Bacilli;Bacillales;Bacillaceae;Bacillus
WB8	ROV262-4	2216E,1d	2216E	20	1	Bacillus paramobilis	BML-BC017	99.58	97.7	Bacteria;Firmicutes;Bacilli;Bacillales;Bacillaceae;Bacillus
WB9	ROV262-4	2216E,1d	2216E	20	1	Bacillus arachidis	SY8	99.5	96.8	Bacteria;Firmicutes;Bacilli;Bacillales;Bacillaceae;Bacillus
WB10	ROV262-4	2216E,1d	2216E	20	1	Bacillus wiedmannii	FSL W8-0169	100	96.3	Bacteria;Firmicutes;Bacilli;Bacillales;Bacillaceae;Bacillus
WB11	ROV262-4	2216E,1d	2216E	20	1	Rossellomorea arthrocnemi	EAR8	98.89	97.7	Bacteria;Firmicutes;Bacilli;Bacillales;Bacillaceae;Rossellomorea
WB12	ROV262-4	2216E,1d	2216E	20	1	Pseudalkalibacillus hwajinpoensis	SW-72	99.29	95.7	Bacteria;Firmicutes;Bacilli;Bacillales;Bacillaceae;Pseudalkalibacillus
WB13	ROV262-4	2216E,1d	2216E	20	1	Bacillus cereus	ATCC 14579	100	96	Bacteria;Firmicutes;Bacilli;Bacillales;Bacillaceae;Bacillus
WB14	ROV262-4	2216E,1d	2216E	20	1	Rossellomorea arthrocnemi	EAR8	99.22	96.1	Bacteria;Firmicutes;Bacilli;Bacillales;Bacillaceae;Rossellomorea
WB15	ROV262-4	2216E,1d	2216E	20	1	Rossellomorea arthrocnemi	EAR8	99.22	96.2	Bacteria;Firmicutes;Bacilli;Bacillales;Bacillaceae;Rossellomorea
WB16	ROV262-4	2216E,1d	2216E	20	1	Pseudalkalibacillus hwajinpoensis	SW-72	99.29	96	Bacteria;Firmicutes;Bacilli;Bacillales;Bacillaceae;Pseudalkalibacillus
WB17	ROV262-4	2216E,1d	2216E	20	1	Rossellomorea arthrocnemi	EAR8	99.86	97.2	Bacteria;Firmicutes;Bacilli;Bacillales;Bacillaceae;Rossellomorea
WB18	ROV262-4	2216E,1d	2216E	20	1	Pseudalkalibacillus hwajinpoensis	SW-72	99.3	96.4	Bacteria;Firmicutes;Bacilli;Bacillales;Bacillaceae;Pseudalkalibacillus
WB19	ROV262-4	2216E,1d	2216E	20	1	Bacillus cereus	ATCC 14579	99.72	96.3	Bacteria;Firmicutes;Bacilli;Bacillales;Bacillaceae;Bacillus
WB20	ROV262-4	2216E,1d	2216E	20	1	Bacillus toyonensis	BCT-7112	100	95.9	Bacteria;Firmicutes;Bacilli;Bacillales;Bacillaceae;Bacillus
WB21	ROV262-4	2216E,1d	ISP3	20	1	Bacillus cereus	ATCC 14579	100	97.8	Bacteria;Firmicutes;Bacilli;Bacillales;Bacillaceae;Bacillus
WB23	ROV244-3	2216E,1d	ISP3	20	1	Bacillus toyonensis	BCT-7112	99.79	96.1	Bacteria;Firmicutes;Bacilli;Bacillales;Bacillaceae;Bacillus
WB25	ROV244-3	2216E,1d	2216E	20	1	Rossellomorea arthrocnemi	EAR8	99.86	96.5	Bacteria;Firmicutes;Bacilli;Bacillales;Bacillaceae;Rossellomorea
WB26	ROV244-3	2216E,1d	2216E	20	1	Cytobacillus firmus	NBRC 15306	99.5	96.1	Bacteria;Firmicutes;Bacilli;Bacillales;Bacillaceae;Cytobacillus
WB27	ROV244-3	2216E,1d	2216E	20	1	Bacillus paranthracis	Mn5	99.79	98	Bacteria;Firmicutes;Bacilli;Bacillales;Bacillaceae;Bacillus
WB28	ROV244-3	2216E,1d	2216E	20	1	Bacillus paranthracis	Mn5	99.79	98.1	Bacteria;Firmicutes;Bacilli;Bacillales;Bacillaceae;Bacillus
WB29	ROV244-3	2216E,1d	2216E	20	1	Bacillus arachidis	SY8	99.57	98	Bacteria;Firmicutes;Bacilli;Bacillales;Bacillaceae;Bacillus
WB30	ROV244-3	2216E,1d	2216E	20	1	Bacillus cereus	ATCC 14579	99.93	96.3	Bacteria;Firmicutes;Bacilli;Bacillales;Bacillaceae;Bacillus
WB31	ROV244-3	2216E,1d	2216E	20	1	Bacillus albus	N35-10-2	99.79	96.7	Bacteria;Firmicutes;Bacilli;Bacillales;Bacillaceae;Bacillus
WB32	ROV244-3	2216E,1d	2216E	20	1	Bacillus paramobilis	BML-BC017	99.93	97.1	Bacteria;Firmicutes;Bacilli;Bacillales;Bacillaceae;Bacillus
WB33	ROV244-3	2216E,1d	2216E	20	1	Rossellomorea arthrocnemi	EAR8	98.95	97.2	Bacteria;Firmicutes;Bacilli;Bacillales;Bacillaceae;Rossellomorea
WB34	ROV244-3	2216E,1d	2216E	20	1	Cytobacillus firmus	NBRC 15306(T)	99.23	100	Bacteria;Firmicutes;Bacilli;Bacillales;Bacillaceae;Cytobacillus
WB35	ROV244-3	2216E,1d	ISP3	20	1	Cytobacillus oceanisediminis	H2	99.14	97.3	Bacteria;Firmicutes;Bacilli;Bacillales;Bacillaceae;Cytobacillus
WB36	ROV244-3	2216E,1d	2216E	20	1	Bacillus toyonensis	BCT-7112	100	96.5	Bacteria;Firmicutes;Bacilli;Bacillales;Bacillaceae;Bacillus
WB37	ROV244-3	2216E,1d	2216E	20	1	Bacillus aequororis	M-8	100	96.7	Bacteria;Firmicutes;Bacilli;Bacillales;Bacillaceae;Sutcliffiella
WB38	ROV244-3	2216E,1d	2216E	20	1	Bacillus paranthracis	Mn5	99.86	98.1	Bacteria;Firmicutes;Bacilli;Bacillales;Bacillaceae;Bacillus
WB40	ROV244-3	2216E,1d	2216E	20	1	Bacillus albus	N35-10-2	100	96.1	Bacteria;Firmicutes;Bacilli;Bacillales;Bacillaceae;Bacillus
WB41	ROV244-3	2216E,1d	2216E	20	1	Bacillus wiedmannii	FSL W8-0169	100	96	Bacteria;Firmicutes;Bacilli;Bacillales;Bacillaceae;Bacillus
WB42	ROV244-3	2216E,1d	2216E	20	1	Bacillus paranthracis	Mn5	99.58	98	Bacteria;Firmicutes;Bacilli;Bacillales;Bacillaceae;Bacillus
WB43	ROV244-3	2216E,1d	2216E	20	1	Rossellomorea arthrocnemi	EAR8	99.86	96.3	Bacteria;Firmicutes;Bacilli;Bacillales;Bacillaceae;Rossellomorea
WB44	ROV262-4	/	2216E	10	7	Bacillus cereus	ATCC 14579	99.79	96.5	Bacteria;Firmicutes;Bacilli;Bacillales;Bacillaceae;Bacillus
WB45	ROV262-4	/	2216E	10	7	Bacillus arachidis	SY8	99.57	98	Bacteria;Firmicutes;Bacilli;Bacillales;Bacillaceae;Bacillus
WB46	ROV262-4	/	2216E	10	7	Bacillus cereus	ATCC 14579	99.86	97.8	Bacteria;Firmicutes;Bacilli;Bacillales;Bacillaceae;Bacillus
WB50	ROV262-4	/	2216E	10	7	Bacillus cereus	ATCC 14579	99.93	96.5	Bacteria;Firmicutes;Bacilli;Bacillales;Bacillaceae;Bacillus
WB51	ROV262-4	/	2216E	10	7	Bacillus cereus	ATCC 14579	99.79	96.6	Bacteria;Firmicutes;Bacilli;Bacillales;Bacillaceae;Bacillus
WB53	ROV244-3	2216E,1d	2216E	10	6	Bacillus cereus	ATCC 14579	99.93	97.2	Bacteria;Firmicutes;Bacilli;Bacillales;Bacillaceae;Bacillus
WB54	ROV244-3	2216E,1d	2216E	10	6	Bacillus cereus	ATCC 14579	99.86	97.2	Bacteria;Firmicutes;Bacilli;Bacillales;Bacillaceae;Bacillus
WB55	ROV244-3	2216E,1d	2216E	10	6	Bacillus cereus	ATCC 14579	99.58	97.2	Bacteria;Firmicutes;Bacilli;Bacillales;Bacillaceae;Bacillus
WB56	ROV244-3	2216E,1d	2216E	10	6	Bacillus cereus	ATCC 14579	99.58	97.2	Bacteria;Firmicutes;Bacilli;Bacillales;Bacillaceae;Bacillus
WB57	ROV244-3	2216E,1d	2216E	10	6	Bacillus albus	N35-10-2	100	96.9	Bacteria;Firmicutes;Bacilli;Bacillales;Bacillaceae;Bacillus
WB58	ROV244-3	2216E,1d	2216E	10	6	Bacillus cereus	ATCC 14579	99.79	96.8	Bacteria;Firmicutes;Bacilli;Bacillales;Bacillaceae;Bacillus
WB59	ROV244-3	2216E,1d	2216E	10	6	Bacillus cereus	ATCC 14579	99.79	97.2	Bacteria;Firmicutes;Bacilli;Bacillales;Bacillaceae;Bacillus
WB60	ROV244-3	2216E,1d	ISP3	10	6	Bacillus cereus	ATCC 14579	99.79	96	Bacteria;Firmicutes;Bacilli;Bacillales;Bacillaceae;Bacillus
WB61	ROV244-3	2216E,1d	ISP3	10	6	Bacillus cereus	ATCC 14579	99.65	97.2	Bacteria;Firmicutes;Bacilli;Bacillales;Bacillaceae;Bacillus
WB63	ROV244-3	2216E,1d	ISP3	10	6	Bacillus paramobilis	BML-BC017	99.72	98	Bacteria;Firmicutes;Bacilli;Bacillales;Bacillaceae;Bacillus
WB65	ROV262-4	2216E,1d	2216E	10	6	Rossellomorea arthrocnemi	EAR8	98.81	96.9	Bacteria;Firmicutes;Bacilli;Bacillales;Bacillaceae;Rossellomorea
WB66	ROV262-4	2216E,1d	2216E	10	6	Rossellomorea arthrocnemi	EAR8	98.81	97.3	Bacteria;Firmicutes;Bacilli;Bacillales;Bacillaceae;Rossellomorea
WB67	ROV262-4	2216E,1d	2216E	10	6	Rossellomorea arthrocnemi	EAR8	98.88	97	Bacteria;Firmicutes;Bacilli;Bacillales;Bacillaceae;Rossellomorea
WB68	ROV262-4	2216E,1d	2216E	10	6	Rossellomorea arthrocnemi	EAR8	99.86	98.6	Bacteria;Firmicutes;Bacilli;Bacillales;Bacillaceae;Rossellomorea
WB69	ROV262-4	2216E,1d	2216E	10	6	Paenisporosarcina quisquiliarum	SK 55	99.65	96.2	Bacteria;Firmicutes;Bacilli;Bacillales;Planococcaceae;Paenisporosarcina
WB70	ROV262-4	2216E,1d	2216E	10	6	Rossellomorea arthrocnemi	EAR8	99.79	96.9	Bacteria;Firmicutes;Bacilli;Bacillales;Bacillaceae;Rossellomorea
WB73	ROV262-4	2216E,1d	ISP3	10	6	Metabacillus indicus	LMG 22858	99.5	97	Bacteria;Firmicutes;Bacilli;Bacillales;Bacillaceae;Metabacillus
WB74	ROV262-4	2216E,1d	ISP3	10	6	Rossellomorea arthrocnemi	EAR8	99.84	85.7	Bacteria;Firmicutes;Bacilli;Bacillales;Bacillaceae;Rossellomorea
WB75	ROV262-4	2216E,1d	ISP3	10	6	Rossellomorea arthrocnemi	EAR8	99.84	85.8	Bacteria;Firmicutes;Bacilli;Bacillales;Bacillaceae;Rossellomorea
WB76	ROV244-3	ISP3,2d	2216E	20	3	Bacillus badius	MTCC 1458	99.58	97	Bacteria;Firmicutes;Bacilli;Bacillales;Bacillaceae;Bacillus
WB77	ROV244-3	ISP3,2d	2216E	20	3	Lysinibacillus fusiformis	NBRC 15717	99.58	98.1	Bacteria;Firmicutes;Bacilli;Caryophanales;Caryophanaceae;Lysinibacillus
WB78	ROV244-3	ISP3,2d	2216E	20	3	Bacillus cereus	ATCC 14579	99.65	96.9	Bacteria;Firmicutes;Bacilli;Bacillales;Bacillaceae;Bacillus
WB79	ROV244-3	ISP3,2d	2216E	20	3	Bacillus cereus	ATCC 14579	99.58	97	Bacteria;Firmicutes;Bacilli;Bacillales;Bacillaceae;Bacillus
WB80	ROV244-3	ISP3,2d	2216E	20	3	Lysinibacillus fusiformis	NBRC 15717	99.86	97.3	Bacteria;Firmicutes;Bacilli;Caryophanales;Caryophanaceae;Lysinibacillus
WB82	ROV244-3	ISP3,2d	2216E	20	3	Bacillus cereus	ATCC 14579	99.67	62.5	Bacteria;Firmicutes;Bacilli;Bacillales;Bacillaceae;Bacillus
WB84	ROV244-3	ISP3,2d	2216E	20	3	Bacillus paramycoides	NH24A2(T)	99.79	100	Bacteria;Firmicutes;Bacilli;Bacillales;Bacillaceae;Bacillus
WB85	ROV244-3	ISP3,2d	2216E	20	3	Lysinibacillus sphaericus	KCTC 3346	99.79	98.6	Bacteria;Firmicutes;Bacilli;Caryophanales;Caryophanaceae;Lysinibacillus
WB86	ROV244-3	ISP3,2d	ISP3	20	3	Lysinibacillus sphaericus	KCTC 3346	98.55	98.6	Bacteria;Firmicutes;Bacilli;Caryophanales;Caryophanaceae;Lysinibacillus
WB87	ROV244-3	ISP3,2d	ISP3	20	3	Bacillus cereus	ATCC 14579	99.65	96.7	Bacteria;Firmicutes;Bacilli;Bacillales;Bacillaceae;Bacillus
WB88	ROV244-3	ISP3,2d	ISP3	20	3	Bacillus wiedmannii	FSL W8-0169	99.86	97.2	Bacteria;Firmicutes;Bacilli;Bacillales;Bacillaceae;Bacillus
WB89	ROV244-3	ISP3,2d	ISP3	20	3	Bacillus toyonensis	BCT-7112	99.86	97.2	Bacteria;Firmicutes;Bacilli;Bacillales;Bacillaceae;Bacillus
WB90	ROV262-4	ISP3,2d	2216E	20	3	Pseudalkalibacillus hwajinpoensis	SW-72	98.95	96.8	Bacteria;Firmicutes;Bacilli;Bacillales;Bacillaceae;Pseudalkalibacillus
WB91	ROV262-4	ISP3,2d	2216E	20	3	Lysinibacillus fusiformis	NBRC 15717	99.3	97.1	Bacteria;Firmicutes;Bacilli;Caryophanales;Caryophanaceae;Lysinibacillus
WB92	ROV262-4	ISP3,2d	2216E	20	3	Lysinibacillus fusiformis	NBRC 15717	99.37	97.6	Bacteria;Firmicutes;Bacilli;Caryophanales;Caryophanaceae;Lysinibacillus
WB93	ROV262-4	ISP3,2d	2216E	20	3	Lysinibacillus fusiformis	NBRC 15717	99.72	96.3	Bacteria;Firmicutes;Bacilli;Caryophanales;Caryophanaceae;Lysinibacillus
WB94	ROV262-4	ISP3,2d	2216E	20	3	Bacillus albus	N35-10-2	99.72	97.6	Bacteria;Firmicutes;Bacilli;Bacillales;Bacillaceae;Bacillus
WB95	ROV262-4	ISP3,2d	2216E	20	3	Rossellomorea arthrocnemi	EAR8	99.79	96.9	Bacteria;Firmicutes;Bacilli;Bacillales;Bacillaceae;Rossellomorea
WB96	ROV262-4	ISP3,2d	2216E	20	3	Lysinibacillus capsici	PB300	99.72	97.6	Bacteria;Firmicutes;Bacilli;Caryophanales;Caryophanaceae;Lysinibacillus
WB97	ROV262-4	ISP3,2d	2216E	20	3	Lysinibacillus fusiformis	NBRC 15717	99.51	96.9	Bacteria;Firmicutes;Bacilli;Caryophanales;Caryophanaceae;Lysinibacillus
WB98	ROV262-4	ISP3,2d	ISP3	20	3	Lysinibacillus fusiformis	NBRC 15717	99.58	96.7	Bacteria;Firmicutes;Bacilli;Caryophanales;Caryophanaceae;Lysinibacillus
WB99	ROV262-4	ISP3,2d	ISP3	20	3	Bacillus cereus	ATCC 14579	99.79	97.8	Bacteria;Firmicutes;Bacilli;Bacillales;Bacillaceae;Bacillus
WB100	ROV262-4	ISP3,2d	ISP3	20	3	Bacillus cereus	ATCC 14579	99.72	96.9	Bacteria;Firmicutes;Bacilli;Bacillales;Bacillaceae;Bacillus
WB101	ROV262-4	ISP3,2d	ISP3	20	3	Lysinibacillus fusiformis	NBRC 15717	99.51	96.9	Bacteria;Firmicutes;Bacilli;Caryophanales;Caryophanaceae;Lysinibacillus
WB102	ROV262-4	2216E,1d	2216E	10	7	Rossellomorea arthrocnemi	EAR8	99.16	96.5	Bacteria;Firmicutes;Bacilli;Bacillales;Bacillaceae;Rossellomorea
WB103	ROV262-4	2216E,1d	2216E	10	7	Rossellomorea arthrocnemi	EAR8	99.73	98.9	Bacteria;Firmicutes;Bacilli;Bacillales;Bacillaceae;Rossellomorea
WB104	ROV262-4	2216E,1d	2216E	10	7	Rossellomorea arthrocnemi	EAR8	99.86	98.8	Bacteria;Firmicutes;Bacilli;Bacillales;Bacillaceae;Rossellomorea
WB105	ROV262-4	2216E,1d	2216E	10	7	Sutcliffiella horikoshii	DSM 8719	99.02	100	Bacteria;Firmicutes;Bacilli;Bacillales;Bacillaceae;Sutcliffiella
WB106	ROV262-4	2216E,1d	2216E	10	7	Bacillus haikouensis	C-89	99.72	98.8	Bacteria;Firmicutes;Bacilli;Bacillales;Bacillaceae;Rossellomorea
WB107	ROV262-4	2216E,1d	2216E	10	7	Rossellomorea arthrocnemi	EAR8	98.95	97.4	Bacteria;Firmicutes;Bacilli;Bacillales;Bacillaceae;Rossellomorea
WB108	ROV262-4	2216E,1d	2216E	10	7	Rossellomorea arthrocnemi	EAR8	99.02	97.2	Bacteria;Firmicutes;Bacilli;Bacillales;Bacillaceae;Rossellomorea
WB109	ROV262-4	2216E,1d	2216E	20	7	Pseudalkalibacillus hwajinpoensis	SW-72	99.02	97.3	Bacteria;Firmicutes;Bacilli;Bacillales;Bacillaceae;Pseudalkalibacillus
WB110	ROV262-4	2216E,1d	2216E	20	7	Mesobacillus jeotgali	YKJ-10	99.72	97.6	Bacteria;Firmicutes;Bacilli;Bacillales;Bacillaceae;Mesobacillus
WB111	ROV262-4	2216E,1d	2216E	20	7	Rossellomorea arthrocnemi	EAR8	99.86	98.8	Bacteria;Firmicutes;Bacilli;Bacillales;Bacillaceae;Rossellomorea
WB112	ROV262-4	2216E,1d	2216E	20	7	Mesobacillus jeotgali	YKJ-10	99.72	97.5	Bacteria;Firmicutes;Bacilli;Bacillales;Bacillaceae;Mesobacillus
WB113	ROV262-4	2216E,1d	2216E	20	7	Rossellomorea arthrocnemi	EAR8	98.89	97.5	Bacteria;Firmicutes;Bacilli;Bacillales;Bacillaceae;Rossellomorea
WB114	ROV262-4	2216E,1d	2216E	20	7	Bacillus haikouensis	C-89	99.72	98.7	Bacteria;Firmicutes;Bacilli;Bacillales;Bacillaceae;Rossellomorea
WB115	ROV262-4	2216E,1d	2216E	20	7	Bacillus haikouensis	C-89	99.84	85.2	Bacteria;Firmicutes;Bacilli;Bacillales;Bacillaceae;Rossellomorea
WB116	ROV262-4	2216E,1d	2216E	20	7	Bacillus haikouensis	C-89	99.84	85.2	Bacteria;Firmicutes;Bacilli;Bacillales;Bacillaceae;Rossellomorea
WB117	ROV262-4	2216E,1d	ISP3	10	7	Metabacillus indicus	LMG 22858	99.79	96.6	Bacteria;Firmicutes;Bacilli;Bacillales;Bacillaceae;Metabacillus
WB118	ROV262-4	2216E,1d	ISP3	10	7	Rossellomorea arthrocnemi	EAR8	99.09	96.6	Bacteria;Firmicutes;Bacilli;Bacillales;Bacillaceae;Rossellomorea
WB119	ROV262-4	2216E,1d	ISP3	10	7	Rossellomorea arthrocnemi	EAR8	99.09	96.8	Bacteria;Firmicutes;Bacilli;Bacillales;Bacillaceae;Rossellomorea
WB121	ROV244-3	2216E,1d	2216E	10	7	Cytobacillus firmus	NBRC 15306	99.23	100	Bacteria;Firmicutes;Bacilli;Bacillales;Bacillaceae;Cytobacillus
WB122	ROV244-3	2216E,1d	2216E	10	7	Sutcliffiella halmapala	DSM 8723	98.94	96.6	Bacteria;Firmicutes;Bacilli;Bacillales;Bacillaceae;Sutcliffiella
WB123	ROV244-3	2216E,1d	2216E	10	7	Bacillus haikouensis	C-89	99.37	96.6	Bacteria;Firmicutes;Bacilli;Bacillales;Bacillaceae;Rossellomorea
WB124	ROV244-3	2216E,1d	2216E	10	7	Rossellomorea arthrocnemi	EAR8	99.86	98.7	Bacteria;Firmicutes;Bacilli;Bacillales;Bacillaceae;Rossellomorea
WB125	ROV244-3	2216E,1d	2216E	10	7	Metabacillus idriensis	SMC 4352-2	99.79	96.6	Bacteria;Firmicutes;Bacilli;Bacillales;Bacillaceae;Metabacillus
WB126	ROV244-3	2216E,1d	2216E	10	7	Sutcliffiella horikoshii	DSM 8719	99.3	100	Bacteria;Firmicutes;Bacilli;Bacillales;Bacillaceae;Sutcliffiella
WB127	ROV244-3	2216E,1d	2216E	10	7	Metabacillus idriensis	SMC 4352-2	99.79	96.6	Bacteria;Firmicutes;Bacilli;Bacillales;Bacillaceae;Metabacillus
WB128	ROV244-3	2216E,1d	2216E	10	7	Bacillus tianshenii	YIM M13235	99.72	96.5	Bacteria;Firmicutes;Bacilli;Bacillales;Bacillaceae;Sutcliffiella
WB129	ROV244-3	2216E,1d	2216E	10	7	Mesobacillus selenatarsenatis	SF-1	99.79	98.7	Bacteria;Firmicutes;Bacilli;Bacillales;Bacillaceae;Mesobacillus
WB130	ROV244-3	2216E,1d	2216E	10	7	Bacillus toyonensis	BCT-7112	99.86	96.5	Bacteria;Firmicutes;Bacilli;Bacillales;Bacillaceae;Bacillus
WB131	ROV244-3	2216E,1d	2216E	10	7	Sutcliffiella horikoshii	DSM 8719(T)	99.38	100	Bacteria;Firmicutes;Bacilli;Bacillales;Bacillaceae;Sutcliffiella
WB132	ROV244-3	2216E,1d	2216E	10	7	Bacillus haikouensis	C-89	99.51	96.5	Bacteria;Firmicutes;Bacilli;Bacillales;Bacillaceae;Rossellomorea
WB133	ROV244-3	2216E,1d	2216E	10	7	Rossellomorea arthrocnemi	EAR8	99.58	96.7	Bacteria;Firmicutes;Bacilli;Bacillales;Bacillaceae;Rossellomorea
WB134	ROV244-3	2216E,1d	2216E	10	7	Sutcliffiella horikoshii	DSM 8719	99.16	100	Bacteria;Firmicutes;Bacilli;Bacillales;Bacillaceae;Sutcliffiella
WB135	ROV244-3	2216E,1d	2216E	10	7	Sutcliffiella horikoshii	DSM 8719	99.3	100	Bacteria;Firmicutes;Bacilli;Bacillales;Bacillaceae;Sutcliffiella
WB136	ROV244-3	2216E,1d	2216E	10	7	Bacillus haikouensis	C-89	98.81	96.7	Bacteria;Firmicutes;Bacilli;Bacillales;Bacillaceae;Rossellomorea
WB137	ROV244-3	2216E,1d	2216E	10	7	Rossellomorea oryzaecorticis	R1	99.37	96.7	Bacteria;Firmicutes;Bacilli;Bacillales;Bacillaceae;Rossellomorea
WB138	ROV244-3	2216E,1d	2216E	10	7	Rossellomorea arthrocnemi	EAR8	99.01	96.6	Bacteria;Firmicutes;Bacilli;Bacillales;Bacillaceae;Rossellomorea
WB139	ROV244-3	2216E,1d	2216E	10	7	Rossellomorea oryzaecorticis	R1	99.37	96.6	Bacteria;Firmicutes;Bacilli;Bacillales;Bacillaceae;Rossellomorea
WB140	ROV244-3	2216E,1d	2216E	10	7	Sutcliffiella halmapala	DSM 8723	98.94	96.6	Bacteria;Firmicutes;Bacilli;Bacillales;Bacillaceae;Sutcliffiella
WB141	ROV244-3	2216E,1d	2216E	10	7	Rossellomorea arthrocnemi	EAR8	99.38	98.6	Bacteria;Firmicutes;Bacilli;Bacillales;Bacillaceae;Rossellomorea
WB142	ROV244-3	2216E,1d	2216E	10	7	Metabacillus idriensis	SMC 4352-2	99.79	96.6	Bacteria;Firmicutes;Bacilli;Bacillales;Bacillaceae;Metabacillus
WB143	ROV244-3	2216E,1d	2216E	20	7	Bacillus haikouensis	C-89	99.38	98.6	Bacteria;Firmicutes;Bacilli;Bacillales;Bacillaceae;Rossellomorea
WB144	ROV244-3	2216E,1d	2216E	20	7	Bacillus haikouensis	C-89	99.76	84.9	Bacteria;Firmicutes;Bacilli;Bacillales;Bacillaceae;Rossellomorea
WB145	ROV244-3	2216E,1d	2216E	20	7	Metabacillus idriensis	SMC 4352-2	99.79	96.1	Bacteria;Firmicutes;Bacilli;Bacillales;Bacillaceae;Metabacillus
WB146	ROV244-3	2216E,1d	2216E	20	7	Bacillus aequororis	M-8	100	95.8	Bacteria;Firmicutes;Bacilli;Bacillales;Bacillaceae;Sutcliffiella
WB147	ROV244-3	2216E,1d	2216E	20	7	Mesobacillus selenatarsenatis	SF-1	98.02	98	Bacteria;Firmicutes;Bacilli;Bacillales;Bacillaceae;Mesobacillus
WB148	ROV244-3	2216E,1d	2216E	20	7	Rossellomorea arthrocnemi	EAR8	99.84	85	Bacteria;Firmicutes;Bacilli;Bacillales;Bacillaceae;Rossellomorea
WB149	ROV244-3	2216E,1d	2216E	20	7	Rossellomorea aquimaris	TF-12	99.6	84.9	Bacteria;Firmicutes;Bacilli;Bacillales;Bacillaceae;Rossellomorea
WB150	ROV244-3	2216E,1d	2216E	20	7	Rossellomorea arthrocnemi	EAR8	99.84	85.1	Bacteria;Firmicutes;Bacilli;Bacillales;Bacillaceae;Rossellomorea
WB151	ROV244-3	2216E,1d	2216E	20	7	Mesobacillus boroniphilus	JCM 21738	99.93	98	Bacteria;Firmicutes;Bacilli;Bacillales;Bacillaceae;Mesobacillus
WB152	ROV244-3	2216E,1d	2216E	20	7	Sutcliffiella horikoshii	DSM 8719	99.43	100	Bacteria;Firmicutes;Bacilli;Bacillales;Bacillaceae;Sutcliffiella
WB153	ROV244-3	2216E,1d	2216E	20	7	Rossellomorea arthrocnemi	EAR8	99.92	84.9	Bacteria;Firmicutes;Bacilli;Bacillales;Bacillaceae;Rossellomorea
WB154	ROV244-3	2216E,1d	2216E	20	7	Rossellomorea arthrocnemi	EAR8	99.92	84.5	Bacteria;Firmicutes;Bacilli;Bacillales;Bacillaceae;Rossellomorea
WB155	ROV244-3	2216E,1d	2216E	20	7	Bacillus haikouensis	C-89	99.84	85	Bacteria;Firmicutes;Bacilli;Bacillales;Bacillaceae;Rossellomorea
WB156	ROV244-3	2216E,1d	2216E	10	7	Rossellomorea oryzaecorticis	R1	99.43	96	Bacteria;Firmicutes;Bacilli;Bacillales;Bacillaceae;Rossellomorea
WB157	ROV244-3	2216E,1d	2216E	10	7	Rossellomorea aquimaris	TF-12	99.76	84.5	Bacteria;Firmicutes;Bacilli;Bacillales;Bacillaceae;Rossellomorea
WB158	ROV244-3	2216E,1d	2216E	10	7	Metabacillus idriensis	SMC 4352-2	100	95.8	Bacteria;Firmicutes;Bacilli;Bacillales;Bacillaceae;Metabacillus
WB159	ROV244-3	2216E,1d	2216E	10	7	Solibacillus isronensis	B3W22	99.65	57.9	Bacteria;Firmicutes;Bacilli;Bacillales;Planococcaceae;Solibacillus
WB160	ROV244-3	2216E,1d	2216E	10	7	Rossellomorea arthrocnemi	EAR8	99.92	84.7	Bacteria;Firmicutes;Bacilli;Bacillales;Bacillaceae;Rossellomorea
WB161	ROV244-3	2216E,1d	2216E	10	7	Metabacillus indicus	LMG 22858	99.93	95.8	Bacteria;Firmicutes;Bacilli;Bacillales;Bacillaceae;Metabacillus
WB161-2	ROV244-3	2216E,1d	2216E	10	7	Rossellomorea aquimaris	TF-12	99.68	84.7	Bacteria;Firmicutes;Bacilli;Bacillales;Bacillaceae;Rossellomorea
WB162	ROV244-3	2216E,1d	2216E	10	7	Rossellomorea arthrocnemi	EAR8	99.84	85.1	Bacteria;Firmicutes;Bacilli;Bacillales;Bacillaceae;Rossellomorea
WB163	ROV244-3	2216E,1d	2216E	10	7	Metabacillus idriensis	SMC 4352-2	100	95.7	Bacteria;Firmicutes;Bacilli;Bacillales;Bacillaceae;Metabacillus
WB169	ROV244-3	2216E,1d	2216E	10	7	Bacillus cereus	ATCC 14579	99.93	96	Bacteria;Firmicutes;Bacilli;Bacillales;Bacillaceae;Bacillus
WB170	ROV244-3	2216E,1d	2216E	10	7	Bacillus wiedmannii	FSL W8-0169	99.86	95.9	Bacteria;Firmicutes;Bacilli;Bacillales;Bacillaceae;Bacillus
WB171	ROV252-1	2216E 20℃	2216E	20	5	Psychrobacter alimentarius	JG-100	99.92	84.1	Bacteria;Proteobacteria;Gammaproteobacteria;Moraxellales;Moraxellaceae;Psychrobacter
WB173	ROV252-1	2216E 20℃	2216E	20	5	Psychrobacter alimentarius	JG-100	99.92	86.6	Bacteria;Proteobacteria;Gammaproteobacteria;Moraxellales;Moraxellaceae;Psychrobacter
WB174	ROV252-1	2216E 20℃	ISP3	20	5	Bacillus cereus	ATCC 14579	100	98	Bacteria;Firmicutes;Bacilli;Bacillales;Bacillaceae;Bacillus
WB175	ROV252-1	2216E 20℃	ISP3	20	2	Psychrobacter alimentarius	JG-100	99.92	85.8	Bacteria;Proteobacteria;Gammaproteobacteria;Moraxellales;Moraxellaceae;Psychrobacter
WB176	ROV252-1	2216E 20℃	ISP3	20	2	Bacillus cereus	ATCC 14579	99.93	98.8	Bacteria;Firmicutes;Bacilli;Bacillales;Bacillaceae;Bacillus
WB177	ROV252-1	2216E 20℃	2216E	20	2	Psychrobacter alimentarius	JG-100	99.92	86.6	Bacteria;Proteobacteria;Gammaproteobacteria;Moraxellales;Moraxellaceae;Psychrobacter
WB178	ROV252-1	2216E 20℃	2216E	20	2	Psychrobacter alimentarius	JG-100	99.92	85.8	Bacteria;Proteobacteria;Gammaproteobacteria;Moraxellales;Moraxellaceae;Psychrobacter
WB179	ROV252-1	2216E 20℃	2216E	20	2	Psychrobacter alimentarius	JG-100	99.92	85.8	Bacteria;Proteobacteria;Gammaproteobacteria;Moraxellales;Moraxellaceae;Psychrobacter
WB181	ROV252-1	2216E 10℃	2216E	20	2	Psychrobacter alimentarius	JG-100	99.92	85.8	Bacteria;Proteobacteria;Gammaproteobacteria;Moraxellales;Moraxellaceae;Psychrobacter
WB182	ROV252-1	2216E 10℃	2216E	20	2	Psychrobacter alimentarius	JG-100	99.92	86.6	Bacteria;Proteobacteria;Gammaproteobacteria;Moraxellales;Moraxellaceae;Psychrobacter
WB183	ROV252-1	2216E 10℃	ISP3	20	2	Psychrobacter alimentarius	JG-100	99.91	78.8	Bacteria;Proteobacteria;Gammaproteobacteria;Moraxellales;Moraxellaceae;Psychrobacter
WB184	ROV252-1	ISP3 20℃	2216E	20	5	Psychrobacter alimentarius	JG-100	99.92	86.7	Bacteria;Proteobacteria;Gammaproteobacteria;Moraxellales;Moraxellaceae;Psychrobacter
WB185	ROV252-1	ISP3 20℃	2216E	20	5	Psychrobacter alimentarius	JG-100	99.92	86.7	Bacteria;Proteobacteria;Gammaproteobacteria;Moraxellales;Moraxellaceae;Psychrobacter
WB188	ROV252-1	ISP3 20℃	2216E	20	5	Psychrobacter alimentarius	JG-100	99.92	85.8	Bacteria;Proteobacteria;Gammaproteobacteria;Moraxellales;Moraxellaceae;Psychrobacter
WB189	ROV252-1	ISP3 20℃	2216E	20	5	Psychrobacter alimentarius	JG-100	99.92	85.8	Bacteria;Proteobacteria;Gammaproteobacteria;Moraxellales;Moraxellaceae;Psychrobacter
WB191	ROV252-1	ISP3 20℃	2216E	20	5	Psychrobacter alimentarius	JG-100	99.92	86.7	Bacteria;Proteobacteria;Gammaproteobacteria;Moraxellales;Moraxellaceae;Psychrobacter
WB192	ROV252-1	ISP3 20℃	ISP3	20	5	Psychrobacter alimentarius	JG-100	99.92	86.7	Bacteria;Proteobacteria;Gammaproteobacteria;Moraxellales;Moraxellaceae;Psychrobacter
WB194	ROV252-1	ISP3 10℃	2216E	20	5	Psychrobacter alimentarius	JG-100	99.92	86.7	Bacteria;Proteobacteria;Gammaproteobacteria;Moraxellales;Moraxellaceae;Psychrobacter
WB196	ROV252-1	ISP3 10℃	2216E	20	5	Psychrobacter alimentarius	JG-100	99.92	86.7	Bacteria;Proteobacteria;Gammaproteobacteria;Moraxellales;Moraxellaceae;Psychrobacter
WB197	ROV252-1	ISP3 10℃	ISP3	20	5	Psychrobacter alimentarius	JG-100	99.92	86.7	Bacteria;Proteobacteria;Gammaproteobacteria;Moraxellales;Moraxellaceae;Psychrobacter
WB198	ROV252-1	ISP3 10℃	ISP3	20	5	Psychrobacter alimentarius	JG-100	99.92	85.8	Bacteria;Proteobacteria;Gammaproteobacteria;Moraxellales;Moraxellaceae;Psychrobacter
WB199	ROV244-1	2216E 20℃	2216E	20	2	Psychrobacter pacificensis	IFO 16279	99.92	82.5	Bacteria;Proteobacteria;Gammaproteobacteria;Moraxellales;Moraxellaceae;Psychrobacter
WB200	ROV244-1	2216E 20℃	2216E	20	2	Paenisporosarcina quisquiliarum	SK 55	99.04	98.7	Bacteria;Firmicutes;Bacilli;Bacillales;Planococcaceae;Paenisporosarcina
WB201	ROV244-1	2216E 20℃	2216E	20	2	Planococcus rifietoensis	M8	99.86	98.7	Bacteria;Firmicutes;Bacilli;Bacillales;Planococcaceae;Planococcus
WB202	ROV244-1	2216E 20℃	2216E	20	2	Planococcus rifietoensis	M8	99.86	98.8	Bacteria;Firmicutes;Bacilli;Bacillales;Planococcaceae;Planococcus
WB203	ROV244-1	2216E 20℃	2216E	20	2	Psychrobacter pacificensis	IFO 16279	99.92	86.1	Bacteria;Proteobacteria;Gammaproteobacteria;Moraxellales;Moraxellaceae;Psychrobacter
WB204	ROV244-1	2216E 20℃	2216E	20	5	Sutcliffiella halmapala	DSM 8723	99.1	97.8	Bacteria;Firmicutes;Bacilli;Bacillales;Bacillaceae;Sutcliffiella
WB205	ROV244-1	2216E 20℃	2216E	20	5	Paenisporosarcina quisquiliarum	SK 55	99.04	98.7	Bacteria;Firmicutes;Bacilli;Bacillales;Planococcaceae;Paenisporosarcina
WB206	ROV244-1	2216E 20℃	2216E	20	5	Planococcus rifietoensis	M8	99.86	98.6	Bacteria;Firmicutes;Bacilli;Bacillales;Planococcaceae;Planococcus
WB207	ROV244-1	2216E 20℃	2216E	20	5	Paenisporosarcina quisquiliarum	SK 55	99.04	98.5	Bacteria;Firmicutes;Bacilli;Bacillales;Planococcaceae;Paenisporosarcina
WB208	ROV244-1	2216E 20℃	ISP3	20	5	Planococcus rifietoensis	M8	99.86	98.5	Bacteria;Firmicutes;Bacilli;Bacillales;Planococcaceae;Planococcus
WB209	ROV244-1	2216E 20℃	ISP3	20	5	Bacillus cereus	ATCC 14579	100	98	Bacteria;Firmicutes;Bacilli;Bacillales;Bacillaceae;Bacillus
WB210	ROV244-1	2216E 10℃	2216E	20	2	Planococcus rifietoensis	M8	99.86	98.6	Bacteria;Firmicutes;Bacilli;Bacillales;Planococcaceae;Planococcus
WB210-2	ROV244-1	2216E 10℃	2216E	20	2	Paenisporosarcina quisquiliarum	SK 55	99.04	98.8	Bacteria;Firmicutes;Bacilli;Bacillales;Planococcaceae;Paenisporosarcina
WB212	ROV244-1	2216E 10℃	2216E	20	2	Paenisporosarcina quisquiliarum	SK 55	99.04	98.7	Bacteria;Firmicutes;Bacilli;Bacillales;Planococcaceae;Paenisporosarcina
WB213	ROV244-1	2216E 10℃	2216E	20	2	Paenisporosarcina quisquiliarum	SK 55	99.04	98.7	Bacteria;Firmicutes;Bacilli;Bacillales;Planococcaceae;Paenisporosarcina
WB214	ROV244-1	2216E 10℃	ISP3	20	2	Planococcus rifietoensis	M8	99.86	98.7	Bacteria;Firmicutes;Bacilli;Bacillales;Planococcaceae;Planococcus
WB215	ROV244-1	2216E 10℃	ISP3	20	2	Psychrobacter pacificensis	IFO 16279	99.84	85.9	Bacteria;Proteobacteria;Gammaproteobacteria;Moraxellales;Moraxellaceae;Psychrobacter
WB216	ROV244-1	2216E 10℃	ISP3	20	2	Paenisporosarcina quisquiliarum	SK 55	99.04	98.7	Bacteria;Firmicutes;Bacilli;Bacillales;Planococcaceae;Paenisporosarcina
WB217	ROV244-1	ISP3 20℃	2216E	20	5	Planococcus rifietoensis	M8	99.86	98.6	Bacteria;Firmicutes;Bacilli;Bacillales;Planococcaceae;Planococcus
WB218	ROV244-1	ISP3 20℃	2216E	20	5	Paenisporosarcina quisquiliarum	SK 55	99.59	98.6	Bacteria;Firmicutes;Bacilli;Bacillales;Planococcaceae;Paenisporosarcina
WB219	ROV244-1	ISP3 20℃	2216E	20	5	Jeotgalibacillus soli	P9	100	97.8	Bacteria;Firmicutes;Bacilli;Bacillales;Bacillaceae;Jeotgalibacillus
WB220	ROV244-1	ISP3 20℃	2216E	20	5	Planococcus rifietoensis	M8	99.86	98.7	Bacteria;Firmicutes;Bacilli;Bacillales;Planococcaceae;Planococcus
WB221	ROV244-1	ISP3 20℃	2216E	20	5	Paenisporosarcina quisquiliarum	SK 55	99.79	98.7	Bacteria;Firmicutes;Bacilli;Bacillales;Planococcaceae;Paenisporosarcina
WB222	ROV244-1	ISP3 20℃	2216E	20	5	Paenisporosarcina quisquiliarum	SK 55	99.72	98.6	Bacteria;Firmicutes;Bacilli;Bacillales;Planococcaceae;Paenisporosarcina
WB223	ROV244-1	ISP3 20℃	2216E	20	5	Psychrobacter pacificensis	IFO 16279	99.84	85.7	Bacteria;Proteobacteria;Gammaproteobacteria;Moraxellales;Moraxellaceae;Psychrobacter
WB224	ROV244-1	ISP3 20℃	2216E	20	5	Psychrobacter pacificensis	IFO 16279	99.84	84.9	Bacteria;Proteobacteria;Gammaproteobacteria;Moraxellales;Moraxellaceae;Psychrobacter
WB225	ROV244-1	ISP3 20℃	ISP3	20	5	Planococcus rifietoensis	M8	99.86	98.7	Bacteria;Firmicutes;Bacilli;Bacillales;Planococcaceae;Planococcus
WB226	ROV244-1	ISP3 20℃	ISP3	20	5	Paenisporosarcina quisquiliarum	SK 55	99.66	98.8	Bacteria;Firmicutes;Bacilli;Bacillales;Planococcaceae;Paenisporosarcina
WB228	ROV244-1	ISP3 10℃	2216E	20	2	Paenisporosarcina quisquiliarum	SK 55	99.17	97.9	Bacteria;Firmicutes;Bacilli;Bacillales;Planococcaceae;Paenisporosarcina
WB229	ROV244-1	ISP3 10℃	2216E	20	2	Psychrobacter pacificensis	IFO 16279	99.92	85.5	Bacteria;Proteobacteria;Gammaproteobacteria;Moraxellales;Moraxellaceae;Psychrobacter
WB230	ROV244-1	ISP3 10℃	2216E	20	2	Paenisporosarcina quisquiliarum	SK 55	99.72	98.8	Bacteria;Firmicutes;Bacilli;Bacillales;Planococcaceae;Paenisporosarcina
WB231	ROV244-1	ISP3 10℃	2216E	20	2	Paenisporosarcina quisquiliarum	SK 55	98.97	98.6	Bacteria;Firmicutes;Bacilli;Bacillales;Planococcaceae;Paenisporosarcina
WB232	ROV244-1	ISP3 10℃	ISP3	20	2	Psychrobacter pacificensis	IFO 16279	99.76	85	Bacteria;Proteobacteria;Gammaproteobacteria;Moraxellales;Moraxellaceae;Psychrobacter
WB233	ROV244-1	ISP3 10℃	ISP3	20	2	Psychrobacter pacificensis	IFO 16279	99.84	85	Bacteria;Proteobacteria;Gammaproteobacteria;Moraxellales;Moraxellaceae;Psychrobacter
WB234	ROV271-1	2216E 20℃	ISP3	20	2	Psychrobacter alimentarius	JG-100	99.92	86.6	Bacteria;Proteobacteria;Gammaproteobacteria;Moraxellales;Moraxellaceae;Psychrobacter
WB235	ROV271-1	2216E 20℃	ISP3	20	2	Psychrobacter alimentarius	JG-100	99.92	86.5	Bacteria;Proteobacteria;Gammaproteobacteria;Moraxellales;Moraxellaceae;Psychrobacter
WB236	ROV271-1	2216E 20℃	2216E	20	2	Paenisporosarcina quisquiliarum	SK 55	99.79	98.8	Bacteria;Firmicutes;Bacilli;Bacillales;Planococcaceae;Paenisporosarcina
WB238	ROV271-1	2216E 20℃	2216E	20	5	Bacillus haikouensis	C-89	99.31	97.8	Bacteria;Firmicutes;Bacilli;Bacillales;Bacillaceae;Rossellomorea
WB242	ROV271-1	ISP3 20℃	2216E	20	5	Rossellomorea arthrocnemi	EAR8	98.26	100	Bacteria;Firmicutes;Bacilli;Bacillales;Bacillaceae;Rossellomorea
WB245	ROV271-1	ISP3 20℃	2216E	20	5	Paenisporosarcina quisquiliarum	SK 55	99.79	98.7	Bacteria;Firmicutes;Bacilli;Bacillales;Planococcaceae;Paenisporosarcina
WB247	ROV271-1	ISP3 20℃	2216E	20	5	Bacillus coreaensis	MS5	99.78	94.1	Bacteria;Firmicutes;Bacilli;Bacillales;Bacillaceae;Robertmurraya
WB248	ROV271-1	ISP3 20℃	ISP3	20	5	Bacillus safensis subsp. safensis	FO-36b	100	98	Bacteria;Firmicutes;Bacilli;Bacillales;Bacillaceae;Bacillus
WB249	ROV271-1	ISP3 20℃	ISP3	20	5	Priestia megaterium	NBRC 15308	100	98.7	Bacteria;Firmicutes;Bacilli;Bacillales;Bacillaceae;Priestia
WB252	ROV271-1	ISP3 10℃	2216E	20	2	Paenisporosarcina quisquiliarum	SK 55	99.72	98.6	Bacteria;Firmicutes;Bacilli;Bacillales;Planococcaceae;Paenisporosarcina
WB253	ROV271-1	ISP3 10℃	2216E	20	2	Paenisporosarcina quisquiliarum	SK 55	99.79	98.8	Bacteria;Firmicutes;Bacilli;Bacillales;Planococcaceae;Paenisporosarcina
WB258	ROV252-3	ISP3 20℃	2216E	20	5	Metabacillus indicus	LMG 22858	100	98.7	Bacteria;Firmicutes;Bacilli;Bacillales;Bacillaceae;Metabacillus
WB260	ROV252-3	ISP3 20℃	2216E	20	5	Metabacillus indicus	LMG 22858	99.93	98.6	Bacteria;Firmicutes;Bacilli;Bacillales;Bacillaceae;Metabacillus
WB261	ROV252-3	ISP3 10℃	2216E	20	2	Psychrobacter alimentarius	JG-100	99.92	86.5	Bacteria;Proteobacteria;Gammaproteobacteria;Moraxellales;Moraxellaceae;Psychrobacter
WB262	ROV252-3	ISP3 10℃	2216E	20	2	Psychrobacter alimentarius	JG-100	99.92	86.6	Bacteria;Proteobacteria;Gammaproteobacteria;Moraxellales;Moraxellaceae;Psychrobacter
WB263	ROV252-3	ISP3 20℃	ISP3	20	5	Psychrobacter alimentarius	JG-100	99.92	86.7	Bacteria;Proteobacteria;Gammaproteobacteria;Moraxellales;Moraxellaceae;Psychrobacter
WB264	ROV244-1	2216E 20℃	2216E	10	6	Paenisporosarcina quisquiliarum	SK 55	99.04	98.8	Bacteria;Firmicutes;Bacilli;Bacillales;Planococcaceae;Paenisporosarcina
WB265	ROV244-1	2216E 20℃	2216E	10	6	Planococcus rifietoensis	M8	99.86	98.6	Bacteria;Firmicutes;Bacilli;Bacillales;Planococcaceae;Planococcus
WB266	ROV244-1	2216E 20℃	ISP3	10	6	Planococcus rifietoensis	M8	99.86	98.7	Bacteria;Firmicutes;Bacilli;Bacillales;Planococcaceae;Planococcus
WB267	ROV244-1	2216E 20℃	ISP3	10	6	Psychrobacter pacificensis	IFO 16279	99.84	86	Bacteria;Proteobacteria;Gammaproteobacteria;Moraxellales;Moraxellaceae;Psychrobacter
WB269	ROV244-1	ISP3 20℃	2216E	10	6	Planococcus rifietoensis	M8	99.79	98.8	Bacteria;Firmicutes;Bacilli;Bacillales;Planococcaceae;Planococcus
WB270	ROV244-1	2216E 10℃	2216E	10	3	Psychrobacter pacificensis	IFO 16279	99.76	85.9	Bacteria;Proteobacteria;Gammaproteobacteria;Moraxellales;Moraxellaceae;Psychrobacter
WB271	ROV244-1	2216E 10℃	2216E	10	3	Psychrobacter pacificensis	IFO 16279	99.84	86	Bacteria;Proteobacteria;Gammaproteobacteria;Moraxellales;Moraxellaceae;Psychrobacter
WB272	ROV244-1	2216E 10℃	ISP3	10	3	Psychrobacter pacificensis	IFO 16279	99.76	85.9	Bacteria;Proteobacteria;Gammaproteobacteria;Moraxellales;Moraxellaceae;Psychrobacter
WB273	ROV244-1	2216E 10℃	ISP3	10	3	Psychrobacter pacificensis	IFO 16279	99.76	86	Bacteria;Proteobacteria;Gammaproteobacteria;Moraxellales;Moraxellaceae;Psychrobacter
WB274	ROV244-1	ISP3 10℃	2216E	10	6	Planococcus rifietoensis	M8	99.86	98.7	Bacteria;Firmicutes;Bacilli;Bacillales;Planococcaceae;Planococcus
WB275	ROV244-1	ISP3 10℃	2216E	10	6	Psychrobacter pacificensis	IFO 16279	99.84	85.6	Bacteria;Proteobacteria;Gammaproteobacteria;Moraxellales;Moraxellaceae;Psychrobacter
WB276	ROV244-1	ISP3 10℃	ISP3	10	3	Peribacillus simplex	NBRC 15720	99.79	98.6	Bacteria;Firmicutes;Bacilli;Bacillales;Bacillaceae;Peribacillus
WB277	ROV244-1	ISP3 10℃	ISP3	10	3	Psychrobacter pacificensis	IFO 16279	99.76	85.9	Bacteria;Proteobacteria;Gammaproteobacteria;Moraxellales;Moraxellaceae;Psychrobacter
WB278	ROV271-1	2216E 20℃	2216E	10	7	Rossellomorea marisflavi	JCM 11544	100	98.6	Bacteria;Firmicutes;Bacilli;Bacillales;Bacillaceae;Rossellomorea
WB280	ROV271-1	2216E 20℃	ISP3	10	3	Psychrobacter alimentarius	JG-100	99.92	86.4	Bacteria;Proteobacteria;Gammaproteobacteria;Moraxellales;Moraxellaceae;Psychrobacter
WB281	ROV271-1	2216E 20℃	2216E	10	6	Rossellomorea marisflavi	JCM 11544	100	98.5	Bacteria;Firmicutes;Bacilli;Bacillales;Bacillaceae;Rossellomorea
WB283	ROV271-1	2216E 20℃	2216E	10	6	Rossellomorea marisflavi	JCM 11544	100	98.6	Bacteria;Firmicutes;Bacilli;Bacillales;Bacillaceae;Rossellomorea
WB284	ROV271-1	ISP3 20℃	2216E	10	6	Metabacillus indicus	LMG 22858	99.93	97.1	Bacteria;Firmicutes;Bacilli;Bacillales;Bacillaceae;Metabacillus
WB285	ROV271-1	ISP3 20℃	2216E	10	6	Paenisporosarcina indica	PN2	99.45	98.5	Bacteria;Firmicutes;Bacilli;Bacillales;Planococcaceae;Paenisporosarcina
WB287	ROV271-1	ISP3 20℃	2216E	10	6	Metabacillus indicus	LMG 22858	100	98.4	Bacteria;Firmicutes;Bacilli;Bacillales;Bacillaceae;Metabacillus
WB288	ROV252-3	ISP3 10℃	2216E	10	3	Psychrobacter alimentarius	JG-100	99.92	86.7	Bacteria;Proteobacteria;Gammaproteobacteria;Moraxellales;Moraxellaceae;Psychrobacter
WB289	ROV252-3	ISP3 10℃	2216E	10	3	Psychrobacter alimentarius	JG-100	99.92	86.4	Bacteria;Proteobacteria;Gammaproteobacteria;Moraxellales;Moraxellaceae;Psychrobacter
WB290	ROV252-3	ISP3 10℃	ISP3	10	3	Psychrobacter alimentarius	JG-100	99.92	86.4	Bacteria;Proteobacteria;Gammaproteobacteria;Moraxellales;Moraxellaceae;Psychrobacter
WB291	ROV252-1	2216E 20℃	2216E	10	2	Psychrobacter alimentarius	JG-100	99.92	86.4	Bacteria;Proteobacteria;Gammaproteobacteria;Moraxellales;Moraxellaceae;Psychrobacter
WB292	ROV252-1	ISP3 20℃	2216E	10	6	Psychrobacter alimentarius	JG-100	99.92	86.4	Bacteria;Proteobacteria;Gammaproteobacteria;Moraxellales;Moraxellaceae;Psychrobacter
WB294	ROV252-1	ISP3 20℃	ISP3	10	6	Psychrobacter alimentarius	JG-100	99.92	86.4	Bacteria;Proteobacteria;Gammaproteobacteria;Moraxellales;Moraxellaceae;Psychrobacter
WB295	ROV252-1	2216E 10℃	2216E	10	3	Psychrobacter alimentarius	JG-100	99.92	86.2	Bacteria;Proteobacteria;Gammaproteobacteria;Moraxellales;Moraxellaceae;Psychrobacter
WB296	ROV252-1	2216E 10℃	ISP3	10	3	Psychrobacter alimentarius	JG-100	99.92	86.6	Bacteria;Proteobacteria;Gammaproteobacteria;Moraxellales;Moraxellaceae;Psychrobacter
WB297	ROV252-1	2216E 10℃	ISP3	10	3	Psychrobacter alimentarius	JG-100	99.92	86.5	Bacteria;Proteobacteria;Gammaproteobacteria;Moraxellales;Moraxellaceae;Psychrobacter
WB298	ROV252-1	ISP3 10℃	2216E	10	3	Psychrobacter alimentarius	JG-100	99.92	86.5	Bacteria;Proteobacteria;Gammaproteobacteria;Moraxellales;Moraxellaceae;Psychrobacter
WB299	ROV252-1	ISP3 10℃	ISP3	10	3	Psychrobacter alimentarius	JG-100	99.92	86.4	Bacteria;Proteobacteria;Gammaproteobacteria;Moraxellales;Moraxellaceae;Psychrobacter
WB300	ROV263-1	55℃ 10min + R2A 1d	Actinomycetes culture medium	28	4	Exiguobacterium indicum	HHS31	99.79	98.6	Bacteria;Firmicutes;Bacilli;Bacillales;Exiguobacterium_f;Exiguobacterium
WB301	ROV263-1	55℃ 10min + R2A 1d	2216E	28	4	Sphingomonas yabuuchiae	GTC 868	100	98.7	Bacteria;Proteobacteria;Alphaproteobacteria;Sphingomonadales;Sphingomonadaceae;Sphingomonas
WB302	ROV263-1	55℃ 10min + R2A 1d	2216E	28	4	Pseudomonas juntendi	BML3	100	97.7	Bacteria;Proteobacteria;Gammaproteobacteria;Pseudomonadales;Pseudomonadaceae;Pseudomonas
WB303	ROV263-1	55℃ 10min + R2A 1d	2216E	28	4	Acinetobacter soli	CIP 110264	100	98.1	Bacteria;Proteobacteria;Gammaproteobacteria;Moraxellales;Moraxellaceae;Acinetobacter
WB304	ROV263-1	55℃ 10min + R2A 1d	2216E	28	4	Serratia nematodiphila	DSM 21420	99.93	98.7	Bacteria;Proteobacteria;Gammaproteobacteria;Enterobacterales;Yersiniaceae;Serratia
WB305	ROV263-1	55℃ 10min + R2A 1d	2216E	28	4	Acinetobacter soli	CIP 110264	100	98.6	Bacteria;Proteobacteria;Gammaproteobacteria;Moraxellales;Moraxellaceae;Acinetobacter
WB306	ROV263-1	55℃ 10min + R2A 1d	2216E	28	4	Acinetobacter soli	CIP 110264	100	97.8	Bacteria;Proteobacteria;Gammaproteobacteria;Moraxellales;Moraxellaceae;Acinetobacter
WB307	ROV263-1	55℃ 10min + R2A 1d	2216E	28	4	Exiguobacterium indicum	HHS31	99.73	98.3	Bacteria;Firmicutes;Bacilli;Bacillales;Exiguobacterium_f;Exiguobacterium
WB308	ROV263-1	55℃ 10min + R2A 1d	2216E	28	4	Exiguobacterium indicum	HHS31	99.93	98.7	Bacteria;Firmicutes;Bacilli;Bacillales;Exiguobacterium_f;Exiguobacterium
WB309	ROV263-1	55℃ 10min + R2A 1d	2216E	28	4	Acinetobacter pittii	CIP 70.29	99.93	97.9	Bacteria;Proteobacteria;Gammaproteobacteria;Moraxellales;Moraxellaceae;Acinetobacter
WB310	ROV263-1	55℃ 10min + R2A 1d	2216E	28	4	Exiguobacterium indicum	HHS31	99.93	98.8	Bacteria;Firmicutes;Bacilli;Bacillales;Exiguobacterium_f;Exiguobacterium
WB311	ROV263-1	55℃ 10min + R2A 1d	2216E	28	4	Acinetobacter soli	CIP 110264	100	97.9	Bacteria;Proteobacteria;Gammaproteobacteria;Moraxellales;Moraxellaceae;Acinetobacter
WB312	ROV263-1	55℃ 10min + R2A 1d	ISP3	28	4	Exiguobacterium indicum	HHS31	99.93	98.7	Bacteria;Firmicutes;Bacilli;Bacillales;Exiguobacterium_f;Exiguobacterium
WB313	ROV263-1	55℃ 10min + R2A 1d	ISP3	28	4	Acinetobacter soli	CIP 110264	100	97.6	Bacteria;Proteobacteria;Gammaproteobacteria;Moraxellales;Moraxellaceae;Acinetobacter
WB314	ROV263-1	55℃ 10min + R2A 1d	ISP3	28	4	Serratia nematodiphila	DSM 21420	99.79	97.8	Bacteria;Proteobacteria;Gammaproteobacteria;Enterobacterales;Yersiniaceae;Serratia
WB315	ROV263-1	55℃ 10min + R2A 1d	ISP3	28	4	Serratia nematodiphila	DSM 21420	99.93	97.8	Bacteria;Proteobacteria;Gammaproteobacteria;Enterobacterales;Yersiniaceae;Serratia
WB316	ROV263-1	55℃ 10min + R2A 1d	ISP3	28	4	Acinetobacter pittii	CIP 70.29	99.86	98.8	Bacteria;Proteobacteria;Gammaproteobacteria;Moraxellales;Moraxellaceae;Acinetobacter
WB317	ROV263-1	55℃ 10min + R2A 1d	ISP3	28	4	Acinetobacter pittii	CIP 70.29	99.93	97.7	Bacteria;Proteobacteria;Gammaproteobacteria;Moraxellales;Moraxellaceae;Acinetobacter
WB318	ROV263-1	55℃ 10min + R2A 1d	ISP3	28	4	Acinetobacter pittii	CIP 70.29	99.93	97.8	Bacteria;Proteobacteria;Gammaproteobacteria;Moraxellales;Moraxellaceae;Acinetobacter
WB319	ROV263-1	55℃ 10min + R2A 1d	ISP3	28	4	Acinetobacter pittii	CIP 70.29	99.93	97.9	Bacteria;Proteobacteria;Gammaproteobacteria;Moraxellales;Moraxellaceae;Acinetobacter
WB320	ROV263-1	55℃ 10min + R2A 1d	ISP3	28	4	Serratia nematodiphila	DSM 21420	99.93	97.3	Bacteria;Proteobacteria;Gammaproteobacteria;Enterobacterales;Yersiniaceae;Serratia
WB321	ROV263-1	55℃ 10min + R2A 1d	ISP3	28	4	Serratia nematodiphila	DSM 21420	99.93	97.8	Bacteria;Proteobacteria;Gammaproteobacteria;Enterobacterales;Yersiniaceae;Serratia
WB322	ROV263-1	55℃ 10min + R2A 1d	ISP3	28	4	Acinetobacter soli	CIP 110264	100	98.6	Bacteria;Proteobacteria;Gammaproteobacteria;Moraxellales;Moraxellaceae;Acinetobacter
WB323	ROV263-1	55℃ 10min + R2A 1d	ISP3	28	4	Acinetobacter soli	CIP 110264	100	97.5	Bacteria;Proteobacteria;Gammaproteobacteria;Moraxellales;Moraxellaceae;Acinetobacter
WB324	ROV263-1	55℃ 10min + R2A 1d	ISP3	28	4	Acinetobacter soli	CIP 110264	100	97.7	Bacteria;Proteobacteria;Gammaproteobacteria;Moraxellales;Moraxellaceae;Acinetobacter
WB325	ROV263-1	55℃ 10min + R2A 1d	ISP3	28	4	Serratia nematodiphila	DSM 21420	100	97.7	Bacteria;Proteobacteria;Gammaproteobacteria;Enterobacterales;Yersiniaceae;Serratia
WB326	ROV263-1	55℃ 10min + R2A 1d	ISP3	28	4	Acinetobacter pittii	CIP 70.29	99.93	98.7	Bacteria;Proteobacteria;Gammaproteobacteria;Moraxellales;Moraxellaceae;Acinetobacter
WB327	ROV263-1	55℃ 10min + R2A 1d	ISP3	28	4	Exiguobacterium indicum	HHS31	99.86	98.7	Bacteria;Firmicutes;Bacilli;Bacillales;Exiguobacterium_f;Exiguobacterium
WB328	ROV263-1	55℃ 10min + R2A 1d	ISP3	28	4	Acinetobacter soli	CIP 110264	100	97.7	Bacteria;Proteobacteria;Gammaproteobacteria;Moraxellales;Moraxellaceae;Acinetobacter
WB329	ROV263-1	55℃ 10min + R2A 1d	ISP3	28	4	Acinetobacter pittii	CIP 70.29	99.93	98	Bacteria;Proteobacteria;Gammaproteobacteria;Moraxellales;Moraxellaceae;Acinetobacter
WB330	ROV263-1	55℃ 10min + R2A 1d	ISP3	28	4	Acinetobacter soli	CIP 110264	100	97.7	Bacteria;Proteobacteria;Gammaproteobacteria;Moraxellales;Moraxellaceae;Acinetobacter
WB331	ROV263-1	55℃ 10min + R2A 1d	ISP3	28	4	Alteromonas abrolhosensis	PEL67E	100	86.4	Bacteria;Proteobacteria;Gammaproteobacteria;Alteromonadales;Alteromonadaceae;Alteromonas
WB332	ROV263-1	55℃ 10min + R2A 1d	ISP3	28	4	Bacillus albus	N35-10-2	100	97.8	Bacteria;Firmicutes;Bacilli;Bacillales;Bacillaceae;Bacillus
WB333	ROV263-1	55℃ 10min + R2A 1d	R2A	28	4	Serratia nematodiphila	DSM 21420	99.93	98.6	Bacteria;Proteobacteria;Gammaproteobacteria;Enterobacterales;Yersiniaceae;Serratia
WB334	ROV263-1	55℃ 10min + R2A 1d	R2A	28	4	Acinetobacter soli	CIP 110264	100	97.9	Bacteria;Proteobacteria;Gammaproteobacteria;Moraxellales;Moraxellaceae;Acinetobacter
WB335	ROV263-1	55℃ 10min + R2A 1d	R2A	28	4	Exiguobacterium indicum	HHS31	99.79	98.7	Bacteria;Firmicutes;Bacilli;Bacillales;Exiguobacterium_f;Exiguobacterium
WB336	ROV263-1	55℃ 10min + R2A 1d	R2A	28	4	Acinetobacter soli	CIP 110264	100	97.7	Bacteria;Proteobacteria;Gammaproteobacteria;Moraxellales;Moraxellaceae;Acinetobacter
WB336-2	ROV263-1	55℃ 10min + R2A 1d	R2A	28	4	Serratia nematodiphila	DSM 21420	100	98	Bacteria;Proteobacteria;Gammaproteobacteria;Enterobacterales;Yersiniaceae;Serratia
WB337	ROV263-1	55℃ 10min + R2A 1d	R2A	28	4	Bacillus albus	N35-10-2	100	97.6	Bacteria;Firmicutes;Bacilli;Bacillales;Bacillaceae;Bacillus
WB338	ROV263-1	55℃ 10min + R2A 1d	R2A	28	4	Acinetobacter soli	CIP 110264	100	97.6	Bacteria;Proteobacteria;Gammaproteobacteria;Moraxellales;Moraxellaceae;Acinetobacter
WB339	ROV263-1	55℃ 10min + R2A 1d	R2A	28	4	Acinetobacter pittii	CIP 70.29	99.93	97.7	Bacteria;Proteobacteria;Gammaproteobacteria;Moraxellales;Moraxellaceae;Acinetobacter
WB340	ROV263-1	55℃ 10min + R2A 1d	R2A	28	4	Serratia nematodiphila	DSM 21420	100	97.8	Bacteria;Proteobacteria;Gammaproteobacteria;Enterobacterales;Yersiniaceae;Serratia
WB341	ROV263-1	55℃ 10min + R2A 1d	R2A	28	4	Acinetobacter soli	CIP 110264	100	97.8	Bacteria;Proteobacteria;Gammaproteobacteria;Moraxellales;Moraxellaceae;Acinetobacter
WB342	ROV263-1	55℃ 10min + R2A 1d	R2A	28	4	Exiguobacterium indicum	HHS31	99.79	97.8	Bacteria;Firmicutes;Bacilli;Bacillales;Exiguobacterium_f;Exiguobacterium
WB343	ROV263-1	55℃ 10min + R2A 1d	R2A	28	4	Acinetobacter soli	CIP 110264	100	97.8	Bacteria;Proteobacteria;Gammaproteobacteria;Moraxellales;Moraxellaceae;Acinetobacter
WB344	ROV263-1	55℃ 10min + R2A 1d	R2A	28	4	Serratia nematodiphila	DSM 21420	100	97.4	Bacteria;Proteobacteria;Gammaproteobacteria;Enterobacterales;Yersiniaceae;Serratia
WB345	ROV263-1	55℃ 10min + R2A 1d	R2A	28	4	Acinetobacter pittii	CIP 70.29	99.93	97.5	Bacteria;Proteobacteria;Gammaproteobacteria;Moraxellales;Moraxellaceae;Acinetobacter
WB346	ROV263-1	55℃ 10min + R2A 1d	R2A	28	4	Acinetobacter soli	CIP 110264	100	98.6	Bacteria;Proteobacteria;Gammaproteobacteria;Moraxellales;Moraxellaceae;Acinetobacter
WB347	ROV263-1	55℃ 10min + R2A 1d	R2A	28	4	Serratia nematodiphila	DSM 21420	100	98.1	Bacteria;Proteobacteria;Gammaproteobacteria;Enterobacterales;Yersiniaceae;Serratia
WB348	ROV271-1	55℃ 10min + R2A 1d	Actinomycetes culture medium	28	4	Pseudomonas juntendi	BML3	100	98.7	Bacteria;Proteobacteria;Gammaproteobacteria;Pseudomonadales;Pseudomonadaceae;Pseudomonas
WB349	ROV271-1	55℃ 10min + R2A 1d	2216E	28	4	Microbacterium hydrothermale	0704C9-2	99.29	98.5	Bacteria;Actinobacteria;Actinomycetia;Microbacteriales;Microbacteriaceae;Microbacterium
WB350	ROV271-1	55℃ 10min + R2A 1d	2216E	28	4	Microbacterium hydrothermale	0704C9-2	99.29	97.8	Bacteria;Actinobacteria;Actinomycetia;Microbacteriales;Microbacteriaceae;Microbacterium
WB351	ROV271-1	55℃ 10min + R2A 1d	2216E	28	4	Acinetobacter soli	CIP 110264	100	97.8	Bacteria;Proteobacteria;Gammaproteobacteria;Moraxellales;Moraxellaceae;Acinetobacter
WB352	ROV271-1	55℃ 10min + R2A 1d	2216E	28	4	Acinetobacter soli	CIP 110264	100	97.7	Bacteria;Proteobacteria;Gammaproteobacteria;Moraxellales;Moraxellaceae;Acinetobacter
WB353	ROV271-1	55℃ 10min + R2A 1d	2216E	28	4	Acinetobacter soli	CIP 110264	100	97.5	Bacteria;Proteobacteria;Gammaproteobacteria;Moraxellales;Moraxellaceae;Acinetobacter
WB354	ROV271-1	55℃ 10min + R2A 1d	2216E	28	4	Acinetobacter soli	CIP 110264	100	97.6	Bacteria;Proteobacteria;Gammaproteobacteria;Moraxellales;Moraxellaceae;Acinetobacter
WB356	ROV271-1	55℃ 10min + R2A 1d	2216E	28	4	Acinetobacter soli	CIP 110264	99.86	98.8	Bacteria;Proteobacteria;Gammaproteobacteria;Moraxellales;Moraxellaceae;Acinetobacter
WB357	ROV271-1	55℃ 10min + R2A 1d	2216E	28	4	Acinetobacter soli	CIP 110264	100	97.9	Bacteria;Proteobacteria;Gammaproteobacteria;Moraxellales;Moraxellaceae;Acinetobacter
WB358	ROV271-1	55℃ 10min + R2A 1d	2216E	28	4	Serratia nematodiphila	DSM 21420	99.93	98.8	Bacteria;Proteobacteria;Gammaproteobacteria;Enterobacterales;Yersiniaceae;Serratia
WB359	ROV271-1	55℃ 10min + R2A 1d	2216E	28	4	Acinetobacter soli	CIP 110264	100	97.9	Bacteria;Proteobacteria;Gammaproteobacteria;Moraxellales;Moraxellaceae;Acinetobacter
WB360	ROV271-1	55℃ 10min + R2A 1d	2216E	28	4	Serratia nematodiphila	DSM 21420	100	98.7	Bacteria;Proteobacteria;Gammaproteobacteria;Enterobacterales;Yersiniaceae;Serratia
WB361	ROV271-1	55℃ 10min + R2A 1d	2216E	28	4	Acinetobacter soli	CIP 110264	100	97.9	Bacteria;Proteobacteria;Gammaproteobacteria;Moraxellales;Moraxellaceae;Acinetobacter
WB362	ROV271-1	55℃ 10min + R2A 1d	2216E	28	4	Exiguobacterium indicum	HHS31	99.93	97.8	Bacteria;Firmicutes;Bacilli;Bacillales;Exiguobacterium_f;Exiguobacterium
WB363	ROV271-1	55℃ 10min + R2A 1d	ISP3	28	4	Serratia nematodiphila	DSM 21420	100	97.6	Bacteria;Proteobacteria;Gammaproteobacteria;Enterobacterales;Yersiniaceae;Serratia
WB364	ROV271-1	55℃ 10min + R2A 1d	ISP3	28	4	Serratia nematodiphila	DSM 21420	100	97.3	Bacteria;Proteobacteria;Gammaproteobacteria;Enterobacterales;Yersiniaceae;Serratia
WB365	ROV271-1	55℃ 10min + R2A 1d	ISP3	28	4	Serratia nematodiphila	DSM 21420	99.72	98.7	Bacteria;Proteobacteria;Gammaproteobacteria;Enterobacterales;Yersiniaceae;Serratia
WB366	ROV271-1	55℃ 10min + R2A 1d	ISP3	28	4	Acinetobacter pittii	CIP 70.29	99.86	98.8	Bacteria;Proteobacteria;Gammaproteobacteria;Moraxellales;Moraxellaceae;Acinetobacter
WB367	ROV271-1	55℃ 10min + R2A 1d	ISP3	28	4	Acinetobacter pittii	CIP 70.29	99.93	97.5	Bacteria;Proteobacteria;Gammaproteobacteria;Moraxellales;Moraxellaceae;Acinetobacter
WB368	ROV271-1	55℃ 10min + R2A 1d	ISP3	28	4	Serratia nematodiphila	DSM 21420	99.93	98.2	Bacteria;Proteobacteria;Gammaproteobacteria;Enterobacterales;Yersiniaceae;Serratia
WB370	ROV271-1	55℃ 10min + R2A 1d	ISP3	28	4	Acinetobacter soli	CIP 110264	100	97.7	Bacteria;Proteobacteria;Gammaproteobacteria;Moraxellales;Moraxellaceae;Acinetobacter
WB371	ROV271-1	55℃ 10min + R2A 1d	ISP3	28	4	Acinetobacter soli	CIP 110264	100	97.9	Bacteria;Proteobacteria;Gammaproteobacteria;Moraxellales;Moraxellaceae;Acinetobacter
WB372	ROV271-1	55℃ 10min + R2A 1d	ISP3	28	4	Acinetobacter soli	CIP 110264	100	97.8	Bacteria;Proteobacteria;Gammaproteobacteria;Moraxellales;Moraxellaceae;Acinetobacter
WB373	ROV271-1	55℃ 10min + R2A 1d	ISP3	28	4	Exiguobacterium indicum	HHS31	99.93	98.8	Bacteria;Firmicutes;Bacilli;Bacillales;Exiguobacterium_f;Exiguobacterium
WB374	ROV271-1	55℃ 10min + R2A 1d	ISP3	28	4	Acinetobacter soli	CIP 110264	100	97.7	Bacteria;Proteobacteria;Gammaproteobacteria;Moraxellales;Moraxellaceae;Acinetobacter
WB375	ROV271-1	55℃ 10min + R2A 1d	R2A	28	4	Acinetobacter soli	CIP 110264	100	97.5	Bacteria;Proteobacteria;Gammaproteobacteria;Moraxellales;Moraxellaceae;Acinetobacter
WB376	ROV271-1	55℃ 10min + R2A 1d	R2A	28	4	Acinetobacter soli	CIP 110264	99.86	98.8	Bacteria;Proteobacteria;Gammaproteobacteria;Moraxellales;Moraxellaceae;Acinetobacter
WB377	ROV271-1	55℃ 10min + R2A 1d	R2A	28	4	Acinetobacter soli	CIP 110264	100	97.6	Bacteria;Proteobacteria;Gammaproteobacteria;Moraxellales;Moraxellaceae;Acinetobacter
WB378	ROV271-1	55℃ 10min + R2A 1d	R2A	28	4	Serratia nematodiphila	DSM 21420	99.93	98.8	Bacteria;Proteobacteria;Gammaproteobacteria;Enterobacterales;Yersiniaceae;Serratia
WB379	ROV271-1	55℃ 10min + R2A 1d	R2A	28	4	Acinetobacter soli	CIP 110264	100	97.8	Bacteria;Proteobacteria;Gammaproteobacteria;Moraxellales;Moraxellaceae;Acinetobacter
WB380	ROV271-1	55℃ 10min + R2A 1d	R2A	28	4	Acinetobacter soli	CIP 110264	100	97.7	Bacteria;Proteobacteria;Gammaproteobacteria;Moraxellales;Moraxellaceae;Acinetobacter
WB382	ROV271-1	55℃ 10min + R2A 1d	R2A	28	4	Serratia nematodiphila	DSM 21420	100	97.6	Bacteria;Proteobacteria;Gammaproteobacteria;Enterobacterales;Yersiniaceae;Serratia
WB383	ROV271-1	55℃ 10min + R2A 1d	R2A	28	4	Acinetobacter soli	CIP 110264	100	97.9	Bacteria;Proteobacteria;Gammaproteobacteria;Moraxellales;Moraxellaceae;Acinetobacter
WB384	ROV271-1	55℃ 10min + R2A 1d	R2A	28	4	Serratia nematodiphila	DSM 21420	99.72	98.4	Bacteria;Proteobacteria;Gammaproteobacteria;Enterobacterales;Yersiniaceae;Serratia
WB385	ROV271-1	55℃ 10min + R2A 1d	R2A	28	4	Acinetobacter soli	CIP 110264	100	97.9	Bacteria;Proteobacteria;Gammaproteobacteria;Moraxellales;Moraxellaceae;Acinetobacter
WB386	ROV271-1	55℃ 10min + R2A 1d	R2A	28	4	Serratia nematodiphila	DSM 21420	100	98	Bacteria;Proteobacteria;Gammaproteobacteria;Enterobacterales;Yersiniaceae;Serratia
WB387	ROV271-1	55℃ 10min + R2A 1d	R2A	28	4	Serratia nematodiphila	DSM 21420	100	97.9	Bacteria;Proteobacteria;Gammaproteobacteria;Enterobacterales;Yersiniaceae;Serratia
WB388	ROV271-1	55℃ 10min + R2A 1d	R2A	28	4	Exiguobacterium indicum	HHS31	99.93	98.7	Bacteria;Firmicutes;Bacilli;Bacillales;Exiguobacterium_f;Exiguobacterium
WB389	ROV271-1	55℃ 10min + R2A 1d	R2A	28	4	Acinetobacter soli	CIP 110264	100	98.6	Bacteria;Proteobacteria;Gammaproteobacteria;Moraxellales;Moraxellaceae;Acinetobacter
WB390	ROV271-1	55℃ 10min + R2A 1d	R2A	28	4	Acinetobacter soli	CIP 110264	100	97.6	Bacteria;Proteobacteria;Gammaproteobacteria;Moraxellales;Moraxellaceae;Acinetobacter
WB391	ROV271-1	55℃ 10min + R2A 1d	R2A	28	4	Exiguobacterium indicum	HHS31	99.93	98.7	Bacteria;Firmicutes;Bacilli;Bacillales;Exiguobacterium_f;Exiguobacterium
WB392	ROV271-1	55℃ 10min + R2A 1d	R2A	28	4	Acinetobacter soli	CIP 110264	100	97.6	Bacteria;Proteobacteria;Gammaproteobacteria;Moraxellales;Moraxellaceae;Acinetobacter
WB393	ROV271-1	55℃ 10min + R2A 1d	R2A	28	4	Serratia nematodiphila	DSM 21420	100	97.6	Bacteria;Proteobacteria;Gammaproteobacteria;Enterobacterales;Yersiniaceae;Serratia
WB394	ROV271-1	55℃ 10min + R2A 1d	R2A	28	4	Acinetobacter soli	CIP 110264	99.86	98.2	Bacteria;Proteobacteria;Gammaproteobacteria;Moraxellales;Moraxellaceae;Acinetobacter
WB395	ROV271-1	55℃ 10min + R2A 1d	R2A	28	4	Serratia nematodiphila	DSM 21420	100	98	Bacteria;Proteobacteria;Gammaproteobacteria;Enterobacterales;Yersiniaceae;Serratia
WB396	ROV271-1	55℃ 10min + R2A 1d	R2A	28	4	Serratia nematodiphila	DSM 21420	100	98.1	Bacteria;Proteobacteria;Gammaproteobacteria;Enterobacterales;Yersiniaceae;Serratia
WB397	ROV271-1	55℃ 10min + R2A 1d	R2A	28	4	Serratia nematodiphila	DSM 21420	100	97.7	Bacteria;Proteobacteria;Gammaproteobacteria;Enterobacterales;Yersiniaceae;Serratia
WB398	ROV271-1	55℃ 10min + R2A 1d	R2A	28	4	Acinetobacter soli	CIP 110264	99.79	98.4	Bacteria;Proteobacteria;Gammaproteobacteria;Moraxellales;Moraxellaceae;Acinetobacter
WB399	ROV271-1	55℃ 10min + R2A 1d	R2A	28	4	Acinetobacter soli	CIP 110264	99.86	98.2	Bacteria;Proteobacteria;Gammaproteobacteria;Moraxellales;Moraxellaceae;Acinetobacter
WB400	ROV271-1	55℃ 10min + R2A 1d	R2A	28	4	Acinetobacter soli	CIP 110264	100	97.7	Bacteria;Proteobacteria;Gammaproteobacteria;Moraxellales;Moraxellaceae;Acinetobacter
WB401	ROV271-1	55℃ 10min + R2A 1d	R2A	28	4	Pseudomonas juntendi	BML3	99.86	97.7	Bacteria;Proteobacteria;Gammaproteobacteria;Pseudomonadales;Pseudomonadaceae;Pseudomonas
WB403	ROV271-5	55℃ 10min + R2A 1d	Actinomycetes culture medium	28	2	Lysinibacillus xylanilyticus	DSM 23493(T)	99.51	100	Bacteria;Firmicutes;Bacilli;Caryophanales;Caryophanaceae;Lysinibacillus
WB404	ROV271-5	55℃ 10min + R2A 1d	Actinomycetes culture medium	28	2	Lysinibacillus contaminans	DSM 25560(T)	98.54	100	Bacteria;Firmicutes;Bacilli;Caryophanales;Caryophanaceae;Lysinibacillus
WB405	ROV271-5	55℃ 10min + R2A 1d	Actinomycetes culture medium	28	2	Lysinibacillus cavernae	SYSU K30005	98.61	98	Bacteria;Firmicutes;Bacilli;Caryophanales;Caryophanaceae;Lysinibacillus
WB406	ROV271-5	55℃ 10min + R2A 1d	Actinomycetes culture medium	28	2	Peribacillus frigoritolerans	DSM 8801	100	98	Bacteria;Firmicutes;Bacilli;Bacillales;Bacillaceae;Peribacillus
WB407	ROV271-5	55℃ 10min + R2A 1d	Actinomycetes culture medium	28	2	Lysinibacillus xylanilyticus	DSM 23493	99.93	98	Bacteria;Firmicutes;Bacilli;Caryophanales;Caryophanaceae;Lysinibacillus
WB408	ROV271-5	55℃ 10min + R2A 1d	Actinomycetes culture medium	28	2	Bacillus rhizoplanae	JJ-63(T)	99.65	97.4	Bacteria;Firmicutes;Bacilli;Bacillales;Bacillaceae;Bacillus
WB410	ROV271-5	55℃ 10min + R2A 1d	Actinomycetes culture medium	28	2	Bacillus rhizoplanae	JJ-63(T)	99.65	97.4	Bacteria;Firmicutes;Bacilli;Bacillales;Bacillaceae;Bacillus
WB411	ROV271-5	55℃ 10min + R2A 1d	2216E	28	2	Peribacillus frigoritolerans	DSM 8801	100	98	Bacteria;Firmicutes;Bacilli;Bacillales;Bacillaceae;Peribacillus
WB412	ROV271-5	55℃ 10min + R2A 1d	2216E	28	2	Bacillus arachidis	SY8	99.93	98	Bacteria;Firmicutes;Bacilli;Bacillales;Bacillaceae;Bacillus
WB413	ROV271-5	55℃ 10min + R2A 1d	2216E	28	2	Paenisporosarcina indica	PN2	98.9	98.4	Bacteria;Firmicutes;Bacilli;Bacillales;Planococcaceae;Paenisporosarcina
WB414	ROV271-5	55℃ 10min + R2A 1d	2216E	28	2	Rossellomorea arthrocnemi	EAR8	99.1	98	Bacteria;Firmicutes;Bacilli;Bacillales;Bacillaceae;Rossellomorea
WB415	ROV271-5	55℃ 10min + R2A 1d	2216E	28	2	Bacillus wiedmannii	FSL W8-0169	100	98	Bacteria;Firmicutes;Bacilli;Bacillales;Bacillaceae;Bacillus
WB416	ROV271-5	55℃ 10min + R2A 1d	2216E	28	2	Rossellomorea aquimaris	TF-12	99.15	87.4	Bacteria;Firmicutes;Bacilli;Bacillales;Bacillaceae;Rossellomorea
WB417	ROV271-5	55℃ 10min + R2A 1d	2216E	28	2	Bacillus wiedmannii	FSL W8-0169(T)	99.65	100	Bacteria;Firmicutes;Bacilli;Bacillales;Bacillaceae;Bacillus
WB418	ROV271-5	55℃ 10min + R2A 1d	2216E	28	2	Rossellomorea arthrocnemi	EAR8	99.62	88.3	Bacteria;Firmicutes;Bacilli;Bacillales;Bacillaceae;Rossellomorea
WB419	ROV271-5	55℃ 10min + R2A 1d	2216E	28	2	Bacillus paramycoides	NH24A2	100	98	Bacteria;Firmicutes;Bacilli;Bacillales;Bacillaceae;Bacillus
WB420	ROV262-5	55℃ 10min + R2A 1d	2216E	28	2	Bacillus altitudinis	41KF2b	100	98	Bacteria;Firmicutes;Bacilli;Bacillales;Bacillaceae;Bacillus
WB421	ROV262-5	55℃ 10min + R2A 1d	2216E	28	2	Bacillus mobilis	0711P9-1	100	98	Bacteria;Firmicutes;Bacilli;Bacillales;Bacillaceae;Bacillus
WB422	ROV262-5	55℃ 10min + R2A 1d	2216E	28	2	Bacillus toyonensis	BCT-7112	100	98	Bacteria;Firmicutes;Bacilli;Bacillales;Bacillaceae;Bacillus
WB423	ROV262-5	55℃ 10min + R2A 1d	2216E	28	2	Niallia taxi	M5HDSG1-1(T)	99.51	100	Bacteria;Firmicutes;Bacilli;Bacillales;Bacillaceae;Niallia
WB425	ROV262-5	55℃ 10min + R2A 1d	2216E	28	2	Rossellomorea marisflavi	JCM 11544(T)	99.86	100	Bacteria;Firmicutes;Bacilli;Bacillales;Bacillaceae;Rossellomorea
WB426	ROV262-5	55℃ 10min + R2A 1d	2216E	28	2	Bacillus altitudinis	41KF2b	100	98	Bacteria;Firmicutes;Bacilli;Bacillales;Bacillaceae;Bacillus
WB427	ROV262-5	55℃ 10min + R2A 1d	2216E	28	2	Priestia aryabhattai	B8W22	100	98.2	Bacteria;Firmicutes;Bacilli;Bacillales;Bacillaceae;Priestia
WB428	ROV262-5	55℃ 10min + R2A 1d	2216E	28	2	Bacillus proteolyticus	TD42	99.86	98	Bacteria;Firmicutes;Bacilli;Bacillales;Bacillaceae;Bacillus
WB429	ROV262-5	55℃ 10min + R2A 1d	Actinomycetes culture medium	28	2	Psychrobacillus soli	NHI-2	97.83	98	Bacteria;Firmicutes;Bacilli;Bacillales;Planococcaceae;Psychrobacillus
WB430	ROV262-5	55℃ 10min + R2A 1d	Actinomycetes culture medium	28	2	Psychrobacillus faecigallinarum	Sa2BUA9	99.68	84.4	Bacteria;Firmicutes;Bacilli;Bacillales;Planococcaceae;Psychrobacillus
WB431	ROV262-5	55℃ 10min + R2A 1d	Actinomycetes culture medium	28	2	Niallia taxi	M5HDSG1-1(T)	99.51	100	Bacteria;Firmicutes;Bacilli;Bacillales;Bacillaceae;Niallia
WB432	ROV262-5	55℃ 10min + R2A 1d	Actinomycetes culture medium	28	2	Niallia taxi	M5HDSG1-1(T)	99.51	100	Bacteria;Firmicutes;Bacilli;Bacillales;Bacillaceae;Niallia
WB433	ROV262-5	55℃ 10min + R2A 1d	Actinomycetes culture medium	28	2	Lysinibacillus xylanilyticus	DSM 23493(T)	99.58	100	Bacteria;Firmicutes;Bacilli;Caryophanales;Caryophanaceae;Lysinibacillus
WB434	ROV262-5	55℃ 10min + R2A 1d	Actinomycetes culture medium	28	2	Lysinibacillus xylanilyticus	DSM 23493(T)	99.59	100	Bacteria;Firmicutes;Bacilli;Caryophanales;Caryophanaceae;Lysinibacillus
WB435	ROV262-5	55℃ 10min + R2A 1d	Actinomycetes culture medium	28	2	Bacillus rhizoplanae	JJ-63(T)	99.65	97.4	Bacteria;Firmicutes;Bacilli;Bacillales;Bacillaceae;Bacillus
WB436	ROV262-5	55℃ 10min + R2A 1d	Actinomycetes culture medium	28	2	Lysinibacillus sphaericus	KCTC 3346	99.92	84.2	Bacteria;Firmicutes;Bacilli;Caryophanales;Caryophanaceae;Lysinibacillus
WB437	ROV262-5	55℃ 10min + R2A 1d	Actinomycetes culture medium	28	2	Bacillus rhizoplanae	JJ-63(T)	99.51	97.4	Bacteria;Firmicutes;Bacilli;Bacillales;Bacillaceae;Bacillus
WB438	ROV263-2	55℃ 10min + R2A 1d	Actinomycetes culture medium	28	2	Bacillus rhizoplanae	JJ-63(T)	99.65	97.4	Bacteria;Firmicutes;Bacilli;Bacillales;Bacillaceae;Bacillus
WB439	ROV263-2	55℃ 10min + R2A 1d	Actinomycetes culture medium	28	2	Lysinibacillus sphaericus	KCTC 3346	99.84	84.5	Bacteria;Firmicutes;Bacilli;Caryophanales;Caryophanaceae;Lysinibacillus
WB440	ROV263-2	55℃ 10min + R2A 1d	Actinomycetes culture medium	28	2	Bacillus rhizoplanae	JJ-63(T)	99.37	97.4	Bacteria;Firmicutes;Bacilli;Bacillales;Bacillaceae;Bacillus
WB441	ROV263-2	55℃ 10min + R2A 1d	Actinomycetes culture medium	28	2	Bacillus rhizoplanae	JJ-63(T)	99.37	97.4	Bacteria;Firmicutes;Bacilli;Bacillales;Bacillaceae;Bacillus
WB442	ROV263-2	55℃ 10min + R2A 1d	Actinomycetes culture medium	28	2	Lysinibacillus xylanilyticus	DSM 23493(T)	99.38	100	Bacteria;Firmicutes;Bacilli;Caryophanales;Caryophanaceae;Lysinibacillus
WB443	ROV263-2	55℃ 10min + R2A 1d	Actinomycetes culture medium	28	2	Bacillus rhizoplanae	JJ-63(T)	99.65	97.4	Bacteria;Firmicutes;Bacilli;Bacillales;Bacillaceae;Bacillus
WB445	ROV263-2	55℃ 10min + R2A 1d	2216E	28	2	Lysinibacillus xylanilyticus	DSM 23493(T)	99.65	100	Bacteria;Firmicutes;Bacilli;Caryophanales;Caryophanaceae;Lysinibacillus
WB446	ROV263-2	55℃ 10min + R2A 1d	2216E	28	2	Bacillus wiedmannii	FSL W8-0169	100	98	Bacteria;Firmicutes;Bacilli;Bacillales;Bacillaceae;Bacillus
WB447	ROV263-2	55℃ 10min + R2A 1d	2216E	28	2	Priestia aryabhattai	B8W22	100	98.6	Bacteria;Firmicutes;Bacilli;Bacillales;Bacillaceae;Priestia
WB449	ROV263-2	55℃ 10min + R2A 1d	2216E	28	2	Priestia megaterium	NBRC 15308	99.93	98.4	Bacteria;Firmicutes;Bacilli;Bacillales;Bacillaceae;Priestia
WB451	ROV263-2	55℃ 10min + R2A 1d	2216E	28	2	Priestia megaterium	NBRC 15308	100	98.1	Bacteria;Firmicutes;Bacilli;Bacillales;Bacillaceae;Priestia
WB452	ROV263-2	55℃ 10min + R2A 1d	2216E	28	2	Priestia megaterium	NBRC 15308	100	98	Bacteria;Firmicutes;Bacilli;Bacillales;Bacillaceae;Priestia
WB453	ROV263-2	55℃ 10min + R2A 1d	2216E	28	2	Bacillus paramobilis	BML-BC017	99.93	98	Bacteria;Firmicutes;Bacilli;Bacillales;Bacillaceae;Bacillus
WB454	ROV263-2	55℃ 10min + R2A 1d	2216E	28	2	Bacillus hominis	BML-BC059	100	98.5	Bacteria;Firmicutes;Bacilli;Bacillales;Bacillaceae;Bacillus
WB455	ROV263-2	55℃ 10min + R2A 1d	2216E	28	2	Bacillus xiamenensis	HYC-10	100	98	Bacteria;Firmicutes;Bacilli;Bacillales;Bacillaceae;Bacillus
WB456	ROV244-2	55℃ 10min + R2A 1d	2216E	28	2	Jeotgalibacillus campisalis	SF-57	99.51	98	Bacteria;Firmicutes;Bacilli;Bacillales;Bacillaceae;Jeotgalibacillus
WB457	ROV244-2	55℃ 10min + R2A 1d	2216E	28	2	Rossellomorea aquimaris	TF-12	99.17	98.1	Bacteria;Firmicutes;Bacilli;Bacillales;Bacillaceae;Rossellomorea
WB458	ROV244-2	55℃ 10min + R2A 1d	2216E	28	2	Priestia flexa	NBRC 15715	99.86	98	Bacteria;Firmicutes;Bacilli;Bacillales;Bacillaceae;Priestia
WB459	ROV244-2	55℃ 10min + R2A 1d	2216E	28	2	Cytobacillus firmus	NBRC 15306	99.51	98	Bacteria;Firmicutes;Bacilli;Bacillales;Bacillaceae;Cytobacillus
WB460	ROV244-2	55℃ 10min + R2A 1d	2216E	28	2	Cytobacillus firmus	NBRC 15306	99.52	98.6	Bacteria;Firmicutes;Bacilli;Bacillales;Bacillaceae;Cytobacillus
WB461	ROV244-2	55℃ 10min + R2A 1d	2216E	28	2	Cytobacillus firmus	NBRC 15306	99.51	98	Bacteria;Firmicutes;Bacilli;Bacillales;Bacillaceae;Cytobacillus
WB462	ROV244-2	55℃ 10min + R2A 1d	2216E	28	2	Mesobacillus jeotgali	YKJ-10	100	98	Bacteria;Firmicutes;Bacilli;Bacillales;Bacillaceae;Mesobacillus
WB463	ROV244-2	55℃ 10min + R2A 1d	2216E	28	2	Cytobacillus firmus	NBRC 15306	99.51	98	Bacteria;Firmicutes;Bacilli;Bacillales;Bacillaceae;Cytobacillus
WB464	ROV244-2	55℃ 10min + R2A 1d	2216E	28	2	Jeotgalibacillus campisalis	SF-57	99.51	98	Bacteria;Firmicutes;Bacilli;Bacillales;Bacillaceae;Jeotgalibacillus
WB465	ROV244-2	55℃ 10min + R2A 1d	2216E	28	2	Mesobacillus jeotgali	YKJ-10	100	98	Bacteria;Firmicutes;Bacilli;Bacillales;Bacillaceae;Mesobacillus
WB466	ROV244-2	55℃ 10min + R2A 1d	2216E	28	2	Cytobacillus firmus	NBRC 15306	99.51	97.9	Bacteria;Firmicutes;Bacilli;Bacillales;Bacillaceae;Cytobacillus
WB467	ROV244-2	55℃ 10min + R2A 1d	2216E	28	2	Bacillus mobilis	0711P9-1	100	98	Bacteria;Firmicutes;Bacilli;Bacillales;Bacillaceae;Bacillus
WB469	ROV244-2	55℃ 10min + R2A 1d	2216E	28	2	Mesobacillus jeotgali	YKJ-10	100	98	Bacteria;Firmicutes;Bacilli;Bacillales;Bacillaceae;Mesobacillus
WB470	ROV244-2	55℃ 10min + R2A 1d	2216E	28	2	Cytobacillus firmus	NBRC 15306	99.51	97.9	Bacteria;Firmicutes;Bacilli;Bacillales;Bacillaceae;Cytobacillus
WB471	ROV244-2	55℃ 10min + R2A 1d	2216E	28	2	Rossellomorea arthrocnemi	EAR8	99.86	97.9	Bacteria;Firmicutes;Bacilli;Bacillales;Bacillaceae;Rossellomorea
WB472	ROV244-2	55℃ 10min + R2A 1d	2216E	28	2	Jeotgalibacillus campisalis	SF-57	99.51	98	Bacteria;Firmicutes;Bacilli;Bacillales;Bacillaceae;Jeotgalibacillus
WB473	ROV244-2	55℃ 10min + R2A 1d	2216E	28	2	Mesobacillus jeotgali	YKJ-10	99.86	97.9	Bacteria;Firmicutes;Bacilli;Bacillales;Bacillaceae;Mesobacillus
WB474	ROV251-4	55℃ 10min + R2A 1d	2216E	28	2	Metabacillus idriensis	SMC 4352-2	100	97.9	Bacteria;Firmicutes;Bacilli;Bacillales;Bacillaceae;Metabacillus
WB475	ROV251-4	55℃ 10min + R2A 1d	2216E	28	2	Metabacillus indicus	LMG 22858	99.93	97.9	Bacteria;Firmicutes;Bacilli;Bacillales;Bacillaceae;Metabacillus
WB476	ROV251-4	55℃ 10min + R2A 1d	2216E	28	2	Metabacillus indicus	LMG 22858	99.93	98.6	Bacteria;Firmicutes;Bacilli;Bacillales;Bacillaceae;Metabacillus
WB477	ROV251-4	55℃ 10min + R2A 1d	2216E	28	2	Metabacillus indicus	LMG 22858	99.93	97.9	Bacteria;Firmicutes;Bacilli;Bacillales;Bacillaceae;Metabacillus
WB478	ROV251-4	55℃ 10min + R2A 1d	2216E	28	2	Bacillus altitudinis	41KF2b	100	98.5	Bacteria;Firmicutes;Bacilli;Bacillales;Bacillaceae;Bacillus
WB480	ROV251-4	55℃ 10min + R2A 1d	2216E	28	2	Metabacillus indicus	LMG 22858	99.93	98	Bacteria;Firmicutes;Bacilli;Bacillales;Bacillaceae;Metabacillus
WB481	ROV251-4	55℃ 10min + R2A 1d	2216E	28	2	Lysinibacillus xylanilyticus	DSM 23493(T)	99.65	100	Bacteria;Firmicutes;Bacilli;Caryophanales;Caryophanaceae;Lysinibacillus
WB482	ROV251-4	55℃ 10min + R2A 1d	2216E	28	2	Bacillus wiedmannii	FSL W8-0169	100	98	Bacteria;Firmicutes;Bacilli;Bacillales;Bacillaceae;Bacillus
WB483	ROV252-2	55℃ 10min + R2A 1d	2216E	28	2	Bacillus altitudinis	41KF2b	100	98	Bacteria;Firmicutes;Bacilli;Bacillales;Bacillaceae;Bacillus
WB484	ROV252-2	55℃ 10min + R2A 1d	2216E	28	2	Cytobacillus firmus	NBRC 15306	99.45	98.9	Bacteria;Firmicutes;Bacilli;Bacillales;Bacillaceae;Cytobacillus
WB485	ROV252-2	55℃ 10min + R2A 1d	2216E	28	2	Bacillus halotolerans	ATCC 25096	100	98	Bacteria;Firmicutes;Bacilli;Bacillales;Bacillaceae;Bacillus
WB487	ROV252-2	55℃ 10min + R2A 1d	2216E	28	2	Cytobacillus firmus	NBRC 15306	99.51	98	Bacteria;Firmicutes;Bacilli;Bacillales;Bacillaceae;Cytobacillus
WB488	ROV252-2	55℃ 10min + R2A 1d	2216E	28	2	Bacillus halotolerans	ATCC 25096	100	98	Bacteria;Firmicutes;Bacilli;Bacillales;Bacillaceae;Bacillus
WB489	ROV252-2	55℃ 10min + R2A 1d	2216E	28	2	Bacillus halotolerans	ATCC 25096	99.93	98	Bacteria;Firmicutes;Bacilli;Bacillales;Bacillaceae;Bacillus
WB490	ROV251-5	55℃ 10min + R2A 1d	Actinomycetes culture medium	28	2	Lysinibacillus xylanilyticus	DSM 23493(T)	99.72	100	Bacteria;Firmicutes;Bacilli;Caryophanales;Caryophanaceae;Lysinibacillus
WB491	ROV251-5	55℃ 10min + R2A 1d	Actinomycetes culture medium	28	2	Ureibacillus galli	Re31	98.4	98	Bacteria;Firmicutes;Bacilli;Bacillales;Planococcaceae;Ureibacillus
WB495	ROV251-5	55℃ 10min + R2A 1d	2216E	28	2	Ureibacillus galli	Re31	98.62	98.6	Bacteria;Firmicutes;Bacilli;Bacillales;Planococcaceae;Ureibacillus
WB498	ROV251-5	55℃ 10min + R2A 1d	2216E	28	2	Metabacillus idriensis	SMC 4352-2	100	98.4	Bacteria;Firmicutes;Bacilli;Bacillales;Bacillaceae;Metabacillus
WB499	ROV251-5	55℃ 10min + R2A 1d	2216E	28	2	Neobacillus niacini	IFO 15566	99.31	97.9	Bacteria;Firmicutes;Bacilli;Bacillales;Bacillaceae;Neobacillus
WB500	ROV251-5	55℃ 10min + R2A 1d	2216E	28	2	Priestia aryabhattai	B8W22	100	98	Bacteria;Firmicutes;Bacilli;Bacillales;Bacillaceae;Priestia
WB501	ROV251-5	55℃ 10min + R2A 1d	2216E	28	2	Metabacillus indicus	LMG 22858	99.72	97.9	Bacteria;Firmicutes;Bacilli;Bacillales;Bacillaceae;Metabacillus
WB502	ROV251-5	55℃ 10min + R2A 1d	2216E	28	2	Bacillus albus	N35-10-2	100	98.5	Bacteria;Firmicutes;Bacilli;Bacillales;Bacillaceae;Bacillus
WB503	ROV251-6	55℃ 10min + R2A 1d	Actinomycetes culture medium	28	2	Lysinibacillus composti	NCCP-36	99.72	97.8	Bacteria;Firmicutes;Bacilli;Bacillales;Planococcaceae;Ureibacillus
WB504	ROV251-6	55℃ 10min + R2A 1d	Actinomycetes culture medium	28	2	Lysinibacillus composti	NCCP-36	99.72	97.8	Bacteria;Firmicutes;Bacilli;Bacillales;Planococcaceae;Ureibacillus
WB505	ROV251-6	55℃ 10min + R2A 1d	Actinomycetes culture medium	28	2	Lysinibacillus xylanilyticus	DSM 23493(T)	99.92	100	Bacteria;Firmicutes;Bacilli;Caryophanales;Caryophanaceae;Lysinibacillus
WB506	ROV251-6	55℃ 10min + R2A 1d	2216E	28	2	Metabacillus idriensis	SMC 4352-2	99.79	98	Bacteria;Firmicutes;Bacilli;Bacillales;Bacillaceae;Metabacillus
WB507	ROV251-6	55℃ 10min + R2A 1d	2216E	28	2	Bacillus toyonensis	BCT-7112	100	97.8	Bacteria;Firmicutes;Bacilli;Bacillales;Bacillaceae;Bacillus
WB508	ROV251-6	55℃ 10min + R2A 1d	2216E	28	2	Metabacillus idriensis	SMC 4352-2	99.79	98.5	Bacteria;Firmicutes;Bacilli;Bacillales;Bacillaceae;Metabacillus
WB509	ROV251-6	55℃ 10min + R2A 1d	2216E	28	2	Metabacillus idriensis	SMC 4352-2	99.79	98.5	Bacteria;Firmicutes;Bacilli;Bacillales;Bacillaceae;Metabacillus
WB510	ROV251-6	55℃ 10min + R2A 1d	2216E	28	2	Metabacillus idriensis	SMC 4352-2	99.65	98.4	Bacteria;Firmicutes;Bacilli;Bacillales;Bacillaceae;Metabacillus
WB511	ROV262-2	55℃ 10min + R2A 1d	Actinomycetes culture medium	28	2	Lysinibacillus capsici	PB300	99.93	98	Bacteria;Firmicutes;Bacilli;Caryophanales;Caryophanaceae;Lysinibacillus
WB512	ROV262-2	55℃ 10min + R2A 1d	Actinomycetes culture medium	28	2	Peribacillus frigoritolerans	DSM 8801	100	98	Bacteria;Firmicutes;Bacilli;Bacillales;Bacillaceae;Peribacillus
WB513	ROV262-2	55℃ 10min + R2A 1d	Actinomycetes culture medium	28	2	Lysinibacillus capsici	PB300	100	97.9	Bacteria;Firmicutes;Bacilli;Caryophanales;Caryophanaceae;Lysinibacillus
WB514	ROV262-2	55℃ 10min + R2A 1d	Actinomycetes culture medium	28	2	Bacillus rhizoplanae	JJ-63(T)	99.65	97.4	Bacteria;Firmicutes;Bacilli;Bacillales;Bacillaceae;Bacillus
WB515	ROV262-2	55℃ 10min + R2A 1d	Actinomycetes culture medium	28	2	Bacillus rhizoplanae	JJ-63(T)	99.58	97.4	Bacteria;Firmicutes;Bacilli;Bacillales;Bacillaceae;Bacillus
WB516	ROV262-2	55℃ 10min + R2A 1d	Actinomycetes culture medium	28	2	Peribacillus endoradicis	CCBAU 05776	99.57	98.1	Bacteria;Firmicutes;Bacilli;Bacillales;Bacillaceae;Peribacillus
WB517	ROV262-2	55℃ 10min + R2A 1d	2216E	28	2	Bacillus cereus	ATCC 14579	100	97.9	Bacteria;Firmicutes;Bacilli;Bacillales;Bacillaceae;Bacillus
WB518	ROV262-2	55℃ 10min + R2A 1d	2216E	28	2	Priestia aryabhattai	B8W22	100	98	Bacteria;Firmicutes;Bacilli;Bacillales;Bacillaceae;Priestia
WB519	ROV262-2	55℃ 10min + R2A 1d	2216E	28	2	Bacillus stercoris	JCM 30051	100	97.8	Bacteria;Firmicutes;Bacilli;Bacillales;Bacillaceae;Bacillus
WB520	ROV262-2	55℃ 10min + R2A 1d	2216E	28	2	Bacillus clarus	ATCC 21929	99.65	97.9	Bacteria;Firmicutes;Bacilli;Bacillales;Bacillaceae;Bacillus
WB521	ROV262-2	55℃ 10min + R2A 1d	2216E	28	2	Bacillus mobilis	0711P9-1	99.45	98.5	Bacteria;Firmicutes;Bacilli;Bacillales;Bacillaceae;Bacillus
WB522	ROV262-2	55℃ 10min + R2A 1d	2216E	28	2	Bacillus paramycoides	NH24A2	99.86	98.6	Bacteria;Firmicutes;Bacilli;Bacillales;Bacillaceae;Bacillus
WB523	ROV262-2	55℃ 10min + R2A 1d	2216E	28	2	Bacillus xiamenensis	HYC-10	100	98.4	Bacteria;Firmicutes;Bacilli;Bacillales;Bacillaceae;Bacillus
WB524	ROV262-2	55℃ 10min + R2A 1d	2216E	28	2	Lysinibacillus xylanilyticus	DSM 23493(T)	99.59	100	Bacteria;Firmicutes;Bacilli;Caryophanales;Caryophanaceae;Lysinibacillus
WB525	ROV262-2	55℃ 10min + R2A 1d	2216E	28	2	Priestia megaterium	NBRC 15308	99.86	98.4	Bacteria;Firmicutes;Bacilli;Bacillales;Bacillaceae;Priestia
WB526	ROV263-3	55℃ 10min + R2A 1d	Actinomycetes culture medium	28	2	Peribacillus asahii	MA001	99.84	86.6	Bacteria;Firmicutes;Bacilli;Bacillales;Bacillaceae;Peribacillus
WB527	ROV263-3	55℃ 10min + R2A 1d	Actinomycetes culture medium	28	2	Lysinibacillus halotolerans	LAM612	99.52	85.6	Bacteria;Firmicutes;Bacilli;Bacillales;Planococcaceae;Ureibacillus
WB528	ROV263-3	55℃ 10min + R2A 1d	Actinomycetes culture medium	28	2	Lysinibacillus cavernae	SYSU K30005	98.76	98.6	Bacteria;Firmicutes;Bacilli;Caryophanales;Caryophanaceae;Lysinibacillus
WB529	ROV263-3	55℃ 10min + R2A 1d	Actinomycetes culture medium	28	2	Psychrobacillus vulpis	Z8	100	85.4	Bacteria;Firmicutes;Bacilli;Bacillales;Planococcaceae;Psychrobacillus
WB530	ROV263-3	55℃ 10min + R2A 1d	Actinomycetes culture medium	28	2	Lysinibacillus halotolerans	LAM612	99.37	85.8	Bacteria;Firmicutes;Bacilli;Bacillales;Planococcaceae;Ureibacillus
WB531	ROV263-3	55℃ 10min + R2A 1d	Actinomycetes culture medium	28	2	Peribacillus asahii	MA001	98.62	98.3	Bacteria;Firmicutes;Bacilli;Bacillales;Bacillaceae;Peribacillus
WB533	ROV263-3	55℃ 10min + R2A 1d	2216E	28	2	Bacillus tequilensis	KCTC 13622	99.79	98.6	Bacteria;Firmicutes;Bacilli;Bacillales;Bacillaceae;Bacillus
WB534	ROV263-3	55℃ 10min + R2A 1d	2216E	28	2	Bacillus paramobilis	BML-BC017	100	98.5	Bacteria;Firmicutes;Bacilli;Bacillales;Bacillaceae;Bacillus
WB535	ROV263-3	55℃ 10min + R2A 1d	2216E	28	2	Bacillus tequilensis	KCTC 13622	99.79	98.6	Bacteria;Firmicutes;Bacilli;Bacillales;Bacillaceae;Bacillus
WB536	ROV263-3	55℃ 10min + R2A 1d	2216E	28	2	Rossellomorea marisflavi	JCM 11544(T)	99.86	100	Bacteria;Firmicutes;Bacilli;Bacillales;Bacillaceae;Rossellomorea
WB537	ROV263-3	55℃ 10min + R2A 1d	2216E	28	2	Bacillus paramobilis	BML-BC017	100	98.5	Bacteria;Firmicutes;Bacilli;Bacillales;Bacillaceae;Bacillus
WB538	ROV271-2	55℃ 10min + R2A 1d	Actinomycetes culture medium	28	2	Bacillus rhizoplanae	JJ-63(T)	99.58	97.4	Bacteria;Firmicutes;Bacilli;Bacillales;Bacillaceae;Bacillus
WB539	ROV271-2	55℃ 10min + R2A 1d	Actinomycetes culture medium	28	2	Lysinibacillus xylanilyticus	DSM 23493(T)	99.66	100	Bacteria;Firmicutes;Bacilli;Caryophanales;Caryophanaceae;Lysinibacillus
WB540	ROV271-2	55℃ 10min + R2A 1d	Actinomycetes culture medium	28	2	Lysinibacillus xylanilyticus	DSM 23493(T)	99.66	100	Bacteria;Firmicutes;Bacilli;Caryophanales;Caryophanaceae;Lysinibacillus
WB541	ROV271-2	55℃ 10min + R2A 1d	Actinomycetes culture medium	28	2	Lysinibacillus halotolerans	LAM612	99.44	85.5	Bacteria;Firmicutes;Bacilli;Bacillales;Planococcaceae;Ureibacillus
WB542	ROV271-2	55℃ 10min + R2A 1d	Actinomycetes culture medium	28	2	Bacillus rhizoplanae	JJ-63(T)	99.44	97.4	Bacteria;Firmicutes;Bacilli;Bacillales;Bacillaceae;Bacillus
WB543	ROV271-2	55℃ 10min + R2A 1d	Actinomycetes culture medium	28	2	Solibacillus silvestris	DSM 12223	97.71	97.8	Bacteria;Firmicutes;Bacilli;Bacillales;Planococcaceae;Solibacillus
WB544	ROV271-2	55℃ 10min + R2A 1d	Actinomycetes culture medium	28	2	Bacillus rhizoplanae	JJ-63(T)	99.58	97.4	Bacteria;Firmicutes;Bacilli;Bacillales;Bacillaceae;Bacillus
WB545	ROV271-2	55℃ 10min + R2A 1d	Actinomycetes culture medium	28	2	Caryophanon tenue	DSM 14152	97.59	98.6	Bacteria;Firmicutes;Bacilli;Bacillales;Planococcaceae;Caryophanon
WB546	ROV271-2	55℃ 10min + R2A 1d	2216E	28	2	Cytobacillus pseudoceanisediminis	BNO1(T)	99.66	100	Bacteria;Firmicutes;Bacilli;Bacillales;Bacillaceae;Cytobacillus
WB547	ROV271-2	55℃ 10min + R2A 1d	2216E	28	2	Metabacillus indicus	LMG 22858	99.93	98.4	Bacteria;Firmicutes;Bacilli;Bacillales;Bacillaceae;Metabacillus
WB550	ROV271-2	55℃ 10min + R2A 1d	2216E	28	2	Lysinibacillus xylanilyticus	DSM 23493(T)	99.59	100	Bacteria;Firmicutes;Bacilli;Caryophanales;Caryophanaceae;Lysinibacillus
WB552	ROV271-2	55℃ 10min + R2A 1d	2216E	28	2	Lysinibacillus xylanilyticus	DSM 23493(T)	99.38	100	Bacteria;Firmicutes;Bacilli;Caryophanales;Caryophanaceae;Lysinibacillus
WB553	ROV271-2	55℃ 10min + R2A 1d	2216E	28	2	Bacillus coreaensis	MS5	99.57	94.2	Bacteria;Firmicutes;Bacilli;Bacillales;Bacillaceae;Robertmurraya
WB554	ROV251-1	/	R2A	28	2	Micrococcus luteus	NCTC 2665	99.39	56.6	Bacteria;Actinobacteria;Actinomycetia;Micrococcales;Micrococcaceae;Micrococcus
WB555	ROV251-1	/	R2A	28	2	Bacillus altitudinis	41KF2b	100	54.6	Bacteria;Firmicutes;Bacilli;Bacillales;Bacillaceae;Bacillus
WB556	ROV251-2	/	R2A	28	2	Micrococcus luteus	NCTC 2665	99.39	56.6	Bacteria;Actinobacteria;Actinomycetia;Micrococcales;Micrococcaceae;Micrococcus
WB557	ROV251-2	/	R2A	28	2	Metabacillus indicus	LMG 22858	99.88	55.8	Bacteria;Firmicutes;Bacilli;Bacillales;Bacillaceae;Metabacillus
WB558	ROV251-3	/	R2A	28	2	Fictibacillus rigui	WPCB074(T)	98.18	98.8	Bacteria;Firmicutes;Bacilli;Bacillales;Bacillaceae;Fictibacillus
WB559	ROV261-1	/	R2A	28	2	Bacillus wiedmannii	FSL W8-0169	100	58.3	Bacteria;Firmicutes;Bacilli;Bacillales;Bacillaceae;Bacillus
WB560	ROV261-3	/	R2A	28	2	Bacillus altitudinis	41KF2b	100	56.4	Bacteria;Firmicutes;Bacilli;Bacillales;Bacillaceae;Bacillus
WB561	ROV262-1	/	R2A	28	2	Paenisporosarcina quisquiliarum	SK 55	99.55	59.9	Bacteria;Firmicutes;Bacilli;Bacillales;Planococcaceae;Paenisporosarcina
WB562	ROV262-1	/	R2A	28	2	Peribacillus simplex	NBRC 15720	100	55.5	Bacteria;Firmicutes;Bacilli;Bacillales;Bacillaceae;Peribacillus
WB563	ROV262-1	/	R2A	28	2	Paenisporosarcina quisquiliarum	SK 55	99.42	58.7	Bacteria;Firmicutes;Bacilli;Bacillales;Planococcaceae;Paenisporosarcina
WB564	ROV262-2	/	R2A	28	2	Peribacillus simplex	NBRC 15720	100	54.5	Bacteria;Firmicutes;Bacilli;Bacillales;Bacillaceae;Peribacillus
WB565	ROV262-2	/	R2A	28	2	Bacillus altitudinis	41KF2b	100	54.7	Bacteria;Firmicutes;Bacilli;Bacillales;Bacillaceae;Bacillus
WB566	ROV262-3	/	R2A	28	2	Neobacillus fumarioli	NBRC 102428	100	44.9	Bacteria;Firmicutes;Bacilli;Bacillales;Bacillaceae;Neobacillus
WB567	ROV271-1	/	R2A	28	2	Fictibacillus arsenicus	Con a/3	99.58	96.5	Bacteria;Firmicutes;Bacilli;Bacillales;Bacillaceae;Fictibacillus
WB568	ROV271-1	/	R2A	28	2	Fictibacillus barbaricus	V2-BIII-A2	100	54.7	Bacteria;Firmicutes;Bacilli;Bacillales;Bacillaceae;Fictibacillus
WB569	ROV271-1	/	R2A	28	2	Micrococcus luteus	NCTC 2665	99.3	39.8	Bacteria;Actinobacteria;Actinomycetia;Micrococcales;Micrococcaceae;Micrococcus
WB570	ROV271-1	/	R2A	28	2	Bacillus siamensis	KCTC 13613	100	55.1	Bacteria;Firmicutes;Bacilli;Bacillales;Bacillaceae;Bacillus
WB571	ROV271-1	/	R2A	28	2	Bacillus siamensis	KCTC 13613	100	61.6	Bacteria;Firmicutes;Bacilli;Bacillales;Bacillaceae;Bacillus
WB572	ROV271-1	/	R2A	28	2	Bacillus siamensis	KCTC 13613	99.86	49.5	Bacteria;Firmicutes;Bacilli;Bacillales;Bacillaceae;Bacillus
WB573	ROV271-1	/	R2A	28	2	Bacillus siamensis	KCTC 13613	100	65.5	Bacteria;Firmicutes;Bacilli;Bacillales;Bacillaceae;Bacillus
WB574	ROV271-1	/	R2A	28	2	Bacillus siamensis	KCTC 13613	99.73	49.5	Bacteria;Firmicutes;Bacilli;Bacillales;Bacillaceae;Bacillus
WB575	ROV271-1	/	R2A	28	2	Bacillus siamensis	KCTC 13613	100	63.2	Bacteria;Firmicutes;Bacilli;Bacillales;Bacillaceae;Bacillus
WB576	ROV271-1	/	R2A	28	2	Bacillus siamensis	KCTC 13613	100	49.8	Bacteria;Firmicutes;Bacilli;Bacillales;Bacillaceae;Bacillus
WB577	ROV271-3	/	R2A	28	2	Bacillus altitudinis	41KF2b	100	49.4	Bacteria;Firmicutes;Bacilli;Bacillales;Bacillaceae;Bacillus
WB578	ROV271-3	/	R2A	28	2	Bacillus altitudinis	41KF2b	100	61.9	Bacteria;Firmicutes;Bacilli;Bacillales;Bacillaceae;Bacillus
WB579	ROV271-3	/	R2A	28	2	Micrococcus luteus	NCTC 2665	99.38	56.2	Bacteria;Actinobacteria;Actinomycetia;Micrococcales;Micrococcaceae;Micrococcus
WB580	ROV271-3	/	R2A	28	2	Micrococcus luteus	NCTC 2665	99.26	47	Bacteria;Actinobacteria;Actinomycetia;Micrococcales;Micrococcaceae;Micrococcus
WB581	ROV271-3	/	R2A	28	2	Bacillus cereus	ATCC 14579	100	47.9	Bacteria;Firmicutes;Bacilli;Bacillales;Bacillaceae;Bacillus
