# Supplementary material for: Exploring the Biosynthetic Potential of Microorganisms from the South China Sea Cold Seep Using Culture-Dependent and Culture-Independent Approaches
Source: Mar Drugs. 2025 Jul 30;23(8):313. doi: 10.3390/md23080313 (PMC12387464; doi:10.3390/md23080313)
Supplement: Supplementary file 1 [file marinedrugs-23-00313-s001.zip › Table S3. 1037 unique OTUs analysized from Qiime2.xlsx]

## Sheet: table-l7
OTU ID	ROV251-1	ROV251-2	ROV251-3	ROV251-4	ROV251-5	ROV251-6	ROV262-1	ROV262-2	ROV262-3	ROV262-4	ROV262-5	ROV262-6	ROV271-1	ROV271-2	ROV271-3	ROV271-4	ROV271-5	ROV271-6
Unassigned;__;__;__;__;__;__	0	0	0	3	8	8	6	112	43	51	129	152	0	8	15	32	24	17
k__Archaea;__;__;__;__;__;__	5	0	2	2	11	5	0	11	6	0	7	56	8	15	11	20	69	76
k__Archaea;p__Crenarchaeota;__;__;__;__;__	0	0	0	0	6	3	0	0	0	0	0	0	0	0	0	0	0	8
k__Archaea;p__Crenarchaeota;c__;o__;f__;g__;s__	0	0	0	0	0	0	0	0	0	0	0	0	0	0	0	0	6	0
k__Archaea;p__Crenarchaeota;c__AAG;o__;f__;g__;s__	0	0	0	0	0	0	0	17	0	0	15	54	0	0	0	0	0	3
k__Archaea;p__Crenarchaeota;c__MBGA;o__;f__;g__;s__	8	12	22	101	18	0	0	0	0	0	0	0	90	165	46	8	26	8
k__Archaea;p__Crenarchaeota;c__MBGB;o__;f__;g__;s__	0	0	0	7	0	8	10	47	38	78	120	326	6	15	33	8	239	152
k__Archaea;p__Crenarchaeota;c__MCG;__;__;__;__	0	0	0	0	0	0	0	0	0	0	0	0	0	0	0	0	11	15
k__Archaea;p__Crenarchaeota;c__MCG;o__;f__;g__;s__	22	0	0	5	164	36	0	18	19	7	43	152	0	33	49	477	645	931
k__Archaea;p__Crenarchaeota;c__MCG;o__B10;f__;g__;s__	0	0	0	0	16	0	0	0	0	0	9	28	0	0	0	49	51	230
k__Archaea;p__Crenarchaeota;c__MCG;o__pGrfC26;f__;g__;s__	5	0	0	0	0	6	3	0	0	0	5	43	0	0	0	16	26	37
k__Archaea;p__Crenarchaeota;c__MHVG;o__;f__;g__;s__	0	0	0	4	0	0	0	11	3	0	0	10	0	7	4	22	31	27
k__Archaea;p__Crenarchaeota;c__Thaumarchaeota;o__Cenarchaeales;f__Cenarchaeaceae;__;__	0	0	0	0	0	0	0	0	0	0	0	0	23	0	0	0	0	0
k__Archaea;p__Crenarchaeota;c__Thaumarchaeota;o__Cenarchaeales;f__Cenarchaeaceae;g__;s__	19	85	12	0	17	0	0	0	0	0	0	0	568	171	149	49	134	42
k__Archaea;p__Crenarchaeota;c__Thaumarchaeota;o__Cenarchaeales;f__Cenarchaeaceae;g__Nitrosopumilus;s__	16	64	15	9	18	4	0	0	0	0	0	0	712	80	105	39	104	11
k__Archaea;p__Euryarchaeota;__;__;__;__;__	0	0	0	0	0	2	0	0	0	2	0	0	0	0	0	0	8	3
k__Archaea;p__Euryarchaeota;c__ANME-1;o__;f__;g__;s__	0	0	0	0	0	0	17	43	47	46	26	265	0	0	0	0	0	0
k__Archaea;p__Euryarchaeota;c__DSEG;__;__;__;__	3	0	0	0	0	4	0	0	0	0	0	0	0	0	0	4	0	8
k__Archaea;p__Euryarchaeota;c__DSEG;o__104A5;f__;g__;s__	0	0	0	0	7	0	0	3	3	0	0	2	0	0	10	4	34	21
k__Archaea;p__Euryarchaeota;c__DSEG;o__ArcA07;f__;g__;s__	0	0	0	8	4	0	0	0	8	0	3	11	0	12	3	13	14	28
k__Archaea;p__Euryarchaeota;c__DSEG;o__HydGC-84-221A;f__;g__;s__	0	0	0	0	4	0	0	45	18	0	15	321	0	0	12	20	16	17
k__Archaea;p__Euryarchaeota;c__Methanobacteria;o__Methanobacteriales;f__;g__;s__	13	0	5	26	24	23	0	6	0	17	22	6	7	5	8	17	139	127
k__Archaea;p__Euryarchaeota;c__Methanobacteria;o__Methanobacteriales;f__MSBL1;g__;s__	0	0	0	0	0	0	0	0	0	0	0	0	0	0	0	0	12	9
k__Archaea;p__Euryarchaeota;c__Methanobacteria;o__Methanobacteriales;f__MSBL1;g__SAGMEG-1;s__	4	0	0	5	0	0	0	0	0	0	0	0	0	0	0	0	0	0
k__Archaea;p__Euryarchaeota;c__Methanobacteria;o__Methanobacteriales;f__pMC1;g__pMC1A4;s__	0	0	3	0	47	30	0	0	0	0	0	0	0	398	253	112	396	181
k__Archaea;p__Euryarchaeota;c__Methanomicrobia;o__F99a103;f__;g__;s__	0	0	0	0	0	0	0	0	0	0	0	0	0	0	0	0	0	5
k__Archaea;p__Euryarchaeota;c__Methanomicrobia;o__Methanocellales;f__Methanocellaceae;g__;s__	0	0	0	6	13	0	0	0	0	0	0	0	0	0	6	24	4	11
k__Archaea;p__Euryarchaeota;c__Methanomicrobia;o__Methanomicrobiales;f__Methanomicrobiaceae;g__Methanomicrobiaceae;s__HR3812	0	0	0	0	0	0	0	0	3	0	0	0	0	0	0	0	0	0
k__Archaea;p__Euryarchaeota;c__Methanomicrobia;o__Methanosarcinales;f__ANME-2a-2b;g__;s__	0	0	0	0	0	0	214	2479	1512	1930	5952	10250	0	0	0	4	0	0
k__Archaea;p__Euryarchaeota;c__Methanomicrobia;o__Methanosarcinales;f__ANME-2c;g__;s__	0	0	0	0	0	0	418	1051	695	743	987	278	0	0	0	0	0	0
k__Archaea;p__Euryarchaeota;c__Methanomicrobia;o__Methanosarcinales;f__Methanosarcinaceae;__;__	0	0	0	0	0	0	0	5	0	0	2	2	0	0	0	0	0	0
k__Archaea;p__Euryarchaeota;c__Methanomicrobia;o__Methanosarcinales;f__Methanosarcinaceae;g__HMMVBeg-29;s__	0	0	0	0	0	0	128	985	727	560	2531	3454	0	0	0	0	0	0
k__Archaea;p__Euryarchaeota;c__Methanomicrobia;o__Methanosarcinales;f__Methanosarcinaceae;g__Methanococcoides;s__	0	0	0	0	0	0	26	397	59	193	81	124	0	0	0	0	11	293
k__Archaea;p__Euryarchaeota;c__Methanomicrobia;o__Methanosarcinales;f__Methanosarcinaceae;g__Methanohalophilus;s__halophilus	0	0	0	0	0	0	0	0	0	0	0	6	0	0	0	0	0	0
k__Archaea;p__Euryarchaeota;c__Thermoplasmata;o__E2;__;__;__	3	0	0	19	0	0	0	0	0	0	0	0	0	4	0	0	0	0
k__Archaea;p__Euryarchaeota;c__Thermoplasmata;o__E2;f__;g__;s__	0	0	0	7	0	0	0	6	8	11	15	9	0	14	57	66	26	62
k__Archaea;p__Euryarchaeota;c__Thermoplasmata;o__E2;f__CCA47;g__;s__	0	0	0	0	0	0	0	0	0	14	0	0	0	0	0	0	0	0
k__Archaea;p__Euryarchaeota;c__Thermoplasmata;o__E2;f__DHVEG-1;g__;s__	11	0	0	0	0	0	46	205	90	132	308	349	0	0	0	20	54	107
k__Archaea;p__Euryarchaeota;c__Thermoplasmata;o__E2;f__Marine group II;g__;s__	0	0	0	0	0	0	0	0	0	0	0	0	8	0	10	0	8	0
k__Archaea;p__Euryarchaeota;c__Thermoplasmata;o__E2;f__Marine group III;g__;s__	0	0	0	0	0	0	0	0	0	0	0	0	0	0	0	0	0	4
k__Archaea;p__Euryarchaeota;c__Thermoplasmata;o__E2;f__TMEG;g__;s__	0	0	0	8	21	6	0	12	0	13	0	3	0	0	5	112	49	98
k__Archaea;p__Euryarchaeota;c__Thermoplasmata;o__E2;f__[Methanomassiliicoccaceae];g__;s__	0	0	3	23	19	0	4	13	38	35	19	5	0	7	0	15	52	2
k__Archaea;p__[Parvarchaeota];__;__;__;__;__	0	0	0	0	0	0	0	4	0	0	0	0	0	0	0	0	0	6
k__Archaea;p__[Parvarchaeota];c__[Micrarchaea];o__[Micrarchaeles];f__;g__;s__	0	0	0	5	41	9	0	5	4	0	0	0	0	0	4	11	6	4
k__Archaea;p__[Parvarchaeota];c__[Micrarchaea];o__pMC2A384;f__;g__;s__	0	0	0	0	0	0	8	15	9	0	0	3	0	0	6	0	0	0
k__Archaea;p__[Parvarchaeota];c__[Parvarchaea];__;__;__;__	2	0	0	0	0	0	0	0	0	0	0	7	0	0	0	0	0	0
k__Archaea;p__[Parvarchaeota];c__[Parvarchaea];o__WCHD3-30;f__;g__;s__	124	11	50	312	675	831	15	472	257	578	178	694	122	841	1742	2329	5378	3392
k__Archaea;p__[Parvarchaeota];c__[Parvarchaea];o__YLA114;f__;g__;s__	148	25	105	291	109	206	6	193	350	257	97	139	112	603	633	532	802	900
k__Bacteria;__;__;__;__;__;__	550	275	573	534	1529	1026	72	281	431	432	253	329	796	2016	3138	1857	2322	2624
k__Bacteria;p__;c__;o__;f__;g__;s__	103	31	73	232	277	238	127	180	169	157	318	310	344	572	769	1232	1250	1579
k__Bacteria;p__AC1;__;__;__;__;__	0	0	5	4	10	10	0	84	66	35	10	0	0	51	147	29	26	75
k__Bacteria;p__AC1;c__;o__;f__;g__;s__	3	0	7	0	0	0	0	59	156	121	173	549	0	0	0	0	8	0
k__Bacteria;p__AC1;c__B04R032;o__;f__;g__;s__	0	0	0	0	0	0	0	6	15	11	183	383	0	0	0	0	0	4
k__Bacteria;p__AC1;c__HDBW-WB69;o__;f__;g__;s__	3	0	16	75	44	33	0	6	11	8	7	10	4	22	82	242	144	77
k__Bacteria;p__AC1;c__SHA-114;o__;f__;g__;s__	0	0	0	0	0	0	6	23	5	35	42	53	0	0	0	0	0	0
k__Bacteria;p__AD3;c__ABS-6;o__;f__;g__;s__	0	0	0	0	0	0	0	0	0	0	0	0	0	0	0	12	0	7
k__Bacteria;p__Acidobacteria;__;__;__;__;__	0	3	10	0	1	0	0	0	0	0	0	0	54	17	13	27	52	2
k__Bacteria;p__Acidobacteria;c__;o__;f__;g__;s__	23	278	535	528	577	321	209	58	107	57	15	0	898	1587	1590	990	1032	816
k__Bacteria;p__Acidobacteria;c__AT-s2-57;o__;f__;g__;s__	37	271	152	107	137	56	17	4	0	4	0	0	562	234	218	122	123	181
k__Bacteria;p__Acidobacteria;c__AT-s54;o__;f__;g__;s__	59	47	0	21	0	27	0	0	0	0	0	0	78	0	8	0	0	0
k__Bacteria;p__Acidobacteria;c__Acidobacteria-5;o__;f__;g__;s__	10	96	30	50	0	0	0	0	0	0	0	0	527	149	66	22	15	11
k__Bacteria;p__Acidobacteria;c__Acidobacteria-6;__;__;__;__	6	2	3	0	0	0	0	0	0	0	0	0	0	0	0	0	0	0
k__Bacteria;p__Acidobacteria;c__Acidobacteria-6;o__BPC015;f__;g__;s__	109	523	566	778	499	323	41	26	28	19	12	5	675	827	932	906	649	594
k__Bacteria;p__Acidobacteria;c__Acidobacteria-6;o__CCU21;f__;g__;s__	104	381	325	252	261	236	46	5	12	10	0	0	690	475	860	695	932	901
k__Bacteria;p__Acidobacteria;c__Acidobacteria-6;o__iii1-15;f__;g__;s__	52	1321	363	335	74	20	0	0	2	0	0	0	2437	777	318	359	44	102
k__Bacteria;p__Acidobacteria;c__Acidobacteria-6;o__iii1-15;f__RB40;g__;s__	4	91	27	12	0	0	0	0	0	0	0	0	143	25	18	0	0	0
k__Bacteria;p__Acidobacteria;c__Acidobacteria-6;o__iii1-15;f__mb2424;g__;s__	11	0	0	0	0	8	0	0	0	0	0	0	0	0	0	0	0	0
k__Bacteria;p__Acidobacteria;c__BPC102;o__B110;f__;g__;s__	208	2752	3959	2345	563	351	93	111	97	121	51	0	4924	4560	3712	2987	1276	1052
k__Bacteria;p__Acidobacteria;c__BPC102;o__MVS-40;f__;g__;s__	0	0	0	0	0	0	14	0	0	0	0	0	0	0	0	4	24	19
k__Bacteria;p__Acidobacteria;c__DA052;o__E29;f__;g__;s__	5	0	36	87	60	89	0	0	0	0	0	0	0	17	29	108	157	108
k__Bacteria;p__Acidobacteria;c__DA052;o__Ellin6513;f__;g__;s__	0	21	27	0	0	2	0	0	0	0	0	0	65	67	114	39	54	27
k__Bacteria;p__Acidobacteria;c__EC1113;o__;f__;g__;s__	0	96	26	95	13	7	0	0	0	0	0	0	251	345	249	159	41	0
k__Bacteria;p__Acidobacteria;c__Holophagae;o__Holophagales;f__;g__;s__	0	0	0	0	4	5	0	0	5	10	0	0	16	10	6	27	53	81
k__Bacteria;p__Acidobacteria;c__OS-K;o__;f__;g__;s__	59	0	50	147	372	173	2255	1072	1238	783	309	90	62	91	158	276	463	697
k__Bacteria;p__Acidobacteria;c__PAUC37f;o__;f__;g__;s__	0	0	0	0	0	0	0	0	0	0	0	0	0	12	0	0	0	0
k__Bacteria;p__Acidobacteria;c__RB25;o__;f__;g__;s__	47	585	774	456	143	120	217	94	142	82	3	3	1385	1378	1290	657	484	428
k__Bacteria;p__Acidobacteria;c__Solibacteres;o__JH-WHS99;f__;g__;s__	0	15	0	0	0	0	0	0	0	0	0	0	6	0	0	0	0	0
k__Bacteria;p__Acidobacteria;c__Solibacteres;o__Solibacterales;__;__;__	0	0	0	8	0	6	0	0	0	0	0	0	25	0	0	27	0	0
k__Bacteria;p__Acidobacteria;c__Solibacteres;o__Solibacterales;f__;g__;s__	11	0	0	0	0	0	0	0	0	0	0	0	0	0	0	0	0	0
k__Bacteria;p__Acidobacteria;c__Solibacteres;o__Solibacterales;f__AKIW659;g__;s__	7	0	0	0	25	26	0	0	0	0	0	0	0	0	0	0	0	14
k__Bacteria;p__Acidobacteria;c__Solibacteres;o__Solibacterales;f__PAUC26f;g__;s__	92	109	71	36	10	58	0	0	0	0	0	0	485	296	303	99	55	62
k__Bacteria;p__Acidobacteria;c__Solibacteres;o__Solibacterales;f__PK34;g__;s__	0	6	13	0	15	29	7	0	5	3	6	0	54	111	44	62	17	110
k__Bacteria;p__Acidobacteria;c__Solibacteres;o__Solibacterales;f__Solibacteraceae;g__;s__	12	0	0	0	0	0	0	0	0	0	0	0	0	0	0	2	0	0
k__Bacteria;p__Acidobacteria;c__Solibacteres;o__Solibacterales;f__Solibacteraceae;g__Candidatus Solibacter;s__	0	0	0	0	0	0	0	0	0	0	0	0	0	0	0	0	16	0
k__Bacteria;p__Acidobacteria;c__Sva0725;o__Sva0725;f__;g__;s__	144	917	697	592	384	360	250	66	100	42	20	0	1973	1601	1280	1147	750	636
k__Bacteria;p__Acidobacteria;c__TM1;o__;f__;g__;s__	3	10	19	54	42	11	0	0	0	0	0	0	15	28	49	83	94	78
k__Bacteria;p__Acidobacteria;c__[Chloracidobacteria];o__PK29;f__;g__;s__	0	0	0	0	0	0	0	0	0	0	0	0	0	2	0	12	0	0
k__Bacteria;p__Acidobacteria;c__[Chloracidobacteria];o__RB41;f__Ellin6075;g__;s__	11	28	0	0	0	2	0	0	0	0	0	0	47	0	0	7	8	0
k__Bacteria;p__Acidobacteria;c__iii1-8;o__;f__;g__;s__	0	0	12	0	0	0	0	0	0	0	0	0	0	0	0	0	0	0
k__Bacteria;p__Acidobacteria;c__iii1-8;o__DS-18;f__;g__;s__	4	70	132	181	39	32	0	0	0	0	0	0	205	224	99	82	23	33
k__Bacteria;p__Acidobacteria;c__iii1-8;o__SJA-36;f__;g__;s__	8	0	0	0	0	0	0	0	0	0	0	0	0	0	0	5	0	0
k__Bacteria;p__Actinobacteria;__;__;__;__;__	0	0	0	0	0	0	0	0	0	0	0	0	5	0	0	0	0	0
k__Bacteria;p__Actinobacteria;c__;o__;f__;g__;s__	0	0	0	0	5	0	20	0	0	0	2	0	0	0	0	0	9	14
k__Bacteria;p__Actinobacteria;c__Acidimicrobiia;o__Acidimicrobiales;__;__;__	0	19	6	13	19	10	0	0	0	0	0	0	17	0	0	11	0	15
k__Bacteria;p__Actinobacteria;c__Acidimicrobiia;o__Acidimicrobiales;f__;g__;s__	2763	981	1530	3028	432	926	7	0	0	0	0	0	1528	1787	1463	2706	1630	727
k__Bacteria;p__Actinobacteria;c__Acidimicrobiia;o__Acidimicrobiales;f__AKIW874;g__;s__	0	0	0	0	0	0	0	0	0	0	0	0	0	0	9	7	0	7
k__Bacteria;p__Actinobacteria;c__Acidimicrobiia;o__Acidimicrobiales;f__C111;__;__	0	0	0	0	0	0	11	0	0	0	0	0	0	0	0	0	0	0
k__Bacteria;p__Actinobacteria;c__Acidimicrobiia;o__Acidimicrobiales;f__C111;g__;s__	1930	274	131	188	21	311	37	15	18	12	16	0	109	20	25	9	17	0
k__Bacteria;p__Actinobacteria;c__Acidimicrobiia;o__Acidimicrobiales;f__EB1017;g__;s__	8	27	27	0	0	0	0	0	0	0	0	0	56	23	39	6	30	7
k__Bacteria;p__Actinobacteria;c__Acidimicrobiia;o__Acidimicrobiales;f__JdFBGBact;g__;s__	27	47	0	0	0	0	0	0	0	0	0	0	34	0	0	0	0	0
k__Bacteria;p__Actinobacteria;c__Acidimicrobiia;o__Acidimicrobiales;f__Microthrixaceae;g__;s__	0	0	0	9	0	0	0	0	0	2	0	0	0	7	0	0	9	9
k__Bacteria;p__Actinobacteria;c__Acidimicrobiia;o__Acidimicrobiales;f__OCS155;g__;s__	0	0	0	0	0	0	0	0	0	0	0	0	0	0	0	0	5	6
k__Bacteria;p__Actinobacteria;c__Acidimicrobiia;o__Acidimicrobiales;f__SC3-41;g__;s__	0	24	0	0	0	0	0	0	0	0	0	0	43	7	0	0	0	0
k__Bacteria;p__Actinobacteria;c__Acidimicrobiia;o__Acidimicrobiales;f__TK06;g__;s__	12	32	0	0	0	0	0	0	0	0	4	0	22	0	0	0	0	0
k__Bacteria;p__Actinobacteria;c__Acidimicrobiia;o__Acidimicrobiales;f__koll13;__;__	2897	328	362	707	41	1184	56	12	72	38	18	0	75	0	0	71	44	0
k__Bacteria;p__Actinobacteria;c__Acidimicrobiia;o__Acidimicrobiales;f__koll13;g__;s__	392	3100	2666	2198	1206	959	640	391	560	553	398	214	5364	5365	5366	5818	4094	3312
k__Bacteria;p__Actinobacteria;c__Acidimicrobiia;o__Acidimicrobiales;f__koll13;g__mixed;s__culture isolate koll13	0	0	0	0	0	0	0	0	0	0	0	0	0	35	67	0	0	0
k__Bacteria;p__Actinobacteria;c__Acidimicrobiia;o__Acidimicrobiales;f__ntu14;g__;s__	0	43	0	0	0	0	6	0	0	0	0	0	128	29	10	0	0	12
k__Bacteria;p__Actinobacteria;c__Acidimicrobiia;o__Acidimicrobiales;f__wb1_P06;g__;s__	140	454	207	78	0	44	0	0	0	5	0	0	634	240	153	39	6	0
k__Bacteria;p__Actinobacteria;c__Actinobacteria;o__Actinomycetales;__;__;__	0	0	0	0	0	0	0	0	0	0	0	0	0	0	0	1	6	0
k__Bacteria;p__Actinobacteria;c__Actinobacteria;o__Actinomycetales;f__;g__;s__	0	0	0	0	6	3	6	0	2	4	0	0	10	4	0	0	25	8
k__Bacteria;p__Actinobacteria;c__Actinobacteria;o__Actinomycetales;f__Actinomycetaceae;g__Actinomyces;s__	0	0	0	0	0	0	0	0	0	0	0	0	0	0	0	8	0	0
k__Bacteria;p__Actinobacteria;c__Actinobacteria;o__Actinomycetales;f__Cellulomonadaceae;g__Demequina;s__	389	45	42	93	0	124	0	0	0	0	0	0	0	0	0	0	0	0
k__Bacteria;p__Actinobacteria;c__Actinobacteria;o__Actinomycetales;f__Corynebacteriaceae;g__Corynebacterium;s__	0	0	0	0	0	0	0	0	0	0	0	0	0	0	3	2	85	0
k__Bacteria;p__Actinobacteria;c__Actinobacteria;o__Actinomycetales;f__Dietziaceae;g__Dietzia;s__	0	0	0	0	0	0	0	0	0	0	0	0	0	0	0	11	34	0
k__Bacteria;p__Actinobacteria;c__Actinobacteria;o__Actinomycetales;f__Frankiaceae;g__;s__	0	0	0	0	0	0	0	0	0	0	0	0	0	0	0	0	0	6
k__Bacteria;p__Actinobacteria;c__Actinobacteria;o__Actinomycetales;f__Geodermatophilaceae;g__;s__	0	0	0	0	0	0	0	0	0	0	0	0	0	0	0	0	0	7
k__Bacteria;p__Actinobacteria;c__Actinobacteria;o__Actinomycetales;f__Geodermatophilaceae;g__Geodermatophilus;s__obscurus	0	0	0	0	0	0	0	0	0	0	0	0	0	0	0	0	21	0
k__Bacteria;p__Actinobacteria;c__Actinobacteria;o__Actinomycetales;f__Kineosporiaceae;__;__	0	0	0	0	0	0	0	0	0	0	0	0	0	0	0	0	6	6
k__Bacteria;p__Actinobacteria;c__Actinobacteria;o__Actinomycetales;f__Microbacteriaceae;__;__	0	0	0	0	3	0	0	0	0	0	0	0	0	17	0	10	40	20
k__Bacteria;p__Actinobacteria;c__Actinobacteria;o__Actinomycetales;f__Micrococcaceae;g__Arthrobacter;__	0	0	0	0	0	0	0	0	0	0	0	0	8	0	8	14	0	0
k__Bacteria;p__Actinobacteria;c__Actinobacteria;o__Actinomycetales;f__Micrococcaceae;g__Nesterenkonia;s__	0	0	0	0	9	0	0	0	0	0	0	0	5	6	9	30	311	43
k__Bacteria;p__Actinobacteria;c__Actinobacteria;o__Actinomycetales;f__Micrococcaceae;g__Rothia;s__mucilaginosa	0	0	0	0	0	0	0	0	0	0	0	0	16	20	18	57	71	62
k__Bacteria;p__Actinobacteria;c__Actinobacteria;o__Actinomycetales;f__Micromonosporaceae;__;__	7	0	0	0	0	0	0	0	0	0	0	0	4	0	0	27	32	16
k__Bacteria;p__Actinobacteria;c__Actinobacteria;o__Actinomycetales;f__Micromonosporaceae;g__Pilimelia;s__	0	0	0	0	0	0	0	3	0	0	0	0	0	0	0	0	0	0
k__Bacteria;p__Actinobacteria;c__Actinobacteria;o__Actinomycetales;f__Micromonosporaceae;g__Virgisporangium;s__ochraceum	0	0	0	0	0	0	0	0	0	0	0	0	0	0	0	11	0	0
k__Bacteria;p__Actinobacteria;c__Actinobacteria;o__Actinomycetales;f__Mycobacteriaceae;g__Mycobacterium;__	0	0	0	0	0	0	0	0	0	0	0	0	0	0	0	11	0	0
k__Bacteria;p__Actinobacteria;c__Actinobacteria;o__Actinomycetales;f__Mycobacteriaceae;g__Mycobacterium;s__	0	14	0	0	10	11	5	0	0	4	0	0	0	22	13	30	79	56
k__Bacteria;p__Actinobacteria;c__Actinobacteria;o__Actinomycetales;f__Nocardiaceae;g__Nocardia;s__	0	0	0	0	0	0	0	0	0	0	0	0	0	0	0	0	0	5
k__Bacteria;p__Actinobacteria;c__Actinobacteria;o__Actinomycetales;f__Nocardiaceae;g__Rhodococcus;s__	8	0	0	0	0	0	0	0	0	0	0	0	0	0	0	0	0	0
k__Bacteria;p__Actinobacteria;c__Actinobacteria;o__Actinomycetales;f__Nocardioidaceae;__;__	0	0	0	0	0	0	0	0	0	0	0	0	0	0	9	0	0	0
k__Bacteria;p__Actinobacteria;c__Actinobacteria;o__Actinomycetales;f__Nocardioidaceae;g__;s__	0	0	0	0	0	0	0	0	0	0	0	0	0	0	0	21	0	17
k__Bacteria;p__Actinobacteria;c__Actinobacteria;o__Actinomycetales;f__Nocardioidaceae;g__Nocardioides;__	0	0	0	0	0	0	0	0	0	0	0	0	9	0	0	0	0	0
k__Bacteria;p__Actinobacteria;c__Actinobacteria;o__Actinomycetales;f__Pseudonocardiaceae;g__;s__	0	0	0	0	0	0	0	0	0	0	0	0	0	0	5	0	0	0
k__Bacteria;p__Actinobacteria;c__Actinobacteria;o__Actinomycetales;f__Pseudonocardiaceae;g__Pseudonocardia;s__	0	0	0	0	0	0	0	0	0	0	0	0	0	5	12	0	29	18
k__Bacteria;p__Actinobacteria;c__Actinobacteria;o__Actinomycetales;f__Streptomycetaceae;__;__	0	0	0	0	0	0	0	0	0	0	0	0	0	0	0	0	0	6
k__Bacteria;p__Actinobacteria;c__Actinobacteria;o__Actinomycetales;f__Streptomycetaceae;g__Streptomyces;__	0	0	0	0	0	0	0	0	0	0	0	0	0	0	22	0	0	21
k__Bacteria;p__Actinobacteria;c__Actinobacteria;o__Actinomycetales;f__Streptosporangiaceae;__;__	0	0	0	0	0	0	0	0	0	0	0	0	0	0	0	0	0	16
k__Bacteria;p__Actinobacteria;c__Actinobacteria;o__Actinomycetales;f__Streptosporangiaceae;g__Sphaerisporangium;s__	0	0	0	0	0	0	0	0	0	0	0	0	0	0	0	10	12	0
k__Bacteria;p__Actinobacteria;c__Actinobacteria;o__Actinomycetales;f__Thermomonosporaceae;__;__	0	0	0	0	0	0	0	0	0	0	0	0	0	0	0	4	0	0
k__Bacteria;p__Actinobacteria;c__Actinobacteria;o__Actinomycetales;f__Thermomonosporaceae;g__Actinomadura;s__	0	0	0	0	0	0	0	0	0	0	0	0	0	0	0	0	5	0
k__Bacteria;p__Actinobacteria;c__Actinobacteria;o__Bifidobacteriales;f__Bifidobacteriaceae;g__;s__	0	0	0	0	0	2	0	0	0	0	0	0	0	0	0	0	0	0
k__Bacteria;p__Actinobacteria;c__Actinobacteria;o__Bifidobacteriales;f__Bifidobacteriaceae;g__Bifidobacterium;s__	0	0	0	5	5	56	3	0	0	0	0	0	0	0	0	8	0	0
k__Bacteria;p__Actinobacteria;c__Actinobacteria;o__Bifidobacteriales;f__Bifidobacteriaceae;g__Bifidobacterium;s__longum	0	0	0	0	0	9	0	0	0	0	0	0	0	0	0	0	0	0
k__Bacteria;p__Actinobacteria;c__Actinobacteria;o__Bifidobacteriales;f__Bifidobacteriaceae;g__Gardnerella;s__	0	0	0	0	0	0	0	0	0	0	0	0	0	0	0	0	31	0
k__Bacteria;p__Actinobacteria;c__Actinobacteria;o__Micrococcales;f__;g__;s__	0	0	0	0	0	0	0	0	0	0	0	0	0	7	0	17	0	0
k__Bacteria;p__Actinobacteria;c__Actinobacteria;o__WCHB1-81;f__;g__;s__	0	0	0	0	0	0	0	13	0	0	11	28	0	0	0	0	0	0
k__Bacteria;p__Actinobacteria;c__Actinobacteria;o__WCHB1-81;f__At425_EubF1;g__;s__	92	0	142	139	1043	191	247	244	227	179	257	250	8	144	142	1151	1557	2347
k__Bacteria;p__Actinobacteria;c__Coriobacteriia;o__Coriobacteriales;f__Coriobacteriaceae;g__Collinsella;s__aerofaciens	0	0	0	7	0	22	0	0	0	0	0	0	0	0	0	0	0	0
k__Bacteria;p__Actinobacteria;c__KIST-JJY010;o__;f__;g__;s__	0	0	0	0	6	0	0	0	0	0	0	0	0	0	0	0	8	0
k__Bacteria;p__Actinobacteria;c__MB-A2-108;o__0319-7L14;f__;g__;s__	0	0	0	0	0	0	0	2	0	0	0	0	4	12	4	0	0	0
k__Bacteria;p__Actinobacteria;c__OPB41;o__;f__;g__;s__	98	10	0	5	203	68	66	14	63	36	19	0	0	16	675	104	394	252
k__Bacteria;p__Actinobacteria;c__Thermoleophilia;o__;f__;g__;s__	0	0	0	0	7	0	0	0	0	0	0	0	0	0	0	0	0	0
k__Bacteria;p__Actinobacteria;c__Thermoleophilia;o__Gaiellales;f__;g__;s__	11	8	9	8	16	45	23	0	0	2	0	0	0	17	14	21	45	64
k__Bacteria;p__Actinobacteria;c__Thermoleophilia;o__Gaiellales;f__AK1AB1_02E;g__;s__	4	0	0	0	0	0	0	0	0	0	0	0	0	0	0	0	0	0
k__Bacteria;p__Actinobacteria;c__Thermoleophilia;o__Gaiellales;f__Gaiellaceae;g__;s__	17	154	74	59	49	35	0	0	0	0	0	0	161	98	123	133	157	201
k__Bacteria;p__Actinobacteria;c__Thermoleophilia;o__Solirubrobacterales;__;__;__	0	0	0	0	0	0	0	0	0	0	0	0	0	0	12	0	10	1
k__Bacteria;p__Actinobacteria;c__Thermoleophilia;o__Solirubrobacterales;f__;g__;s__	52	97	37	88	133	128	0	0	0	0	0	0	106	97	118	165	251	237
k__Bacteria;p__Actinobacteria;c__Thermoleophilia;o__Solirubrobacterales;f__Conexibacteraceae;g__;s__	0	0	0	0	0	0	0	0	0	0	0	0	0	0	0	0	5	0
k__Bacteria;p__Actinobacteria;c__Thermoleophilia;o__Solirubrobacterales;f__Patulibacteraceae;g__;s__	0	0	0	0	0	0	0	0	0	0	0	0	0	0	0	0	0	26
k__Bacteria;p__Actinobacteria;c__Thermoleophilia;o__Solirubrobacterales;f__Solirubrobacteraceae;g__;s__	0	0	0	0	0	5	0	0	0	0	0	0	0	0	0	0	21	0
k__Bacteria;p__AncK6;c__;o__;f__;g__;s__	0	0	0	0	0	0	0	0	0	0	0	0	6	3	0	0	0	0
k__Bacteria;p__Armatimonadetes;c__SJA-176;o__RB046;f__;g__;s__	0	0	0	0	0	0	0	0	0	0	3	0	0	0	0	18	2	33
k__Bacteria;p__Armatimonadetes;c__[Fimbriimonadia];o__[Fimbriimonadales];__;__;__	96	21	20	21	11	56	0	0	0	0	0	0	0	21	0	0	0	0
k__Bacteria;p__Armatimonadetes;c__[Fimbriimonadia];o__[Fimbriimonadales];f__;g__;s__	0	0	0	0	6	0	3	0	0	0	0	0	29	21	0	24	0	0
k__Bacteria;p__Armatimonadetes;c__[Fimbriimonadia];o__[Fimbriimonadales];f__[Fimbriimonadaceae];g__;s__	31	0	0	0	4	0	0	0	0	0	0	0	6	0	0	0	5	4
k__Bacteria;p__BHI80-139;c__;o__;f__;g__;s__	9	0	0	0	0	2	0	0	0	0	5	34	0	4	0	13	67	36
k__Bacteria;p__BHI80-139;c__MD2896-B26;o__;f__;g__;s__	0	0	0	0	38	23	4	5	0	0	0	0	0	0	0	49	45	125
k__Bacteria;p__BHI80-139;c__bOHTK-109;o__;f__;g__;s__	6	0	0	29	222	53	0	4	0	5	23	32	0	3	0	247	337	518
k__Bacteria;p__BRC1;__;__;__;__;__	0	0	2	0	0	0	0	0	0	0	0	0	0	0	0	0	0	2
k__Bacteria;p__BRC1;c__;o__;f__;g__;s__	0	0	5	87	90	233	24	17	17	14	5	0	41	90	231	140	354	201
k__Bacteria;p__BRC1;c__NPL-UPA2;o__;f__;g__;s__	26	12	7	18	42	21	4	0	2	0	0	0	46	67	62	84	59	133
k__Bacteria;p__BRC1;c__PRR-11;o__;f__;g__;s__	47	18	72	118	187	144	33	31	73	43	15	4	262	449	406	634	491	459
k__Bacteria;p__Bacteroidetes;__;__;__;__;__	884	105	70	381	134	583	775	1086	1296	1343	1037	1482	105	296	524	486	724	652
k__Bacteria;p__Bacteroidetes;c__At12OctB3;o__;f__;g__;s__	0	0	5	7	11	0	0	0	0	0	0	0	0	47	0	65	38	10
k__Bacteria;p__Bacteroidetes;c__BME43;o__;f__;g__;s__	0	0	0	0	0	3	0	0	0	0	0	0	0	0	0	0	0	0
k__Bacteria;p__Bacteroidetes;c__Bacteroidia;o__Bacteroidales;__;__;__	0	0	0	0	12	0	41	30	49	37	0	0	0	37	29	23	67	10
k__Bacteria;p__Bacteroidetes;c__Bacteroidia;o__Bacteroidales;f__;g__;s__	305	49	41	166	144	310	1086	1235	1442	2333	1040	1152	26	146	188	339	653	781
k__Bacteria;p__Bacteroidetes;c__Bacteroidia;o__Bacteroidales;f__Bacteroidaceae;g__Bacteroides;__	0	0	0	0	0	19	0	0	0	0	0	0	0	0	0	0	0	0
k__Bacteria;p__Bacteroidetes;c__Bacteroidia;o__Bacteroidales;f__Bacteroidaceae;g__Bacteroides;s__	69	0	0	10	3	141	0	0	0	0	0	0	0	0	3	5	0	15
k__Bacteria;p__Bacteroidetes;c__Bacteroidia;o__Bacteroidales;f__Bacteroidaceae;g__Bacteroides;s__ovatus	0	0	0	0	0	19	0	0	0	0	0	0	0	0	0	0	0	0
k__Bacteria;p__Bacteroidetes;c__Bacteroidia;o__Bacteroidales;f__Bacteroidaceae;g__Bacteroides;s__plebeius	4	0	0	0	0	0	0	0	0	0	0	0	0	0	5	0	0	6
k__Bacteria;p__Bacteroidetes;c__Bacteroidia;o__Bacteroidales;f__Bacteroidaceae;g__Bacteroides;s__uniformis	0	0	0	0	0	55	0	0	0	0	0	0	0	0	0	0	0	0
k__Bacteria;p__Bacteroidetes;c__Bacteroidia;o__Bacteroidales;f__Marinilabiaceae;g__;s__	0	0	0	0	0	0	34	41	58	134	415	138	0	0	7	5	56	6
k__Bacteria;p__Bacteroidetes;c__Bacteroidia;o__Bacteroidales;f__Porphyromonadaceae;g__Paludibacter;s__	2	0	0	0	0	0	0	0	0	0	0	0	0	0	0	0	0	0
k__Bacteria;p__Bacteroidetes;c__Bacteroidia;o__Bacteroidales;f__Porphyromonadaceae;g__Parabacteroides;s__	5	0	0	0	0	8	0	0	0	0	0	0	0	0	0	0	4	0
k__Bacteria;p__Bacteroidetes;c__Bacteroidia;o__Bacteroidales;f__Porphyromonadaceae;g__Parabacteroides;s__distasonis	0	0	0	0	0	20	0	0	0	0	0	0	0	0	0	0	0	0
k__Bacteria;p__Bacteroidetes;c__Bacteroidia;o__Bacteroidales;f__Porphyromonadaceae;g__Porphyromonas;s__	0	0	0	0	0	0	0	0	0	0	0	0	0	0	0	0	0	2
k__Bacteria;p__Bacteroidetes;c__Bacteroidia;o__Bacteroidales;f__Prevotellaceae;g__Prevotella;s__	0	0	0	0	0	5	0	0	0	0	0	0	0	0	0	0	0	0
k__Bacteria;p__Bacteroidetes;c__Bacteroidia;o__Bacteroidales;f__Prevotellaceae;g__Prevotella;s__copri	21	0	0	0	0	0	0	0	0	0	0	0	0	0	0	3	0	0
k__Bacteria;p__Bacteroidetes;c__Bacteroidia;o__Bacteroidales;f__S24-7;g__;s__	7	0	0	0	0	75	0	0	0	0	0	0	0	0	0	4	0	6
k__Bacteria;p__Bacteroidetes;c__Bacteroidia;o__Bacteroidales;f__SB-1;g__;s__	186	10	28	67	5	127	51	202	244	433	492	104	0	5	54	21	78	69
k__Bacteria;p__Bacteroidetes;c__Bacteroidia;o__Bacteroidales;f__VC21_Bac22;g__;s__	4	0	0	0	13	15	433	419	860	507	169	215	5	0	67	7	3	5
k__Bacteria;p__Bacteroidetes;c__Bacteroidia;o__Bacteroidales;f__[Barnesiellaceae];__;__	0	0	0	0	0	6	0	0	0	0	0	0	0	0	0	0	0	0
k__Bacteria;p__Bacteroidetes;c__Bacteroidia;o__Bacteroidales;f__[Paraprevotellaceae];g__Paraprevotella;s__	4	0	0	0	0	0	0	0	0	0	0	0	0	0	0	0	0	0
k__Bacteria;p__Bacteroidetes;c__Bacteroidia;o__Bacteroidales;f__[Paraprevotellaceae];g__[Prevotella];s__	0	0	0	0	0	6	0	0	0	0	0	0	0	0	0	0	2	0
k__Bacteria;p__Bacteroidetes;c__Cytophagia;o__Cytophagales;__;__;__	56	26	0	9	0	26	0	0	0	0	0	0	7	11	4	0	2	0
k__Bacteria;p__Bacteroidetes;c__Cytophagia;o__Cytophagales;f__Cytophagaceae;g__;s__	19	0	0	0	0	0	0	0	0	0	0	0	0	0	0	0	0	0
k__Bacteria;p__Bacteroidetes;c__Cytophagia;o__Cytophagales;f__Cytophagaceae;g__Leadbetterella;s__	57	0	11	26	0	26	0	0	0	0	0	0	0	0	0	0	0	0
k__Bacteria;p__Bacteroidetes;c__Cytophagia;o__Cytophagales;f__Cytophagaceae;g__Microscilla;s__	0	0	0	0	0	0	0	0	0	0	0	0	0	0	0	0	0	4
k__Bacteria;p__Bacteroidetes;c__Cytophagia;o__Cytophagales;f__Cytophagaceae;g__Runella;s__	0	0	0	0	4	0	0	0	0	0	0	0	0	0	0	0	0	0
k__Bacteria;p__Bacteroidetes;c__Cytophagia;o__Cytophagales;f__Flammeovirgaceae;__;__	6	0	0	0	0	0	0	0	0	0	0	0	4	0	0	0	0	0
k__Bacteria;p__Bacteroidetes;c__Cytophagia;o__Cytophagales;f__Flammeovirgaceae;g__;s__	882	585	499	521	126	661	309	159	229	85	166	9	1041	1382	840	422	409	537
k__Bacteria;p__Bacteroidetes;c__Cytophagia;o__Cytophagales;f__Flammeovirgaceae;g__Flexibacter;s__	0	0	0	0	0	0	0	0	0	0	0	0	0	0	0	0	0	2
k__Bacteria;p__Bacteroidetes;c__Cytophagia;o__Cytophagales;f__Flammeovirgaceae;g__Fulvivirga;s__	0	4	0	26	0	20	0	0	0	0	0	0	49	0	0	0	0	0
k__Bacteria;p__Bacteroidetes;c__Cytophagia;o__Cytophagales;f__Flammeovirgaceae;g__JTB248;s__	19	0	0	6	0	13	0	0	0	0	0	0	0	0	4	0	6	0
k__Bacteria;p__Bacteroidetes;c__Cytophagia;o__Cytophagales;f__Flammeovirgaceae;g__Reichenbachiella;s__	307	33	93	148	8	387	0	0	0	0	0	0	72	30	0	14	0	0
k__Bacteria;p__Bacteroidetes;c__Cytophagia;o__Cytophagales;f__Flammeovirgaceae;g__Roseivirga;s__	0	0	0	0	0	8	0	0	0	0	0	0	0	0	0	0	0	0
k__Bacteria;p__Bacteroidetes;c__Cytophagia;o__Cytophagales;f__[Amoebophilaceae];__;__	5	7	0	0	0	0	0	0	0	0	0	0	0	0	0	0	0	0
k__Bacteria;p__Bacteroidetes;c__Cytophagia;o__Cytophagales;f__[Amoebophilaceae];g__;s__	3	23	5	2	0	18	0	0	0	0	0	0	88	33	41	30	28	13
k__Bacteria;p__Bacteroidetes;c__Cytophagia;o__Cytophagales;f__[Amoebophilaceae];g__Ucs1325;s__	0	0	0	0	3	0	0	0	0	0	0	0	0	0	0	22	0	19
k__Bacteria;p__Bacteroidetes;c__Flavobacteriia;o__Flavobacteriales;__;__;__	207	24	15	47	5	64	198	231	343	238	179	139	33	41	41	90	167	97
k__Bacteria;p__Bacteroidetes;c__Flavobacteriia;o__Flavobacteriales;f__;g__;s__	320	70	255	135	28	306	23	0	16	18	0	0	111	234	182	227	302	174
k__Bacteria;p__Bacteroidetes;c__Flavobacteriia;o__Flavobacteriales;f__Cryomorphaceae;g__;s__	28	25	0	0	0	11	63	18	36	15	0	0	22	0	0	0	0	0
k__Bacteria;p__Bacteroidetes;c__Flavobacteriia;o__Flavobacteriales;f__Cryomorphaceae;g__Crocinitomix;s__	32	0	0	10	0	18	0	0	0	0	0	0	0	0	0	0	0	2
k__Bacteria;p__Bacteroidetes;c__Flavobacteriia;o__Flavobacteriales;f__Cryomorphaceae;g__Fluviicola;s__	0	0	8	13	0	5	0	0	0	0	0	0	27	0	0	0	0	0
k__Bacteria;p__Bacteroidetes;c__Flavobacteriia;o__Flavobacteriales;f__Cryomorphaceae;g__Owenweeksia;s__	21	6	0	7	0	18	0	0	0	0	0	0	0	0	0	0	0	0
k__Bacteria;p__Bacteroidetes;c__Flavobacteriia;o__Flavobacteriales;f__Flavobacteriaceae;__;__	2880	371	321	561	39	950	16	0	2	23	0	0	315	426	1252	5	0	35
k__Bacteria;p__Bacteroidetes;c__Flavobacteriia;o__Flavobacteriales;f__Flavobacteriaceae;g__;s__	586	347	159	226	0	427	50	128	91	172	119	24	353	151	60	14	21	16
k__Bacteria;p__Bacteroidetes;c__Flavobacteriia;o__Flavobacteriales;f__Flavobacteriaceae;g__Aureitalea;s__marina	0	0	0	0	0	0	0	3	0	0	3	0	0	0	0	0	0	0
k__Bacteria;p__Bacteroidetes;c__Flavobacteriia;o__Flavobacteriales;f__Flavobacteriaceae;g__Croceimarina;s__litoralis	40	0	12	71	38	118	0	23	0	29	0	0	0	12	26	23	24	0
k__Bacteria;p__Bacteroidetes;c__Flavobacteriia;o__Flavobacteriales;f__Flavobacteriaceae;g__Flavobacterium;s__	3	0	0	0	0	0	0	0	0	0	0	0	0	0	0	0	37	0
k__Bacteria;p__Bacteroidetes;c__Flavobacteriia;o__Flavobacteriales;f__Flavobacteriaceae;g__Flavobacterium;s__succinicans	0	0	0	0	0	0	0	0	0	0	0	0	0	0	0	0	0	2
k__Bacteria;p__Bacteroidetes;c__Flavobacteriia;o__Flavobacteriales;f__Flavobacteriaceae;g__Lutibacter;__	35	0	0	15	0	25	0	0	0	0	0	0	0	0	0	0	0	0
k__Bacteria;p__Bacteroidetes;c__Flavobacteriia;o__Flavobacteriales;f__Flavobacteriaceae;g__Lutibacter;s__litoralis	0	0	0	0	0	0	0	14	11	21	27	0	26	17	31	5	96	94
k__Bacteria;p__Bacteroidetes;c__Flavobacteriia;o__Flavobacteriales;f__Flavobacteriaceae;g__Lutibacter;s__maritimus	20	12	0	0	0	10	0	0	0	0	0	0	0	0	0	0	0	0
k__Bacteria;p__Bacteroidetes;c__Flavobacteriia;o__Flavobacteriales;f__Flavobacteriaceae;g__Lutimonas;s__	3134	279	218	528	13	757	332	160	151	307	141	63	65	16	20	13	14	13
k__Bacteria;p__Bacteroidetes;c__Flavobacteriia;o__Flavobacteriales;f__Flavobacteriaceae;g__Maribacter;__	0	0	0	0	0	0	0	6	36	0	0	0	0	0	0	0	0	0
k__Bacteria;p__Bacteroidetes;c__Flavobacteriia;o__Flavobacteriales;f__Flavobacteriaceae;g__Maribacter;s__polysiphoniae	216	20	21	60	6	57	0	0	0	0	5	0	0	0	0	0	0	0
k__Bacteria;p__Bacteroidetes;c__Flavobacteriia;o__Flavobacteriales;f__Flavobacteriaceae;g__Marinitalea;s__sucinacia	0	0	0	46	0	42	0	0	0	0	0	0	0	0	0	0	72	57
k__Bacteria;p__Bacteroidetes;c__Flavobacteriia;o__Flavobacteriales;f__Flavobacteriaceae;g__Oceanistipes;s__pacificus	0	2	0	0	0	0	0	0	0	0	0	0	0	0	0	0	0	0
k__Bacteria;p__Bacteroidetes;c__Flavobacteriia;o__Flavobacteriales;f__Flavobacteriaceae;g__Polaribacter;s__	0	0	0	0	0	0	0	0	0	0	0	0	0	0	0	4	0	0
k__Bacteria;p__Bacteroidetes;c__Flavobacteriia;o__Flavobacteriales;f__Flavobacteriaceae;g__Ulvibacter;s__	84	41	17	22	0	63	0	0	0	0	0	0	34	14	0	0	0	0
k__Bacteria;p__Bacteroidetes;c__Flavobacteriia;o__Flavobacteriales;f__Flavobacteriaceae;g__Xanthobacillum;s__maris	164	18	31	50	0	137	0	0	0	0	0	0	23	20	0	0	0	0
k__Bacteria;p__Bacteroidetes;c__Flavobacteriia;o__Flavobacteriales;f__[Weeksellaceae];g__Chryseobacterium;s__	0	0	0	0	0	2	0	0	0	0	0	0	0	0	0	3	167	0
k__Bacteria;p__Bacteroidetes;c__Sphingobacteriia;o__Sphingobacteriales;f__;g__;s__	33	39	0	0	0	12	0	0	0	0	0	0	13	0	0	0	0	4
k__Bacteria;p__Bacteroidetes;c__Sphingobacteriia;o__Sphingobacteriales;f__NS11-12;g__;s__	0	2	0	9	0	8	0	0	0	0	0	0	23	6	0	0	0	0
k__Bacteria;p__Bacteroidetes;c__Sphingobacteriia;o__Sphingobacteriales;f__Sphingobacteriaceae;g__Parapedobacter;s__	2	0	0	0	0	0	0	0	0	0	0	0	0	0	0	0	0	0
k__Bacteria;p__Bacteroidetes;c__Sphingobacteriia;o__Sphingobacteriales;f__Sphingobacteriaceae;g__Sphingobacterium;s__multivorum	0	0	0	0	2	0	0	0	0	0	0	0	0	0	0	0	0	0
k__Bacteria;p__Bacteroidetes;c__[Rhodothermi];o__[Rhodothermales];f__Rhodothermaceae;g__;s__	123	147	160	82	29	96	50	29	19	23	6	9	289	193	93	52	40	66
k__Bacteria;p__Bacteroidetes;c__[Rhodothermi];o__[Rhodothermales];f__Rhodothermaceae;g__Rubricoccus;s__	9	93	21	13	0	0	0	0	0	0	0	0	89	49	7	0	0	0
k__Bacteria;p__Bacteroidetes;c__[Saprospirae];o__[Saprospirales];__;__;__	75	9	27	35	0	27	0	0	0	0	0	0	43	52	35	0	5	0
k__Bacteria;p__Bacteroidetes;c__[Saprospirae];o__[Saprospirales];f__;g__;s__	16	47	0	9	0	11	0	0	0	0	0	0	48	27	8	3	0	0
k__Bacteria;p__Bacteroidetes;c__[Saprospirae];o__[Saprospirales];f__Chitinophagaceae;g__;s__	0	0	0	0	0	0	0	0	0	0	0	0	0	0	0	0	161	0
k__Bacteria;p__Bacteroidetes;c__[Saprospirae];o__[Saprospirales];f__Saprospiraceae;g__;s__	482	179	41	137	0	221	21	0	9	2	0	0	184	55	3	13	3	3
k__Bacteria;p__Bacteroidetes;c__[Saprospirae];o__[Saprospirales];f__Saprospiraceae;g__Portibacter;s__lacus	0	0	0	7	0	0	0	0	0	0	0	0	0	0	0	0	0	0
k__Bacteria;p__Bacteroidetes;c__[Saprospirae];o__[Saprospirales];f__Saprospiraceae;g__Saprospira;s__	0	0	0	0	0	0	0	0	0	0	0	0	0	2	0	3	4	0
k__Bacteria;p__CD12;c__;o__;f__;g__;s__	53	0	9	48	484	48	21	24	22	20	89	179	0	21	44	536	948	1308
k__Bacteria;p__Caldiserica;c__OP5;o__LF045;f__;g__;s__	0	0	0	0	0	0	0	0	2	0	0	0	0	0	0	0	0	0
k__Bacteria;p__Caldithrix;c__Caldithrixae;o__Caldithrixales;f__;g__;s__	0	0	0	0	0	0	16	42	22	16	11	0	0	2	0	0	0	0
k__Bacteria;p__Caldithrix;c__Caldithrixae;o__Caldithrixales;f__BA059;g__;s__	0	0	0	0	0	7	124	203	127	80	70	14	0	12	14	9	9	9
k__Bacteria;p__Caldithrix;c__Caldithrixae;o__Caldithrixales;f__Caldithrixaceae;g__;s__	49	12	43	37	0	36	12	45	0	52	59	135	27	54	89	98	23	14
k__Bacteria;p__Caldithrix;c__Caldithrixae;o__Caldithrixales;f__Caldithrixaceae;g__LCP-26;s__	15	0	33	220	402	167	477	560	465	308	424	520	9	21	50	428	598	582
k__Bacteria;p__Chlamydiae;c__Chlamydiia;__;__;__;__	0	0	0	0	8	0	0	0	0	0	0	0	0	0	0	0	0	0
k__Bacteria;p__Chlamydiae;c__Chlamydiia;o__;f__;g__;s__	0	0	4	0	5	0	0	0	0	0	0	0	0	0	0	3	3	0
k__Bacteria;p__Chlamydiae;c__Chlamydiia;o__Chlamydiales;__;__;__	0	0	0	5	0	0	0	2	0	0	0	0	0	0	0	31	47	130
k__Bacteria;p__Chlamydiae;c__Chlamydiia;o__Chlamydiales;f__;g__;s__	31	42	9	35	264	94	5	6	4	5	9	4	96	58	181	410	606	656
k__Bacteria;p__Chlamydiae;c__Chlamydiia;o__Chlamydiales;f__Rhabdochlamydiaceae;g__Candidatus Rhabdochlamydia;s__	0	0	0	0	0	0	0	0	0	0	0	5	0	4	0	3	0	27
k__Bacteria;p__Chlamydiae;c__Chlamydiia;o__Chlamydiales;f__Waddliaceae;g__;s__	0	0	0	0	0	0	0	0	0	0	0	0	6	0	18	0	0	9
k__Bacteria;p__Chlamydiae;c__Chlamydiia;o__Chlamydiales;f__Waddliaceae;g__Waddlia;s__	0	6	0	0	0	0	0	0	0	0	0	0	0	0	0	0	0	0
k__Bacteria;p__Chlorobi;c__;o__;f__;g__;s__	7	0	0	0	0	12	30	41	47	45	28	6	0	0	0	44	3	0
k__Bacteria;p__Chlorobi;c__BSV26;o__A89;f__;g__;s__	0	2	0	0	0	0	0	0	0	0	0	0	5	2	0	6	0	0
k__Bacteria;p__Chlorobi;c__BSV26;o__C20;f__;g__;s__	0	0	0	0	0	0	0	0	0	0	0	0	0	0	29	0	0	0
k__Bacteria;p__Chlorobi;c__BSV26;o__PK329;f__;g__;s__	10	22	16	16	0	0	0	0	0	3	0	0	43	12	28	0	27	6
k__Bacteria;p__Chlorobi;c__Ignavibacteria;o__Ignavibacteriales;__;__;__	0	0	0	8	27	21	0	0	0	0	0	0	0	0	0	27	16	37
k__Bacteria;p__Chlorobi;c__Ignavibacteria;o__Ignavibacteriales;f__Ignavibacteriaceae;g__;s__	123	21	108	223	549	789	327	299	460	387	127	57	37	225	223	288	560	610
k__Bacteria;p__Chlorobi;c__Ignavibacteria;o__Ignavibacteriales;f__lheB3-7;g__;s__	19	2	0	5	20	75	86	70	95	111	18	24	7	29	31	13	43	57
k__Bacteria;p__Chlorobi;c__OPB56;o__;f__;g__;s__	16	2	0	0	0	24	7	26	32	23	14	7	3	6	5	4	10	13
k__Bacteria;p__Chlorobi;c__SJA-28;o__;f__;g__;s__	135	0	0	0	0	33	98	107	72	59	95	61	0	8	0	7	52	23
k__Bacteria;p__Chloroflexi;__;__;__;__;__	0	249	151	181	106	10	0	2	0	0	0	0	509	430	457	357	206	155
k__Bacteria;p__Chloroflexi;c__;o__;f__;g__;s__	35	0	0	0	0	0	0	0	0	0	0	0	0	0	0	0	7	0
k__Bacteria;p__Chloroflexi;c__Anaerolineae;__;__;__;__	33	16	31	17	79	20	100	200	202	330	352	476	23	130	220	190	306	302
k__Bacteria;p__Chloroflexi;c__Anaerolineae;o__;f__;g__;s__	20	9	18	48	212	4	230	117	197	124	217	247	59	125	230	436	463	478
k__Bacteria;p__Chloroflexi;c__Anaerolineae;o__A31;f__S47;g__;s__	94	0	0	0	0	0	0	0	0	0	0	0	0	0	0	0	7	0
k__Bacteria;p__Chloroflexi;c__Anaerolineae;o__Anaerolineales;f__Anaerolinaceae;__;__	0	0	0	0	0	0	0	0	6	0	0	0	0	0	0	0	0	0
k__Bacteria;p__Chloroflexi;c__Anaerolineae;o__Anaerolineales;f__Anaerolinaceae;g__;s__	0	0	0	0	11	0	0	12	7	20	24	19	0	24	159	195	164	120
k__Bacteria;p__Chloroflexi;c__Anaerolineae;o__Anaerolineales;f__Anaerolinaceae;g__Anaerolinea;s__	2	0	0	0	0	0	0	0	0	0	0	0	0	0	0	0	0	0
k__Bacteria;p__Chloroflexi;c__Anaerolineae;o__Anaerolineales;f__Anaerolinaceae;g__C1_B004;s__	0	0	0	0	0	0	422	292	578	423	563	515	0	0	0	0	16	52
k__Bacteria;p__Chloroflexi;c__Anaerolineae;o__Anaerolineales;f__Anaerolinaceae;g__Longilinea;s__	2	0	0	0	0	0	0	0	0	0	0	0	0	0	0	0	0	0
k__Bacteria;p__Chloroflexi;c__Anaerolineae;o__Anaerolineales;f__Anaerolinaceae;g__T78;s__	0	0	0	0	0	0	9	22	34	45	26	25	0	0	0	0	0	0
k__Bacteria;p__Chloroflexi;c__Anaerolineae;o__CFB-26;f__;g__;s__	0	3	0	11	0	0	0	0	0	0	0	0	5	30	89	12	3	10
k__Bacteria;p__Chloroflexi;c__Anaerolineae;o__Caldilineales;f__Caldilineaceae;g__;s__	94	20	14	29	20	9	68	14	45	0	14	0	3	12	6	47	14	47
k__Bacteria;p__Chloroflexi;c__Anaerolineae;o__DRC31;f__;g__;s__	8	0	0	0	11	0	0	12	19	0	0	39	0	0	0	0	30	31
k__Bacteria;p__Chloroflexi;c__Anaerolineae;o__GCA004;f__;g__;s__	865	129	454	2428	7948	2377	5949	3778	5055	2917	4264	4231	264	711	1037	2692	3617	4792
k__Bacteria;p__Chloroflexi;c__Anaerolineae;o__MSB-1E9;f__;g__;s__	0	0	0	0	31	5	21	21	24	14	0	0	0	25	91	175	120	137
k__Bacteria;p__Chloroflexi;c__Anaerolineae;o__OPB11;f__;g__;s__	18	0	0	0	51	16	80	346	218	323	782	996	0	31	230	296	447	417
k__Bacteria;p__Chloroflexi;c__Anaerolineae;o__S0208;f__;g__;s__	25	7	24	23	181	26	93	34	56	15	47	52	144	170	199	210	161	230
k__Bacteria;p__Chloroflexi;c__Anaerolineae;o__SB-34;f__;g__;s__	353	257	387	1064	2482	1323	793	608	502	344	712	769	83	311	583	2128	2064	2480
k__Bacteria;p__Chloroflexi;c__Anaerolineae;o__SBR1031;__;__;__	0	0	0	0	0	0	0	0	0	0	0	0	0	0	0	0	0	11
k__Bacteria;p__Chloroflexi;c__Anaerolineae;o__SBR1031;f__;g__;s__	0	0	0	0	9	0	0	0	0	0	0	0	0	0	0	13	0	0
k__Bacteria;p__Chloroflexi;c__Anaerolineae;o__SBR1031;f__A4b;g__;s__	53	6	0	18	12	3	0	0	0	0	0	0	43	46	27	8	9	23
k__Bacteria;p__Chloroflexi;c__Anaerolineae;o__SBR1031;f__SHA-31;g__;s__	15	0	0	0	0	0	0	3	0	5	0	0	0	0	0	0	4	0
k__Bacteria;p__Chloroflexi;c__Anaerolineae;o__SBR1031;f__SJA-101;g__;s__	0	0	0	4	2	0	0	0	0	0	0	0	15	29	12	8	6	0
k__Bacteria;p__Chloroflexi;c__Anaerolineae;o__SBR1031;f__oc28;g__;s__	5	0	0	0	0	0	0	0	0	0	0	0	0	0	0	0	0	0
k__Bacteria;p__Chloroflexi;c__Anaerolineae;o__SHA-20;f__;g__;s__	23	0	0	39	335	22	1365	747	979	584	1060	795	0	0	16	40	309	565
k__Bacteria;p__Chloroflexi;c__Anaerolineae;o__WCHB1-50;f__;g__;s__	2	0	0	0	0	0	0	0	0	0	0	0	0	0	0	0	0	0
k__Bacteria;p__Chloroflexi;c__Anaerolineae;o__envOPS12;f__;g__;s__	19	0	10	6	0	6	0	0	0	3	0	0	4	12	16	9	0	12
k__Bacteria;p__Chloroflexi;c__Chloroflexi;o__AKIW781;f__;g__;s__	0	0	0	0	0	0	0	0	0	0	0	0	0	0	0	0	3	4
k__Bacteria;p__Chloroflexi;c__Chloroflexi;o__[Roseiflexales];f__;g__;s__	2	0	0	0	0	0	0	0	0	0	0	0	0	0	0	3	0	0
k__Bacteria;p__Chloroflexi;c__Dehalococcoidetes;__;__;__;__	0	0	0	0	0	6	0	0	0	0	0	0	0	0	28	13	2	31
k__Bacteria;p__Chloroflexi;c__Dehalococcoidetes;o__;f__;g__;s__	36	0	15	209	575	86	578	599	450	396	620	400	7	98	165	326	469	819
k__Bacteria;p__Chloroflexi;c__Dehalococcoidetes;o__Dehalococcoidales;__;__;__	0	0	0	73	37	27	0	9	0	0	4	10	0	92	162	137	218	352
k__Bacteria;p__Chloroflexi;c__Dehalococcoidetes;o__Dehalococcoidales;f__;g__;s__	0	0	0	8	39	0	0	4	8	6	11	10	4	0	7	9	28	7
k__Bacteria;p__Chloroflexi;c__Dehalococcoidetes;o__Dehalococcoidales;f__Dehalococcoidaceae;g__;s__	76	0	299	1768	1300	750	12	217	68	121	422	667	74	1027	762	2016	2829	5241
k__Bacteria;p__Chloroflexi;c__Dehalococcoidetes;o__FS117-23B-02;f__;g__;s__	0	0	0	0	0	0	0	4	0	0	0	0	0	0	0	3	0	4
k__Bacteria;p__Chloroflexi;c__Dehalococcoidetes;o__GIF9;f__;g__;s__	0	0	0	0	0	0	7	23	0	30	94	423	0	0	0	11	26	15
k__Bacteria;p__Chloroflexi;c__Ellin6529;o__;f__;g__;s__	72	96	79	160	29	9	53	29	79	46	16	8	71	192	178	235	149	93
k__Bacteria;p__Chloroflexi;c__Gitt-GS-136;o__;f__;g__;s__	4	0	0	0	0	0	0	0	0	0	0	0	0	0	0	11	6	0
k__Bacteria;p__Chloroflexi;c__Ktedonobacteria;__;__;__;__	0	0	0	0	0	0	0	0	0	0	0	0	0	0	0	2	0	0
k__Bacteria;p__Chloroflexi;c__Ktedonobacteria;o__JG30-KF-AS9;f__;g__;s__	0	0	0	0	0	0	0	0	0	0	0	0	0	0	0	5	7	0
k__Bacteria;p__Chloroflexi;c__Ktedonobacteria;o__Ktedonobacterales;f__Ktedonobacteraceae;__;__	0	0	0	0	0	0	0	0	0	0	0	0	0	0	0	0	5	0
k__Bacteria;p__Chloroflexi;c__Ktedonobacteria;o__Ktedonobacterales;f__Ktedonobacteraceae;g__;s__	0	0	0	2	0	0	0	0	0	0	0	0	0	0	8	0	6	0
k__Bacteria;p__Chloroflexi;c__Ktedonobacteria;o__Thermogemmatisporales;f__Thermogemmatisporaceae;g__;s__	0	0	0	0	0	4	0	0	0	0	0	0	0	0	9	6	0	4
k__Bacteria;p__Chloroflexi;c__MVP-21;o__;f__;g__;s__	3	0	0	0	0	3	0	0	0	0	0	0	0	2	0	0	0	0
k__Bacteria;p__Chloroflexi;c__S085;o__;f__;g__;s__	403	1263	3259	4273	4630	927	24	32	15	21	137	157	2388	3958	5399	6127	4124	4213
k__Bacteria;p__Chloroflexi;c__SAR202;o__;f__;g__;s__	56	567	582	750	128	271	0	0	0	0	12	0	1851	1545	835	351	130	229
k__Bacteria;p__Chloroflexi;c__TK10;__;__;__;__	0	0	0	0	0	0	0	0	0	0	0	0	0	0	0	0	3	0
k__Bacteria;p__Chloroflexi;c__TK10;o__AKYG885;f__;g__;s__	0	0	0	0	0	0	0	0	0	0	0	0	0	0	0	3	0	0
k__Bacteria;p__Chloroflexi;c__TK10;o__AKYG885;f__Dolo_23;g__;s__	5	0	0	0	0	0	2	0	0	0	0	0	0	0	2	0	0	0
k__Bacteria;p__Chloroflexi;c__TK17;o__;f__;g__;s__	33	216	283	383	71	73	0	0	0	0	0	0	750	681	587	547	43	61
k__Bacteria;p__Chloroflexi;c__TK17;o__TK18;f__;g__;s__	16	576	677	376	24	15	0	0	0	0	0	0	1676	850	961	465	0	4
k__Bacteria;p__Chloroflexi;c__TK17;o__mle1-48;f__;g__;s__	59	66	26	28	29	0	0	0	0	0	0	0	148	115	86	44	0	0
k__Bacteria;p__Chloroflexi;c__Thermomicrobia;o__;f__;g__;s__	11	0	0	0	0	0	0	0	0	0	0	0	0	0	0	0	0	0
k__Bacteria;p__Chloroflexi;c__Thermomicrobia;o__AKYG1722;f__;g__;s__	54	20	17	3	0	0	0	0	0	0	0	0	32	30	17	9	29	16
k__Bacteria;p__Chloroflexi;c__Thermomicrobia;o__JG30-KF-CM45;f__;g__;s__	77	0	0	0	0	0	2	0	0	0	0	0	0	0	5	5	9	6
k__Bacteria;p__Chloroflexi;c__[Thermobacula];o__[Thermobaculales];f__[Thermobaculaceae];g__;s__	0	0	0	0	0	0	0	0	0	4	10	17	0	0	0	0	0	0
k__Bacteria;p__Cyanobacteria;c__4C0d-2;o__MLE1-12;f__;g__;s__	0	0	0	0	0	0	0	0	0	0	0	0	5	0	0	0	0	0
k__Bacteria;p__Cyanobacteria;c__4C0d-2;o__SM1D11;f__;g__;s__	0	6	0	0	0	0	0	0	0	0	0	0	0	0	0	0	5	0
k__Bacteria;p__Cyanobacteria;c__4C0d-2;o__YS2;f__;g__;s__	2	0	0	0	0	0	3	0	0	0	0	0	0	0	0	0	0	0
k__Bacteria;p__Cyanobacteria;c__Chloroplast;o__Cercozoa;f__;g__;s__	0	0	0	0	0	5	0	0	0	0	0	0	0	0	0	0	0	0
k__Bacteria;p__Cyanobacteria;c__Chloroplast;o__Chlorophyta;f__;g__;s__	0	0	0	0	0	0	0	0	0	0	0	0	0	0	0	0	0	3
k__Bacteria;p__Cyanobacteria;c__Chloroplast;o__Haptophyceae;f__;g__;s__	0	3	0	0	0	0	0	0	0	0	0	0	0	0	0	0	0	0
k__Bacteria;p__Cyanobacteria;c__Chloroplast;o__Stramenopiles;f__;g__;s__	0	0	0	0	0	0	0	0	0	0	0	0	0	0	19	6	9	10
k__Bacteria;p__Cyanobacteria;c__Chloroplast;o__Streptophyta;f__;g__;s__	0	0	5	0	12	0	0	0	0	0	0	4	10	3	27	7	339	16
k__Bacteria;p__Cyanobacteria;c__Nostocophycideae;o__Stigonematales;f__Rivulariaceae;g__;s__	0	0	0	0	0	0	0	0	0	0	0	0	0	0	0	2	0	0
k__Bacteria;p__Cyanobacteria;c__Synechococcophycideae;o__Synechococcales;f__Synechococcaceae;__;__	5	0	0	0	0	4	6	0	0	0	0	0	0	0	0	0	0	14
k__Bacteria;p__Cyanobacteria;c__Synechococcophycideae;o__Synechococcales;f__Synechococcaceae;g__Synechococcus;s__	0	0	0	0	0	0	0	0	0	8	0	0	5	0	8	0	18	18
k__Bacteria;p__Elusimicrobia;__;__;__;__;__	0	0	0	10	0	4	0	0	5	0	0	0	0	7	6	22	7	5
k__Bacteria;p__Elusimicrobia;c__4-29;o__;f__;g__;s__	0	0	0	9	5	11	0	0	0	0	0	0	0	0	0	32	15	32
k__Bacteria;p__Elusimicrobia;c__;o__;f__;g__;s__	0	0	0	0	0	0	73	89	36	38	170	32	0	5	0	30	40	38
k__Bacteria;p__Elusimicrobia;c__Elusimicrobia;__;__;__;__	0	0	0	0	0	0	0	0	4	0	0	0	0	10	0	0	0	0
k__Bacteria;p__Elusimicrobia;c__Elusimicrobia;o__;f__;g__;s__	0	0	0	0	3	0	0	0	0	0	0	0	0	11	0	0	0	12
k__Bacteria;p__Elusimicrobia;c__Elusimicrobia;o__Elusimicrobiales;f__;g__;s__	0	0	3	17	16	6	0	0	16	0	0	0	7	20	22	43	42	34
k__Bacteria;p__Elusimicrobia;c__Elusimicrobia;o__FAC88;f__;g__;s__	0	0	0	0	0	0	0	0	0	0	0	0	0	29	9	0	0	0
k__Bacteria;p__Elusimicrobia;c__Elusimicrobia;o__IIb;f__;g__;s__	6	6	4	16	11	0	11	0	3	0	0	0	21	0	77	28	94	65
k__Bacteria;p__Elusimicrobia;c__Elusimicrobia;o__MD2894-B20;f__;g__;s__	0	0	6	4	8	15	0	15	16	0	0	0	22	35	51	78	73	77
k__Bacteria;p__Elusimicrobia;c__Elusimicrobia;o__MVP-88;f__;g__;s__	0	3	3	0	0	2	0	0	0	0	0	0	13	11	9	12	9	4
k__Bacteria;p__Elusimicrobia;c__Endomicrobia;o__;f__;g__;s__	0	0	0	0	0	0	0	16	0	0	3	5	18	24	6	18	80	45
k__Bacteria;p__Elusimicrobia;c__OP2;o__;f__;g__;s__	0	0	0	0	20	0	0	0	0	0	0	0	0	0	0	0	35	61
k__Bacteria;p__FCPU426;c__;o__;f__;g__;s__	0	0	0	0	13	0	57	289	81	75	176	18	0	0	0	2	0	0
k__Bacteria;p__Fibrobacteres;__;__;__;__;__	0	0	0	0	4	5	0	0	0	0	0	0	0	16	4	0	58	0
k__Bacteria;p__Fibrobacteres;c__B5-096;o__;f__;g__;s__	2	0	0	0	5	0	0	0	0	0	0	0	0	0	6	32	101	20
k__Bacteria;p__Fibrobacteres;c__Fibrobacteria;o__Fibrobacterales;f__;g__;s__	0	0	0	0	0	0	0	0	0	0	0	0	0	0	0	0	2	0
k__Bacteria;p__Fibrobacteres;c__Fibrobacteria;o__Ucp1540;f__;g__;s__	10	5	23	21	8	24	0	0	0	0	0	0	0	0	0	13	36	16
k__Bacteria;p__Fibrobacteres;c__SBZC_2415;o__;f__;g__;s__	0	0	0	0	0	0	0	0	0	0	0	0	0	0	0	15	0	34
k__Bacteria;p__Fibrobacteres;c__TG3;__;__;__;__	0	0	4	3	0	0	0	0	0	0	0	0	0	0	0	0	30	0
k__Bacteria;p__Fibrobacteres;c__TG3;o__;f__;g__;s__	0	0	0	0	0	17	0	0	0	0	0	0	0	0	0	16	0	0
k__Bacteria;p__Fibrobacteres;c__TG3;o__TG3-1;__;__;__	13	0	0	0	0	21	0	0	0	0	0	0	0	0	0	0	0	86
k__Bacteria;p__Fibrobacteres;c__TG3;o__TG3-1;f__;g__;s__	0	0	0	0	0	0	0	6	0	0	0	0	0	0	0	0	14	25
k__Bacteria;p__Fibrobacteres;c__TG3;o__TG3-1;f__B122;g__;s__	0	0	0	0	0	0	0	0	0	0	0	0	0	0	0	0	0	5
k__Bacteria;p__Fibrobacteres;c__TG3;o__TG3-1;f__MAT-CR-H6-H10;g__;s__	6	0	2	0	3	15	0	0	6	0	0	0	0	2	0	88	13	7
k__Bacteria;p__Fibrobacteres;c__TG3;o__TG3-1;f__TSCOR003-O20;g__;s__	161	0	34	48	0	94	0	0	0	0	0	0	0	0	0	0	0	0
k__Bacteria;p__Firmicutes;__;__;__;__;__	0	0	0	2	0	0	0	0	0	0	0	0	0	0	0	0	7	0
k__Bacteria;p__Firmicutes;c__Bacilli;__;__;__;__	0	0	0	0	0	0	0	0	0	0	0	0	0	0	4	0	0	0
k__Bacteria;p__Firmicutes;c__Bacilli;o__Bacillales;__;__;__	0	0	0	0	0	5	0	0	0	0	0	0	2	0	0	2	6	0
k__Bacteria;p__Firmicutes;c__Bacilli;o__Bacillales;f__;g__;s__	0	0	0	0	0	0	0	0	0	0	0	0	0	0	13	24	25	0
k__Bacteria;p__Firmicutes;c__Bacilli;o__Bacillales;f__Alicyclobacillaceae;g__;s__	0	0	0	0	0	0	0	0	0	0	0	0	4	0	0	0	0	0
k__Bacteria;p__Firmicutes;c__Bacilli;o__Bacillales;f__Alicyclobacillaceae;g__Alicyclobacillus;s__	0	0	0	0	0	0	0	0	0	0	0	0	0	0	2	7	0	0
k__Bacteria;p__Firmicutes;c__Bacilli;o__Bacillales;f__Bacillaceae;__;__	6	0	0	0	148	0	0	0	0	0	0	0	0	1	0	0	1	3
k__Bacteria;p__Firmicutes;c__Bacilli;o__Bacillales;f__Bacillaceae;g__Bacillus;__	0	0	0	0	0	0	6	0	0	0	0	0	0	9	53	79	106	46
k__Bacteria;p__Firmicutes;c__Bacilli;o__Bacillales;f__Bacillaceae;g__Bacillus;s__	0	0	0	0	0	0	0	0	0	0	0	0	0	0	0	0	6	0
k__Bacteria;p__Firmicutes;c__Bacilli;o__Bacillales;f__Bacillaceae;g__Bacillus;s__badius	0	0	0	0	0	0	0	0	0	0	0	0	0	0	0	8	0	0
k__Bacteria;p__Firmicutes;c__Bacilli;o__Bacillales;f__Bacillaceae;g__Bacillus;s__cellulosilyticus	0	0	3	0	0	0	0	0	0	0	0	0	0	0	0	7	195	26
k__Bacteria;p__Firmicutes;c__Bacilli;o__Bacillales;f__Bacillaceae;g__Bacillus;s__cohnii	0	0	0	0	0	0	0	0	0	0	0	0	0	0	0	0	13	0
k__Bacteria;p__Firmicutes;c__Bacilli;o__Bacillales;f__Bacillaceae;g__Bacillus;s__fumarioli	0	0	0	0	0	0	0	0	0	0	0	0	23	0	51	52	0	39
k__Bacteria;p__Firmicutes;c__Bacilli;o__Bacillales;f__Bacillaceae;g__Bacillus;s__longiquaesitum	0	0	0	0	0	0	0	0	0	0	0	0	0	23	22	25	0	0
k__Bacteria;p__Firmicutes;c__Bacilli;o__Bacillales;f__Bacillaceae;g__Bacillus;s__muralis	0	0	0	0	0	0	0	0	0	0	0	0	0	0	0	23	0	0
k__Bacteria;p__Firmicutes;c__Bacilli;o__Bacillales;f__Bacillaceae;g__Bacillus;s__thermoamylovorans	0	0	0	0	0	0	0	0	0	0	0	0	0	0	0	0	0	4
k__Bacteria;p__Firmicutes;c__Bacilli;o__Bacillales;f__Bacillaceae;g__Oceanobacillus;s__chironomi	0	0	0	0	0	0	0	0	0	0	0	0	0	0	0	0	4	0
k__Bacteria;p__Firmicutes;c__Bacilli;o__Bacillales;f__Paenibacillaceae;__;__	0	0	0	0	0	0	0	0	0	0	0	0	0	2	0	0	0	0
k__Bacteria;p__Firmicutes;c__Bacilli;o__Bacillales;f__Paenibacillaceae;g__;s__	0	0	2	0	0	0	0	0	0	0	0	0	0	0	0	0	9	0
k__Bacteria;p__Firmicutes;c__Bacilli;o__Bacillales;f__Paenibacillaceae;g__Ammoniphilus;s__	0	0	0	0	0	0	0	0	0	0	0	0	0	0	9	0	10	16
k__Bacteria;p__Firmicutes;c__Bacilli;o__Bacillales;f__Paenibacillaceae;g__Brevibacillus;s__	0	0	0	0	0	0	0	0	0	0	0	0	0	0	18	0	0	0
k__Bacteria;p__Firmicutes;c__Bacilli;o__Bacillales;f__Paenibacillaceae;g__Paenibacillus;__	0	0	0	0	0	0	0	0	0	0	0	0	0	0	6	0	0	0
k__Bacteria;p__Firmicutes;c__Bacilli;o__Bacillales;f__Paenibacillaceae;g__Paenibacillus;s__	0	0	0	0	0	0	0	0	0	0	0	0	0	0	0	13	16	5
k__Bacteria;p__Firmicutes;c__Bacilli;o__Bacillales;f__Paenibacillaceae;g__Paenibacillus;s__chondroitinus	0	2	0	0	0	0	0	0	0	0	0	0	0	0	0	0	0	0
k__Bacteria;p__Firmicutes;c__Bacilli;o__Bacillales;f__Paenibacillaceae;g__Paenibacillus;s__lentimorbus	0	0	0	0	0	4	0	0	0	0	0	0	0	0	0	0	0	0
k__Bacteria;p__Firmicutes;c__Bacilli;o__Bacillales;f__Planococcaceae;__;__	0	0	0	0	8	0	0	0	0	0	0	0	0	0	0	0	0	0
k__Bacteria;p__Firmicutes;c__Bacilli;o__Bacillales;f__Staphylococcaceae;g__Staphylococcus;__	0	0	0	0	0	0	0	0	0	0	0	0	0	0	0	0	53	0
k__Bacteria;p__Firmicutes;c__Bacilli;o__Bacillales;f__Thermoactinomycetaceae;g__Thermoactinomyces;s__sanguinis	0	2	0	20	0	0	0	0	0	0	0	0	0	0	0	0	0	7
k__Bacteria;p__Firmicutes;c__Bacilli;o__Lactobacillales;f__;g__;s__	0	0	0	0	0	0	0	0	0	0	0	0	0	0	0	0	4	0
k__Bacteria;p__Firmicutes;c__Bacilli;o__Lactobacillales;f__Enterococcaceae;g__Enterococcus;s__	0	15	0	34	0	33	0	0	0	0	0	5	6	25	10	164	43	172
k__Bacteria;p__Firmicutes;c__Bacilli;o__Lactobacillales;f__Lactobacillaceae;__;__	0	0	0	0	0	437	512	0	0	0	0	0	0	0	0	0	0	0
k__Bacteria;p__Firmicutes;c__Bacilli;o__Lactobacillales;f__Lactobacillaceae;g__Lactobacillus;__	13	9	0	25	15	1743	1531	0	7	0	0	10	19	13	29	102	119	114
k__Bacteria;p__Firmicutes;c__Bacilli;o__Lactobacillales;f__Lactobacillaceae;g__Lactobacillus;s__	0	0	0	0	0	4	0	0	0	0	0	0	0	0	0	0	8	0
k__Bacteria;p__Firmicutes;c__Bacilli;o__Lactobacillales;f__Lactobacillaceae;g__Lactobacillus;s__helveticus	0	9	0	7	0	7	4	0	0	0	0	0	0	0	0	9	139	0
k__Bacteria;p__Firmicutes;c__Bacilli;o__Lactobacillales;f__Lactobacillaceae;g__Lactobacillus;s__iners	7	0	0	0	0	0	0	0	0	0	0	0	0	4	8	9	36415	11
k__Bacteria;p__Firmicutes;c__Bacilli;o__Lactobacillales;f__Streptococcaceae;g__Streptococcus;__	0	0	0	0	0	0	0	0	0	0	0	0	0	0	0	0	25	0
k__Bacteria;p__Firmicutes;c__Bacilli;o__Lactobacillales;f__Streptococcaceae;g__Streptococcus;s__	0	0	0	0	0	8	0	0	0	0	0	0	0	0	0	0	0	15
k__Bacteria;p__Firmicutes;c__Bacilli;o__Lactobacillales;f__Streptococcaceae;g__Streptococcus;s__luteciae	0	0	0	7	1882	0	6	0	0	0	0	0	0	0	0	18	101	0
k__Bacteria;p__Firmicutes;c__Bacilli;o__Turicibacterales;f__Turicibacteraceae;g__Turicibacter;s__	0	0	0	0	0	0	0	0	0	0	0	0	0	5	0	0	0	0
k__Bacteria;p__Firmicutes;c__Clostridia;__;__;__;__	0	0	0	0	7	0	0	0	0	0	0	0	0	0	0	0	5	0
k__Bacteria;p__Firmicutes;c__Clostridia;o__Clostridiales;__;__;__	852	52	41	66	0	306	108	315	168	807	518	415	6	40	35	54	50	31
k__Bacteria;p__Firmicutes;c__Clostridia;o__Clostridiales;f__;g__;s__	3	129	0	0	0	3	0	0	0	0	0	0	0	0	0	0	0	0
k__Bacteria;p__Firmicutes;c__Clostridia;o__Clostridiales;f__Caldicoprobacteraceae;g__Caldicoprobacter;s__	0	0	3	0	0	8	0	0	0	2	0	0	0	0	0	0	0	0
k__Bacteria;p__Firmicutes;c__Clostridia;o__Clostridiales;f__Christensenellaceae;g__;s__	470	65	13	29	2	197	21	167	145	507	116	127	0	0	0	0	0	0
k__Bacteria;p__Firmicutes;c__Clostridia;o__Clostridiales;f__Clostridiaceae;__;__	8	0	0	0	0	5	73	74	14	8	19	0	6	0	12	28	22	11
k__Bacteria;p__Firmicutes;c__Clostridia;o__Clostridiales;f__Clostridiaceae;g__;s__	0	0	0	0	0	0	0	0	0	0	0	0	0	0	0	10	0	12
k__Bacteria;p__Firmicutes;c__Clostridia;o__Clostridiales;f__Clostridiaceae;g__Caldanaerocella;s__	0	0	0	0	0	0	0	0	0	0	0	0	0	0	13	51	22	19
k__Bacteria;p__Firmicutes;c__Clostridia;o__Clostridiales;f__Clostridiaceae;g__Caloramator;s__	0	0	0	0	0	0	0	0	0	0	0	0	0	0	0	5	7	8
k__Bacteria;p__Firmicutes;c__Clostridia;o__Clostridiales;f__Clostridiaceae;g__Clostridiisalibacter;s__	0	0	11	6	0	9	0	0	0	0	0	0	0	0	0	0	4	5
k__Bacteria;p__Firmicutes;c__Clostridia;o__Clostridiales;f__Clostridiaceae;g__Clostridium;__	0	0	0	0	0	0	0	0	0	0	0	0	0	0	0	0	15	14
k__Bacteria;p__Firmicutes;c__Clostridia;o__Clostridiales;f__Clostridiaceae;g__Clostridium;s__	126	22	0	0	35	3	39	16	13	16	42	0	12	80	18	632	45	341
k__Bacteria;p__Firmicutes;c__Clostridia;o__Clostridiales;f__Clostridiaceae;g__Clostridium;s__bowmanii	0	0	0	0	0	0	12	0	0	0	0	0	0	0	0	0	0	0
k__Bacteria;p__Firmicutes;c__Clostridia;o__Clostridiales;f__Clostridiaceae;g__Clostridium;s__butyricum	0	0	0	0	0	7	0	0	0	0	0	0	7	12	0	0	0	22
k__Bacteria;p__Firmicutes;c__Clostridia;o__Clostridiales;f__Clostridiaceae;g__Clostridium;s__celatum	0	0	0	4	0	0	0	0	0	0	0	0	0	0	0	0	0	0
k__Bacteria;p__Firmicutes;c__Clostridia;o__Clostridiales;f__Clostridiaceae;g__Clostridium;s__intestinale	0	0	0	0	0	0	0	0	0	0	0	0	0	0	0	13	0	0
k__Bacteria;p__Firmicutes;c__Clostridia;o__Clostridiales;f__Clostridiaceae;g__Clostridium;s__pasteurianum	0	0	0	0	0	0	0	0	0	0	0	0	0	0	0	0	0	5
k__Bacteria;p__Firmicutes;c__Clostridia;o__Clostridiales;f__Clostridiaceae;g__Clostridium;s__perfringens	7	0	0	0	0	9	0	0	0	0	0	0	0	0	0	0	82	0
k__Bacteria;p__Firmicutes;c__Clostridia;o__Clostridiales;f__Clostridiaceae;g__Clostridium;s__tyrobutyricum	0	0	0	0	0	0	0	0	0	0	0	0	0	0	16	0	22	0
k__Bacteria;p__Firmicutes;c__Clostridia;o__Clostridiales;f__Clostridiaceae;g__Oxobacter;s__	0	0	0	0	0	0	0	0	0	0	0	0	0	0	5	0	5	0
k__Bacteria;p__Firmicutes;c__Clostridia;o__Clostridiales;f__Dehalobacteriaceae;g__Dehalobacterium;s__	0	0	0	0	9	6	23	195	47	9	46	30	0	0	0	0	6	0
k__Bacteria;p__Firmicutes;c__Clostridia;o__Clostridiales;f__Lachnospiraceae;__;__	0	0	12	8	24	69	0	0	0	0	0	0	0	0	0	11	42	0
k__Bacteria;p__Firmicutes;c__Clostridia;o__Clostridiales;f__Lachnospiraceae;g__;s__	16	0	0	14	0	81	0	0	0	0	0	0	0	0	0	0	0	0
k__Bacteria;p__Firmicutes;c__Clostridia;o__Clostridiales;f__Lachnospiraceae;g__Anaerostipes;s__	0	0	0	0	0	13	0	0	0	0	0	0	0	0	0	0	0	0
k__Bacteria;p__Firmicutes;c__Clostridia;o__Clostridiales;f__Lachnospiraceae;g__Blautia;s__	0	0	0	0	0	82	0	0	0	0	0	0	5	0	0	9	0	0
k__Bacteria;p__Firmicutes;c__Clostridia;o__Clostridiales;f__Lachnospiraceae;g__Blautia;s__obeum	0	0	0	0	0	11	0	0	0	0	0	0	0	0	0	0	0	0
k__Bacteria;p__Firmicutes;c__Clostridia;o__Clostridiales;f__Lachnospiraceae;g__Clostridium;s__aldenense	9	0	0	0	0	0	0	0	0	0	0	0	0	0	0	0	0	0
k__Bacteria;p__Firmicutes;c__Clostridia;o__Clostridiales;f__Lachnospiraceae;g__Coprococcus;s__	0	0	0	0	0	38	0	0	0	0	0	0	0	0	0	4	0	0
k__Bacteria;p__Firmicutes;c__Clostridia;o__Clostridiales;f__Lachnospiraceae;g__Coprococcus;s__eutactus	6	0	0	0	0	0	0	0	0	0	0	0	0	0	0	0	0	0
k__Bacteria;p__Firmicutes;c__Clostridia;o__Clostridiales;f__Lachnospiraceae;g__Defluviitalea;s__saccharophila	0	0	0	0	0	0	0	0	0	0	0	0	0	0	0	11	0	0
k__Bacteria;p__Firmicutes;c__Clostridia;o__Clostridiales;f__Lachnospiraceae;g__Dorea;s__longicatena	0	0	0	0	0	22	0	0	0	0	0	0	0	0	0	6	0	0
k__Bacteria;p__Firmicutes;c__Clostridia;o__Clostridiales;f__Lachnospiraceae;g__Lachnospira;s__	0	0	0	0	4	27	0	0	0	0	0	0	0	0	0	6	0	0
k__Bacteria;p__Firmicutes;c__Clostridia;o__Clostridiales;f__Lachnospiraceae;g__Roseburia;__	0	0	0	0	0	60	0	0	0	0	0	0	0	0	0	0	0	0
k__Bacteria;p__Firmicutes;c__Clostridia;o__Clostridiales;f__Lachnospiraceae;g__Roseburia;s__	3	0	0	0	0	29	0	0	0	0	0	0	0	0	0	0	0	0
k__Bacteria;p__Firmicutes;c__Clostridia;o__Clostridiales;f__Lachnospiraceae;g__[Ruminococcus];s__gnavus	0	0	0	0	0	6	0	0	0	0	0	0	0	0	0	0	0	0
k__Bacteria;p__Firmicutes;c__Clostridia;o__Clostridiales;f__Lachnospiraceae;g__[Ruminococcus];s__torques	0	0	0	7	0	0	0	0	0	0	0	0	0	0	0	0	0	0
k__Bacteria;p__Firmicutes;c__Clostridia;o__Clostridiales;f__Peptococcaceae;g__;s__	5	0	0	7	0	0	11	22	17	12	9	6	0	0	0	7	5	0
k__Bacteria;p__Firmicutes;c__Clostridia;o__Clostridiales;f__Peptococcaceae;g__Desulfosporosinus;s__	0	0	0	0	0	0	0	0	0	0	0	0	0	0	0	0	0	11
k__Bacteria;p__Firmicutes;c__Clostridia;o__Clostridiales;f__Peptococcaceae;g__Desulfosporosinus;s__meridiei	0	0	0	0	0	0	0	0	0	0	0	0	0	0	0	0	8	0
k__Bacteria;p__Firmicutes;c__Clostridia;o__Clostridiales;f__Peptococcaceae;g__Pelotomaculum;s__	0	0	0	0	0	0	0	4	0	0	0	0	0	0	0	0	0	0
k__Bacteria;p__Firmicutes;c__Clostridia;o__Clostridiales;f__Peptostreptococcaceae;__;__	10	0	0	19	0	0	0	0	0	0	0	0	2	0	0	0	19	21
k__Bacteria;p__Firmicutes;c__Clostridia;o__Clostridiales;f__Peptostreptococcaceae;g__Tepidibacter;s__	19	14	0	0	12	6	0	0	0	0	0	0	0	31	0	0	14	29
k__Bacteria;p__Firmicutes;c__Clostridia;o__Clostridiales;f__Ruminococcaceae;__;__	24	0	0	10	0	18	5	0	0	0	0	0	0	0	3	3	3	16
k__Bacteria;p__Firmicutes;c__Clostridia;o__Clostridiales;f__Ruminococcaceae;g__;s__	0	0	0	0	0	5	0	0	0	0	0	0	0	0	0	0	0	0
k__Bacteria;p__Firmicutes;c__Clostridia;o__Clostridiales;f__Ruminococcaceae;g__Anaerotruncus;s__	0	0	0	0	0	0	0	0	0	0	0	0	0	0	0	0	0	2
k__Bacteria;p__Firmicutes;c__Clostridia;o__Clostridiales;f__Ruminococcaceae;g__Clostridium;__	0	0	0	0	0	0	0	0	0	0	0	0	0	0	0	0	12	6
k__Bacteria;p__Firmicutes;c__Clostridia;o__Clostridiales;f__Ruminococcaceae;g__Ethanoligenens;s__	0	0	0	0	0	0	0	0	0	0	0	0	0	0	0	0	0	7
k__Bacteria;p__Firmicutes;c__Clostridia;o__Clostridiales;f__Ruminococcaceae;g__Faecalibacterium;s__prausnitzii	17	0	0	16	10	198	0	0	0	0	0	0	4	0	0	35	13	0
k__Bacteria;p__Firmicutes;c__Clostridia;o__Clostridiales;f__Ruminococcaceae;g__Gemmiger;s__formicilis	30	0	6	8	0	94	0	0	2	0	2	0	0	0	0	8	0	7
k__Bacteria;p__Firmicutes;c__Clostridia;o__Clostridiales;f__Ruminococcaceae;g__Oscillospira;s__	17	4	0	0	3	10	0	0	0	0	0	0	0	0	2	0	0	0
k__Bacteria;p__Firmicutes;c__Clostridia;o__Clostridiales;f__Ruminococcaceae;g__Ruminococcus;__	0	0	0	0	0	19	0	0	0	0	0	0	0	0	0	0	0	0
k__Bacteria;p__Firmicutes;c__Clostridia;o__Clostridiales;f__Ruminococcaceae;g__Ruminococcus;s__	5	0	0	7	0	25	0	0	0	0	0	0	0	0	0	0	3	0
k__Bacteria;p__Firmicutes;c__Clostridia;o__Clostridiales;f__Ruminococcaceae;g__Ruminococcus;s__bromii	0	0	0	0	2	8	5	0	0	0	0	0	0	0	0	4	0	6
k__Bacteria;p__Firmicutes;c__Clostridia;o__Clostridiales;f__Ruminococcaceae;g__Ruminococcus;s__callidus	0	0	0	9	0	22	0	0	2	0	0	0	0	0	0	0	0	0
k__Bacteria;p__Firmicutes;c__Clostridia;o__Clostridiales;f__Symbiobacteriaceae;g__Symbiobacterium;s__	0	0	0	0	0	0	0	0	0	0	0	0	0	0	0	6	6	0
k__Bacteria;p__Firmicutes;c__Clostridia;o__Clostridiales;f__Syntrophomonadaceae;g__Syntrophomonas;s__	0	0	0	0	0	0	0	0	3	0	0	0	0	0	0	0	0	0
k__Bacteria;p__Firmicutes;c__Clostridia;o__Clostridiales;f__Veillonellaceae;g__Dialister;s__	7	0	0	0	0	0	0	0	0	0	0	0	0	0	0	0	2	0
k__Bacteria;p__Firmicutes;c__Clostridia;o__Clostridiales;f__Veillonellaceae;g__Megamonas;s__	6	0	0	0	0	10	0	0	0	0	0	0	0	0	0	4	0	0
k__Bacteria;p__Firmicutes;c__Clostridia;o__Clostridiales;f__Veillonellaceae;g__Pelosinus;s__	0	0	0	0	0	0	0	0	0	0	0	0	0	0	0	0	0	5
k__Bacteria;p__Firmicutes;c__Clostridia;o__Clostridiales;f__Veillonellaceae;g__Phascolarctobacterium;s__	6	0	0	0	0	11	0	0	0	0	0	0	0	0	0	0	0	0
k__Bacteria;p__Firmicutes;c__Clostridia;o__Clostridiales;f__Veillonellaceae;g__Sporomusa;s__	0	0	0	0	0	0	0	0	0	0	0	0	0	0	0	0	0	2
k__Bacteria;p__Firmicutes;c__Clostridia;o__Clostridiales;f__Veillonellaceae;g__Veillonella;__	0	0	0	0	0	0	0	0	0	0	0	0	0	0	0	0	8	0
k__Bacteria;p__Firmicutes;c__Clostridia;o__Clostridiales;f__Veillonellaceae;g__vadinHB04;s__	3	0	0	0	0	0	0	0	0	0	0	0	0	0	0	0	0	0
k__Bacteria;p__Firmicutes;c__Clostridia;o__Clostridiales;f__[Acidaminobacteraceae];g__;s__	0	0	0	4	0	0	47	198	287	242	572	95	0	0	0	7	96	72
k__Bacteria;p__Firmicutes;c__Clostridia;o__Clostridiales;f__[Acidaminobacteraceae];g__Fusibacter;s__	136	120	23	20	0	59	28	69	20	29	79	28	0	219	14	1331	944	265
k__Bacteria;p__Firmicutes;c__Clostridia;o__Clostridiales;f__[Acidaminobacteraceae];g__WH1-8;s__	56	1057	17	27	0	48	0	22	50	3	43	26	0	521	190	0	885	179
k__Bacteria;p__Firmicutes;c__Clostridia;o__Clostridiales;f__[Mogibacteriaceae];g__Mogibacterium;s__	2	0	0	0	0	0	0	0	0	0	0	0	0	0	0	0	0	0
k__Bacteria;p__Firmicutes;c__Clostridia;o__Clostridiales;f__[Tissierellaceae];g__Dethiosulfatibacter;s__	0	0	0	0	0	0	0	0	0	0	0	10	0	0	0	0	0	0
k__Bacteria;p__Firmicutes;c__Clostridia;o__Clostridiales;f__[Tissierellaceae];g__Sedimentibacter;s__	0	0	0	0	0	0	0	0	0	2	0	0	0	0	0	0	0	0
k__Bacteria;p__Firmicutes;c__Clostridia;o__Halanaerobiales;f__;g__;s__	0	0	0	0	0	0	0	0	0	0	0	0	0	0	0	2	0	0
k__Bacteria;p__Firmicutes;c__Clostridia;o__Halanaerobiales;f__Halobacteroidaceae;__;__	0	0	0	0	0	0	0	0	0	0	0	0	0	0	0	0	0	2
k__Bacteria;p__Firmicutes;c__Clostridia;o__OPB54;f__;g__;s__	0	0	0	0	0	0	3	0	0	0	0	0	0	0	8	7	11	0
k__Bacteria;p__Firmicutes;c__Erysipelotrichi;o__Erysipelotrichales;f__Erysipelotrichaceae;g__Coprobacillus;s__cateniformis	0	0	0	3	0	0	0	0	0	0	0	0	0	0	0	0	4	0
k__Bacteria;p__Firmicutes;c__Erysipelotrichi;o__Erysipelotrichales;f__Erysipelotrichaceae;g__[Eubacterium];s__dolichum	0	0	0	0	0	0	2	0	0	0	0	0	0	0	0	0	0	0
k__Bacteria;p__Fusobacteria;c__Fusobacteriia;o__Fusobacteriales;f__;g__;s__	0	0	0	0	0	0	0	0	0	0	0	0	0	0	0	8	0	0
k__Bacteria;p__Fusobacteria;c__Fusobacteriia;o__Fusobacteriales;f__Fusobacteriaceae;g__;s__	0	0	0	3	0	0	0	0	0	0	0	0	0	0	0	0	0	0
k__Bacteria;p__Fusobacteria;c__Fusobacteriia;o__Fusobacteriales;f__Fusobacteriaceae;g__Propionigenium;s__	0	0	0	0	0	0	0	0	0	0	0	0	0	0	0	0	5	0
k__Bacteria;p__Fusobacteria;c__Fusobacteriia;o__Fusobacteriales;f__Fusobacteriaceae;g__Psychrilyobacter;s__	0	0	0	0	0	0	190	215	290	429	89	22	0	10	21	972	32	19
k__Bacteria;p__GAL15;c__;o__;f__;g__;s__	0	0	0	0	0	0	0	0	0	0	0	0	0	0	0	2	0	0
k__Bacteria;p__GN02;__;__;__;__;__	7	0	8	0	0	0	0	3	0	0	0	0	0	21	0	0	0	0
k__Bacteria;p__GN02;c__3BR-5F;o__;f__;g__;s__	111	29	44	144	242	116	7	47	31	37	78	60	9	66	136	319	87	67
k__Bacteria;p__GN02;c__;o__;f__;g__;s__	9	3	0	0	0	5	0	0	0	0	0	3	0	0	51	30	8	0
k__Bacteria;p__GN02;c__BB34;o__;f__;g__;s__	101	20	124	401	378	325	0	52	72	91	6	51	92	481	926	848	438	1447
k__Bacteria;p__GN02;c__BD1-5;o__;f__;g__;s__	14	171	0	0	0	13	7	12	0	25	3	0	6	5	0	0	0	0
k__Bacteria;p__GN02;c__GKS2-174;o__;f__;g__;s__	11	16	8	15	41	14	0	0	0	0	2	0	0	43	198	32	27	33
k__Bacteria;p__GN02;c__GN07;o__;f__;g__;s__	5	0	29	54	35	9	4	8	7	7	0	0	53	110	146	50	64	42
k__Bacteria;p__GN02;c__GN10;o__;f__;g__;s__	0	0	10	0	0	5	0	0	0	0	0	0	0	0	12	2	0	0
k__Bacteria;p__GN02;c__IIB17;o__;f__;g__;s__	0	3	0	0	0	0	0	0	0	0	0	0	0	0	0	0	0	0
k__Bacteria;p__GN04;__;__;__;__;__	0	4	0	0	0	0	0	7	0	0	0	0	0	0	0	0	0	40
k__Bacteria;p__GN04;c__5bav_B12;o__;f__;g__;s__	0	7	29	48	44	38	9	13	8	7	6	0	16	77	53	38	22	22
k__Bacteria;p__GN04;c__;o__;f__;g__;s__	14	10	11	28	44	69	10	5	21	0	104	179	7	23	71	222	434	291
k__Bacteria;p__GN04;c__GN15;o__;f__;g__;s__	432	48	82	227	171	510	22	254	137	419	348	336	34	204	382	341	387	441
k__Bacteria;p__GN04;c__MSB-5A5;o__;f__;g__;s__	0	0	0	0	22	0	0	55	16	35	74	91	0	0	0	0	45	140
k__Bacteria;p__GOUTA4;c__;o__;f__;g__;s__	0	0	0	0	20	0	3	10	0	0	0	22	0	0	0	0	15	0
k__Bacteria;p__Gemmatimonadetes;c__;o__;f__;g__;s__	0	28	135	89	98	32	0	0	0	0	0	0	86	192	326	321	302	263
k__Bacteria;p__Gemmatimonadetes;c__Gemm-1;o__;f__;g__;s__	145	620	968	927	919	792	64	30	26	12	3	3	1025	1867	1614	1478	1928	2048
k__Bacteria;p__Gemmatimonadetes;c__Gemm-2;o__;f__;g__;s__	68	818	423	279	59	141	99	91	70	87	26	7	1892	863	592	390	242	377
k__Bacteria;p__Gemmatimonadetes;c__Gemm-4;o__;f__;g__;s__	114	695	1143	948	1348	674	326	60	156	120	64	17	952	1113	1473	2312	2704	2501
k__Bacteria;p__Gemmatimonadetes;c__Gemm-5;o__;f__;g__;s__	0	0	0	0	0	0	0	0	0	0	0	0	0	0	0	7	72	10
k__Bacteria;p__Gemmatimonadetes;c__Gemm-6;o__;f__;g__;s__	21	21	97	189	424	227	0	0	0	0	0	0	38	151	162	319	376	361
k__Bacteria;p__Gemmatimonadetes;c__Gemmatimonadetes;__;__;__;__	0	0	0	0	0	0	0	0	0	0	0	0	0	2	0	0	0	0
k__Bacteria;p__Gemmatimonadetes;c__Gemmatimonadetes;o__;f__;g__;s__	10	0	0	0	0	0	0	0	0	0	0	0	0	0	3	0	12	0
k__Bacteria;p__Gemmatimonadetes;c__Gemmatimonadetes;o__Ellin5290;f__;g__;s__	0	0	0	0	2	0	0	0	0	0	0	0	0	0	0	3	0	0
k__Bacteria;p__Gemmatimonadetes;c__Gemmatimonadetes;o__KD8-87;f__;g__;s__	11	0	0	0	0	0	0	0	0	0	0	0	0	0	0	0	0	0
k__Bacteria;p__Gemmatimonadetes;c__JL-ETNP-Z39;o__;f__;g__;s__	0	0	10	103	107	19	0	0	0	0	4	0	24	34	50	128	264	277
k__Bacteria;p__H-178;c__;o__;f__;g__;s__	0	0	0	2	0	5	3	23	32	70	26	22	0	0	0	0	25	11
k__Bacteria;p__Hyd24-12;c__WM88;o__;f__;g__;s__	3	0	0	0	0	0	4	28	20	43	69	251	0	0	0	0	41	62
k__Bacteria;p__KSB3;c__;o__;f__;g__;s__	5	0	12	21	50	19	29	5	15	7	0	0	28	135	198	141	420	257
k__Bacteria;p__Kazan-3B-28;c__;o__;f__;g__;s__	16	0	0	0	0	2	0	6	14	42	19	34	0	9	11	77	171	62
k__Bacteria;p__LCP-89;c__SAW1_B44;o__;f__;g__;s__	0	0	0	0	4	3	0	0	0	4	18	36	0	0	0	61	36	173
k__Bacteria;p__LD1;c__;o__;f__;g__;s__	3	0	17	31	144	53	0	0	0	3	7	20	67	58	135	230	305	299
k__Bacteria;p__Lentisphaerae;c__[Lentisphaeria];__;__;__;__	0	3	0	0	0	0	0	0	0	0	0	0	0	0	3	0	0	0
k__Bacteria;p__Lentisphaerae;c__[Lentisphaeria];o__Lentisphaerales;__;__;__	0	0	0	0	0	0	0	0	0	0	0	0	0	5	0	0	0	0
k__Bacteria;p__Lentisphaerae;c__[Lentisphaeria];o__Lentisphaerales;f__;g__;s__	0	0	0	0	0	0	0	7	43	0	10	0	0	0	0	0	5	6
k__Bacteria;p__Lentisphaerae;c__[Lentisphaeria];o__Lentisphaerales;f__Arctic95B-10;g__;s__	0	6	0	2	2	0	0	0	0	0	0	0	74	14	0	0	4	0
k__Bacteria;p__Lentisphaerae;c__[Lentisphaeria];o__Victivallales;f__Victivallaceae;g__;s__	0	2	0	0	5	23	0	0	4	0	0	0	4	17	11	11	90	128
k__Bacteria;p__Lentisphaerae;c__[Lentisphaeria];o__Z20;f__;g__;s__	0	0	0	0	0	0	0	0	0	4	2	0	2	0	0	3	5	4
k__Bacteria;p__MVS-104;c__;o__;f__;g__;s__	0	0	0	3	0	0	0	0	4	0	0	0	0	0	5	4	31	24
k__Bacteria;p__NC10;c__12-24;o__MIZ17;f__;g__;s__	0	0	0	0	0	0	0	0	0	0	0	0	3	0	0	0	0	0
k__Bacteria;p__NC10;c__wb1-A12;o__;f__;g__;s__	187	798	2262	2566	2957	1480	0	0	0	0	0	0	62	961	1402	2874	2063	1201
k__Bacteria;p__NKB19;c__;o__;f__;g__;s__	4	123	85	146	46	93	10	7	3	19	8	0	262	284	343	372	216	237
k__Bacteria;p__NKB19;c__SHAB590;o__;f__;g__;s__	30	0	5	18	0	18	0	0	0	0	0	0	0	2	0	0	0	0
k__Bacteria;p__NKB19;c__TSBW08;o__;f__;g__;s__	24	3	0	10	8	33	0	17	7	21	0	0	44	12	2	39	70	42
k__Bacteria;p__NPL-UPA2;c__;o__;f__;g__;s__	0	0	0	0	10	6	0	0	0	0	0	6	0	3	6	12	37	38
k__Bacteria;p__Nitrospirae;c__Nitrospira;o__Nitrospirales;f__0319-6A21;g__;s__	0	0	0	0	0	0	0	0	0	0	0	0	6	0	0	0	0	0
k__Bacteria;p__Nitrospirae;c__Nitrospira;o__Nitrospirales;f__;g__;s__	0	0	25	0	0	0	0	0	0	0	0	0	16	0	0	0	0	0
k__Bacteria;p__Nitrospirae;c__Nitrospira;o__Nitrospirales;f__Nitrospiraceae;g__;s__	54	748	272	55	3	0	12	0	0	0	0	0	1539	520	238	126	56	89
k__Bacteria;p__Nitrospirae;c__Nitrospira;o__Nitrospirales;f__Nitrospiraceae;g__Nitrospira;s__	5	104	32	14	0	0	0	0	0	0	0	0	207	46	13	4	0	0
k__Bacteria;p__Nitrospirae;c__Nitrospira;o__Nitrospirales;f__[Leptospirillaceae];g__;s__	0	0	0	0	0	0	0	0	0	0	0	0	42	0	0	0	0	0
k__Bacteria;p__Nitrospirae;c__Nitrospira;o__Nitrospirales;f__[Thermodesulfovibrionaceae];g__;s__	282	26	24	31	218	516	0	13	19	5	41	5	3	277	1287	642	2160	1721
k__Bacteria;p__Nitrospirae;c__Nitrospira;o__Nitrospirales;f__[Thermodesulfovibrionaceae];g__BD2-6;s__	46	7	105	796	912	387	31	7	11	16	2	5	22	309	678	1129	781	1026
k__Bacteria;p__Nitrospirae;c__Nitrospira;o__Nitrospirales;f__[Thermodesulfovibrionaceae];g__GOUTA19;s__	0	0	0	13	0	0	0	0	0	2	0	0	0	0	0	18	60	59
k__Bacteria;p__OD1;__;__;__;__;__	25	10	12	27	141	177	8	45	23	50	50	213	17	43	47	124	206	192
k__Bacteria;p__OD1;c__;o__;f__;g__;s__	145	40	111	161	1183	525	182	588	309	359	699	1419	88	247	1257	1394	3895	1903
k__Bacteria;p__OD1;c__ABY1;o__;f__;g__;s__	335	54	87	177	447	497	96	202	85	184	224	242	75	437	970	1074	1868	1365
k__Bacteria;p__OD1;c__Mb-NB09;o__;f__;g__;s__	4	13	4	31	138	87	0	0	0	0	0	0	31	51	124	165	331	292
k__Bacteria;p__OD1;c__SM2F11;o__;f__;g__;s__	5	8	35	83	30	72	0	0	0	0	0	0	21	21	95	187	85	99
k__Bacteria;p__OD1;c__ZB2;o__;f__;g__;s__	173	43	94	292	382	312	11	54	11	123	72	176	158	256	283	364	397	356
k__Bacteria;p__OP11;__;__;__;__;__	0	0	0	0	0	0	0	0	0	0	0	0	0	0	0	0	16	3
k__Bacteria;p__OP11;c__;o__;f__;g__;s__	0	0	0	0	6	0	0	0	0	0	0	0	0	0	0	0	0	0
k__Bacteria;p__OP11;c__OP11-2;o__;f__;g__;s__	0	0	0	0	0	0	0	0	0	0	0	0	0	0	0	0	0	3
k__Bacteria;p__OP11;c__OP11-3;o__;f__;g__;s__	24	0	8	19	48	5	4	24	15	21	46	546	3	20	92	198	490	273
k__Bacteria;p__OP11;c__WCHB1-64;__;__;__;__	0	0	0	0	0	0	0	0	0	0	0	0	0	4	0	0	0	0
k__Bacteria;p__OP11;c__WCHB1-64;o__;f__;g__;s__	22	0	0	0	34	5	13	13	0	60	15	57	8	12	70	92	162	127
k__Bacteria;p__OP11;c__WCHB1-64;o__K2-4-19;f__;g__;s__	0	0	0	0	0	0	0	0	0	3	0	0	0	0	0	0	0	0
k__Bacteria;p__OP11;c__WCHB1-64;o__d153;f__;g__;s__	38	2	0	7	2	4	4	8	2	23	0	0	0	0	13	0	0	2
k__Bacteria;p__OP1;c__MSBL6;o__;f__;g__;s__	0	0	0	0	0	0	0	31	19	14	61	181	0	0	0	0	8	36
k__Bacteria;p__OP1;c__[Acetothermia];o__[Acetothermales];f__;g__;s__	0	8	0	0	0	0	0	0	0	0	0	0	2	4	0	3	4	6
k__Bacteria;p__OP3;__;__;__;__;__	0	3	4	0	6	2	0	9	0	15	0	0	29	5	16	30	58	90
k__Bacteria;p__OP3;c__;o__;f__;g__;s__	0	0	0	27	56	78	2	0	3	0	11	0	6	55	99	163	532	301
k__Bacteria;p__OP3;c__BD4-9;o__;f__;g__;s__	16	0	13	31	137	170	6	58	35	138	31	17	13	285	367	644	972	876
k__Bacteria;p__OP3;c__PBS-25;o__;f__;g__;s__	5	6	19	15	14	26	0	0	0	25	9	3	28	27	27	40	57	67
k__Bacteria;p__OP3;c__koll11;o__;f__;g__;s__	0	32	46	39	28	11	12	55	23	2	44	0	52	118	102	111	152	150
k__Bacteria;p__OP3;c__koll11;o__GIF10;f__;g__;s__	0	0	9	10	16	10	0	2	0	0	2	0	13	55	69	51	57	80
k__Bacteria;p__OP3;c__koll11;o__GIF10;f__kpj58rc;g__;s__	0	0	0	0	0	0	0	0	0	0	0	0	4	0	0	0	0	0
k__Bacteria;p__OP8;c__OP8_1;__;__;__;__	0	0	0	0	0	0	13	0	14	20	0	61	0	0	0	17	19	29
k__Bacteria;p__OP8;c__OP8_1;o__;f__;g__;s__	218	0	46	407	1347	903	134	143	85	83	734	1143	0	77	162	1810	2369	4031
k__Bacteria;p__OP8;c__OP8_1;o__HMMVPog-54;f__;g__;s__	37	4	87	199	700	134	814	570	485	341	285	146	32	300	333	699	1875	1511
k__Bacteria;p__OP8;c__OP8_2;o__;f__;g__;s__	0	0	3	4	24	32	19	42	50	135	58	52	6	0	136	806	53	91
k__Bacteria;p__OP8;c__SAW1_B6;o__;f__;g__;s__	0	0	0	0	3	3	33	60	46	113	39	143	0	0	0	0	8	10
k__Bacteria;p__OP9;c__JS1;o__SB-45;f__;g__;s__	43	4	0	0	0	5	560	1383	687	1095	5230	8188	0	8	0	0	158	580
k__Bacteria;p__PAUC34f;c__;o__;f__;g__;s__	2	2	6	6	4	4	0	0	0	0	0	0	2	19	7	15	0	7
k__Bacteria;p__Planctomycetes;__;__;__;__;__	5	3	12	36	100	31	0	8	0	12	6	4	31	49	108	82	112	127
k__Bacteria;p__Planctomycetes;c__028H05-P-BN-P5;o__;f__;g__;s__	0	5	0	0	4	2	0	0	0	0	0	0	8	0	0	0	0	0
k__Bacteria;p__Planctomycetes;c__;o__;f__;g__;s__	10	23	50	121	94	42	13	17	13	25	9	15	114	162	110	319	179	174
k__Bacteria;p__Planctomycetes;c__BD7-11;o__;f__;g__;s__	13	0	10	0	0	0	0	0	0	7	0	4	71	52	52	13	3	10
k__Bacteria;p__Planctomycetes;c__C6;o__MVS-107;f__;g__;s__	0	4	0	0	0	3	0	0	0	0	0	0	17	0	5	0	0	0
k__Bacteria;p__Planctomycetes;c__C6;o__Ucm1571;f__;g__;s__	3	0	0	0	0	0	6	3	9	0	0	0	0	0	6	0	0	0
k__Bacteria;p__Planctomycetes;c__C6;o__d113;f__;g__;s__	27	0	4	0	0	0	22	10	30	11	4	0	21	14	15	2	5	0
k__Bacteria;p__Planctomycetes;c__ODP123;o__;f__;g__;s__	13	0	5	15	36	0	2	0	4	0	0	0	0	22	32	72	123	188
k__Bacteria;p__Planctomycetes;c__ODP123;o__T8-B82;f__;g__;s__	0	0	11	34	97	23	0	3	6	0	0	0	0	24	13	110	73	137
k__Bacteria;p__Planctomycetes;c__OM190;o__;f__;g__;s__	2	4	0	0	0	0	0	0	0	0	0	0	6	15	0	0	3	0
k__Bacteria;p__Planctomycetes;c__OM190;o__CL500-15;f__;g__;s__	41	142	167	57	5	29	11	0	0	2	0	0	374	252	116	60	28	32
k__Bacteria;p__Planctomycetes;c__OM190;o__agg27;f__;g__;s__	268	132	27	37	0	91	2	3	5	0	0	0	117	70	10	13	0	0
k__Bacteria;p__Planctomycetes;c__Phycisphaerae;__;__;__;__	13	13	23	71	30	45	0	0	0	0	5	0	55	103	36	176	138	127
k__Bacteria;p__Planctomycetes;c__Phycisphaerae;o__;f__;g__;s__	0	19	11	0	0	8	19	10	6	0	7	0	38	72	60	61	41	45
k__Bacteria;p__Planctomycetes;c__Phycisphaerae;o__AKAU3564;f__;g__;s__	19	0	28	97	237	180	39	65	59	35	93	151	127	115	331	706	1241	1196
k__Bacteria;p__Planctomycetes;c__Phycisphaerae;o__C86;f__;g__;s__	0	4	37	25	45	0	0	0	0	0	0	0	152	209	167	101	69	41
k__Bacteria;p__Planctomycetes;c__Phycisphaerae;o__CCM11a;f__;g__;s__	31	189	180	287	405	368	80	135	56	58	89	50	816	1019	1394	901	1024	1181
k__Bacteria;p__Planctomycetes;c__Phycisphaerae;o__MBMPE71;f__;g__;s__	0	0	4	8	34	16	0	4	3	0	5	0	0	20	41	54	90	100
k__Bacteria;p__Planctomycetes;c__Phycisphaerae;o__MSBL9;f__;g__;s__	39	3	11	33	109	139	22	142	128	98	48	50	125	84	246	452	730	534
k__Bacteria;p__Planctomycetes;c__Phycisphaerae;o__Phycisphaerales;__;__;__	0	0	0	0	0	7	0	0	0	0	0	0	0	5	0	0	13	0
k__Bacteria;p__Planctomycetes;c__Phycisphaerae;o__Phycisphaerales;f__;g__;s__	118	413	724	497	203	121	13	7	6	15	7	13	784	1256	531	260	175	195
k__Bacteria;p__Planctomycetes;c__Phycisphaerae;o__Phycisphaerales;f__Phycisphaeraceae;g__;s__	62	76	59	42	55	83	2	32	9	39	0	0	276	119	199	172	72	103
k__Bacteria;p__Planctomycetes;c__Phycisphaerae;o__Pla1;f__;g__;s__	48	0	55	38	308	177	36	34	22	15	17	11	76	147	293	466	578	507
k__Bacteria;p__Planctomycetes;c__Phycisphaerae;o__S-70;f__;g__;s__	15	13	29	12	49	38	0	0	0	0	0	0	91	196	173	158	135	85
k__Bacteria;p__Planctomycetes;c__Phycisphaerae;o__SHA-43;f__;g__;s__	0	12	4	0	3	0	0	2	0	4	0	3	12	0	26	10	30	25
k__Bacteria;p__Planctomycetes;c__Phycisphaerae;o__SHUX583;f__;g__;s__	0	0	0	0	8	0	0	0	0	0	0	0	0	0	2	16	10	18
k__Bacteria;p__Planctomycetes;c__Phycisphaerae;o__mle1-8;f__;g__;s__	0	10	3	24	26	37	9	43	17	12	8	6	32	61	59	65	421	131
k__Bacteria;p__Planctomycetes;c__Pla3;o__;f__;g__;s__	6	28	65	35	5	0	10	12	14	12	7	0	182	103	35	5	0	0
k__Bacteria;p__Planctomycetes;c__Pla4;o__;f__;g__;s__	0	14	7	2	2	0	0	0	0	0	0	0	21	0	3	0	6	0
k__Bacteria;p__Planctomycetes;c__Planctomycetia;__;__;__;__	0	2	3	0	0	0	0	0	0	0	0	0	0	0	0	7	0	0
k__Bacteria;p__Planctomycetes;c__Planctomycetia;o__;f__;g__;s__	0	0	0	0	0	0	0	0	0	0	0	0	0	0	0	0	0	3
k__Bacteria;p__Planctomycetes;c__Planctomycetia;o__B97;f__;g__;s__	0	0	6	2	0	0	0	0	0	0	0	0	19	0	16	15	0	0
k__Bacteria;p__Planctomycetes;c__Planctomycetia;o__Gemmatales;f__Gemmataceae;g__;s__	9	6	2	0	0	0	0	0	0	0	0	0	0	0	0	0	11	3
k__Bacteria;p__Planctomycetes;c__Planctomycetia;o__Gemmatales;f__Isosphaeraceae;g__;s__	10	0	0	0	0	0	0	0	0	0	0	0	2	0	0	0	0	0
k__Bacteria;p__Planctomycetes;c__Planctomycetia;o__Pirellulales;f__Pirellulaceae;__;__	46	18	8	12	28	20	0	0	0	0	0	0	33	5	10	26	69	38
k__Bacteria;p__Planctomycetes;c__Planctomycetia;o__Pirellulales;f__Pirellulaceae;g__;s__	790	712	340	402	790	598	117	90	91	38	14	46	916	766	1378	1681	2018	2091
k__Bacteria;p__Planctomycetes;c__Planctomycetia;o__Pirellulales;f__Pirellulaceae;g__A17;s__	20	22	33	36	38	40	0	0	0	0	0	0	13	15	23	39	64	69
k__Bacteria;p__Planctomycetes;c__Planctomycetia;o__Pirellulales;f__Pirellulaceae;g__Pirellula;s__	6	0	0	0	0	0	0	0	0	0	0	0	0	0	0	0	0	0
k__Bacteria;p__Planctomycetes;c__Planctomycetia;o__Pirellulales;f__Pirellulaceae;g__Planctomycete;s__LF1	19	0	0	0	0	0	0	0	0	0	0	0	0	0	0	0	0	0
k__Bacteria;p__Planctomycetes;c__Planctomycetia;o__Pirellulales;f__Pirellulaceae;g__planctomycete;__	99	19	0	5	0	49	0	0	0	0	0	5	0	0	0	0	0	15
k__Bacteria;p__Planctomycetes;c__Planctomycetia;o__Planctomycetales;f__Planctomycetaceae;g__Planctomyces;s__	121	123	49	50	31	106	0	0	8	2	0	0	236	122	121	120	93	113
k__Bacteria;p__Planctomycetes;c__SBZP_4958;o__;f__;g__;s__	0	0	0	0	0	0	0	0	0	0	0	0	0	2	0	0	0	0
k__Bacteria;p__Planctomycetes;c__[Brocadiae];o__Brocadiales;f__Brocadiaceae;__;__	76	0	0	0	5	0	0	0	0	0	0	0	0	0	0	0	0	0
k__Bacteria;p__Planctomycetes;c__[Brocadiae];o__Brocadiales;f__Brocadiaceae;g__Candidatus Brocadia;s__	201	0	0	0	0	11	0	0	0	0	0	0	0	0	0	13	19	29
k__Bacteria;p__Planctomycetes;c__[Brocadiae];o__Brocadiales;f__Brocadiaceae;g__Candidatus Scalindua;s__	0	4	42	77	78	7	0	0	3	0	0	0	164	536	400	338	136	101
k__Bacteria;p__Planctomycetes;c__[Brocadiae];o__Brocadiales;f__W4;g__;s__	0	0	7	33	38	19	0	0	0	0	0	0	0	37	31	18	62	40
k__Bacteria;p__Planctomycetes;c__vadinHA49;o__DH61;f__;g__;s__	0	5	0	2	0	0	0	0	0	0	0	0	0	0	0	0	6	0
k__Bacteria;p__Planctomycetes;c__vadinHA49;o__PeHg47;f__;g__;s__	0	0	0	0	0	2	0	0	0	0	0	0	5	3	17	13	3	9
k__Bacteria;p__Planctomycetes;c__vadinHA49;o__p04_C01;f__;g__;s__	0	2	33	28	32	16	0	2	20	29	37	0	50	106	129	136	174	206
k__Bacteria;p__Poribacteria;c__;o__;f__;g__;s__	0	0	0	0	0	0	0	0	0	0	0	0	17	14	0	7	7	0
k__Bacteria;p__Proteobacteria;__;__;__;__;__	49	44	33	15	0	31	12	21	0	9	13	0	65	47	37	13	5	9
k__Bacteria;p__Proteobacteria;c__Alphaproteobacteria;__;__;__;__	937	3525	2959	2418	498	1952	0	20	10	2	20	9	9488	10584	6515	4461	2754	2327
k__Bacteria;p__Proteobacteria;c__Alphaproteobacteria;o__;f__;g__;s__	155	796	180	104	66	87	18	10	25	11	2	7	760	229	224	209	174	245
k__Bacteria;p__Proteobacteria;c__Alphaproteobacteria;o__BD7-3;f__;g__;s__	65	15	14	46	10	343	0	0	0	0	7	0	12	38	35	28	107	51
k__Bacteria;p__Proteobacteria;c__Alphaproteobacteria;o__Caulobacterales;f__Caulobacteraceae;__;__	0	2	0	0	0	0	0	0	0	0	0	0	0	0	0	0	0	0
k__Bacteria;p__Proteobacteria;c__Alphaproteobacteria;o__Caulobacterales;f__Caulobacteraceae;g__Caulobacter;__	4	0	0	0	0	0	0	0	0	0	0	0	0	0	0	0	0	0
k__Bacteria;p__Proteobacteria;c__Alphaproteobacteria;o__Caulobacterales;f__Caulobacteraceae;g__Caulobacter;s__	0	0	0	0	0	3	0	0	0	0	0	0	0	0	0	0	0	0
k__Bacteria;p__Proteobacteria;c__Alphaproteobacteria;o__Caulobacterales;f__Caulobacteraceae;g__Phenylobacterium;s__	0	20	8	0	0	0	0	0	0	0	0	0	20	0	7	0	6	4
k__Bacteria;p__Proteobacteria;c__Alphaproteobacteria;o__Ellin329;f__;g__;s__	0	174	0	7	4	0	0	0	0	0	0	0	808	166	137	116	58	45
k__Bacteria;p__Proteobacteria;c__Alphaproteobacteria;o__Kiloniellales;f__;g__;s__	184	28	0	6	5	39	0	0	0	0	0	0	0	0	0	0	0	0
k__Bacteria;p__Proteobacteria;c__Alphaproteobacteria;o__Kiloniellales;f__Kiloniellaceae;g__;s__	157	0	30	34	8	121	0	0	0	0	0	0	87	0	0	0	0	0
k__Bacteria;p__Proteobacteria;c__Alphaproteobacteria;o__Kordiimonadales;__;__;__	2	0	0	0	0	0	0	0	0	0	0	0	0	0	0	4	0	0
k__Bacteria;p__Proteobacteria;c__Alphaproteobacteria;o__Kordiimonadales;f__;g__;s__	136	101	6	0	9	236	0	0	0	0	0	0	15	17	0	0	0	0
k__Bacteria;p__Proteobacteria;c__Alphaproteobacteria;o__Rhizobiales;__;__;__	192	240	193	213	25	56	5	0	7	0	0	0	984	611	316	289	240	209
k__Bacteria;p__Proteobacteria;c__Alphaproteobacteria;o__Rhizobiales;f__;g__;s__	21	0	0	0	0	0	0	0	0	0	0	0	0	0	0	0	4	13
k__Bacteria;p__Proteobacteria;c__Alphaproteobacteria;o__Rhizobiales;f__Bradyrhizobiaceae;__;__	32	0	0	0	0	0	0	0	0	0	0	0	0	0	0	0	17	21
k__Bacteria;p__Proteobacteria;c__Alphaproteobacteria;o__Rhizobiales;f__Bradyrhizobiaceae;g__;s__	0	0	0	0	0	0	0	0	0	0	0	0	0	0	0	0	5	0
k__Bacteria;p__Proteobacteria;c__Alphaproteobacteria;o__Rhizobiales;f__Bradyrhizobiaceae;g__Balneimonas;s__	0	0	0	0	0	0	0	0	0	0	0	0	0	5	0	0	0	0
k__Bacteria;p__Proteobacteria;c__Alphaproteobacteria;o__Rhizobiales;f__Bradyrhizobiaceae;g__Bradyrhizobium;s__	0	0	0	0	0	0	0	0	0	0	0	0	0	8	0	0	0	0
k__Bacteria;p__Proteobacteria;c__Alphaproteobacteria;o__Rhizobiales;f__Cohaesibacteraceae;g__;s__	0	0	0	0	0	0	0	0	0	0	0	0	0	9	0	0	0	0
k__Bacteria;p__Proteobacteria;c__Alphaproteobacteria;o__Rhizobiales;f__Hyphomicrobiaceae;__;__	186	170	154	468	368	327	0	0	0	0	0	0	154	175	214	343	415	431
k__Bacteria;p__Proteobacteria;c__Alphaproteobacteria;o__Rhizobiales;f__Hyphomicrobiaceae;g__;s__	428	802	397	563	599	577	25	20	17	0	19	28	1785	1396	1729	2041	2284	2069
k__Bacteria;p__Proteobacteria;c__Alphaproteobacteria;o__Rhizobiales;f__Hyphomicrobiaceae;g__Devosia;s__	101	103	80	174	249	167	47	37	37	27	27	63	211	237	364	480	5686	737
k__Bacteria;p__Proteobacteria;c__Alphaproteobacteria;o__Rhizobiales;f__Hyphomicrobiaceae;g__Hyphomicrobium;__	0	0	0	0	0	0	0	0	0	0	0	0	0	7	0	0	0	0
k__Bacteria;p__Proteobacteria;c__Alphaproteobacteria;o__Rhizobiales;f__Hyphomicrobiaceae;g__Hyphomicrobium;s__	434	487	376	465	949	778	27	0	15	0	38	0	504	524	906	1511	2965	1974
k__Bacteria;p__Proteobacteria;c__Alphaproteobacteria;o__Rhizobiales;f__Hyphomicrobiaceae;g__Hyphomicrobium;s__zavarzinii	14	0	0	0	0	0	0	0	0	0	0	0	0	0	0	0	0	0
k__Bacteria;p__Proteobacteria;c__Alphaproteobacteria;o__Rhizobiales;f__Hyphomicrobiaceae;g__Parvibaculum;s__	3	0	0	0	0	0	0	0	0	0	0	0	0	0	0	0	0	0
k__Bacteria;p__Proteobacteria;c__Alphaproteobacteria;o__Rhizobiales;f__Hyphomicrobiaceae;g__Pedomicrobium;__	0	0	0	0	0	0	0	0	0	0	0	0	0	0	0	0	0	3
k__Bacteria;p__Proteobacteria;c__Alphaproteobacteria;o__Rhizobiales;f__Hyphomicrobiaceae;g__Pedomicrobium;s__	0	0	0	0	0	0	0	0	0	0	0	0	0	7	0	36	23	21
k__Bacteria;p__Proteobacteria;c__Alphaproteobacteria;o__Rhizobiales;f__Hyphomicrobiaceae;g__Pseudovibrio;s__japonicus	0	0	0	0	0	0	0	0	0	0	0	0	0	0	0	0	154	24
k__Bacteria;p__Proteobacteria;c__Alphaproteobacteria;o__Rhizobiales;f__Hyphomicrobiaceae;g__Rhodomicrobium;s__vannielii	0	0	0	0	0	0	0	0	0	0	0	0	0	0	0	11	7	4
k__Bacteria;p__Proteobacteria;c__Alphaproteobacteria;o__Rhizobiales;f__Hyphomicrobiaceae;g__Rhodoplanes;s__	26	0	0	0	0	0	8	0	0	0	0	3	17	18	75	159	164	99
k__Bacteria;p__Proteobacteria;c__Alphaproteobacteria;o__Rhizobiales;f__Methylobacteriaceae;__;__	0	0	0	0	0	0	0	0	0	0	0	0	0	0	0	6	2	0
k__Bacteria;p__Proteobacteria;c__Alphaproteobacteria;o__Rhizobiales;f__Methylobacteriaceae;g__;s__	0	0	0	0	0	0	0	0	0	0	0	0	0	0	0	0	50	0
k__Bacteria;p__Proteobacteria;c__Alphaproteobacteria;o__Rhizobiales;f__Methylobacteriaceae;g__Methylobacterium;s__adhaesivum	8	0	0	0	0	0	0	0	0	0	0	0	0	0	0	0	11	0
k__Bacteria;p__Proteobacteria;c__Alphaproteobacteria;o__Rhizobiales;f__Methylobacteriaceae;g__Methylobacterium;s__hispanicum	0	0	0	0	0	0	0	0	0	0	0	0	0	0	4	0	0	0
k__Bacteria;p__Proteobacteria;c__Alphaproteobacteria;o__Rhizobiales;f__Methylocystaceae;__;__	3	0	0	0	0	0	0	0	0	0	0	0	0	0	0	0	0	0
k__Bacteria;p__Proteobacteria;c__Alphaproteobacteria;o__Rhizobiales;f__Phyllobacteriaceae;__;__	2589	270	179	301	0	579	0	0	0	0	0	0	6	0	0	0	0	0
k__Bacteria;p__Proteobacteria;c__Alphaproteobacteria;o__Rhizobiales;f__Phyllobacteriaceae;g__;s__	275	65	41	50	0	90	29	0	19	0	0	0	36	25	44	89	40	67
k__Bacteria;p__Proteobacteria;c__Alphaproteobacteria;o__Rhizobiales;f__Phyllobacteriaceae;g__Ahrensia;s__kielensis	3	0	0	0	0	0	0	0	0	2	0	0	0	0	0	0	0	0
k__Bacteria;p__Proteobacteria;c__Alphaproteobacteria;o__Rhizobiales;f__Phyllobacteriaceae;g__Aliihoeflea;s__aestuarii	0	0	0	0	7	0	0	0	0	0	0	0	0	0	13	28	215	18
k__Bacteria;p__Proteobacteria;c__Alphaproteobacteria;o__Rhizobiales;f__Phyllobacteriaceae;g__Chelativorans;__	0	0	0	0	0	0	0	0	0	0	0	0	0	0	0	0	4	0
k__Bacteria;p__Proteobacteria;c__Alphaproteobacteria;o__Rhizobiales;f__Phyllobacteriaceae;g__Chelativorans;s__	109	146	99	150	256	158	41	25	45	32	57	30	164	271	327	480	5198	821
k__Bacteria;p__Proteobacteria;c__Alphaproteobacteria;o__Rhizobiales;f__Phyllobacteriaceae;g__Mesorhizobium;s__	12	0	0	0	0	0	0	0	0	0	0	0	0	0	0	0	0	0
k__Bacteria;p__Proteobacteria;c__Alphaproteobacteria;o__Rhizobiales;f__Rhodobiaceae;g__Afifella;s__	0	0	6	0	0	0	0	0	0	0	0	0	0	21	7	0	0	0
k__Bacteria;p__Proteobacteria;c__Alphaproteobacteria;o__Rhodobacterales;f__Hyphomonadaceae;__;__	0	0	0	0	0	12	0	0	0	0	0	0	0	0	0	0	0	0
k__Bacteria;p__Proteobacteria;c__Alphaproteobacteria;o__Rhodobacterales;f__Hyphomonadaceae;g__Hyphomonas;s__	0	0	0	0	0	0	0	0	0	0	2	0	0	0	0	0	0	0
k__Bacteria;p__Proteobacteria;c__Alphaproteobacteria;o__Rhodobacterales;f__Hyphomonadaceae;g__Oceanicaulis;s__	91	101	70	138	271	204	26	37	21	0	23	39	148	168	319	442	4019	754
k__Bacteria;p__Proteobacteria;c__Alphaproteobacteria;o__Rhodobacterales;f__Hyphomonadaceae;g__Robiginitomaculum;s__antarcticum	0	9	0	0	0	0	0	0	0	0	0	0	0	0	0	0	0	0
k__Bacteria;p__Proteobacteria;c__Alphaproteobacteria;o__Rhodobacterales;f__Hyphomonadaceae;g__Woodsholea;s__maritima	0	0	0	0	0	0	0	0	0	0	0	0	0	0	0	0	0	4
k__Bacteria;p__Proteobacteria;c__Alphaproteobacteria;o__Rhodobacterales;f__Rhodobacteraceae;__;__	1188	297	463	1280	277	570	0	0	0	4	0	0	442	1056	782	845	432	289
k__Bacteria;p__Proteobacteria;c__Alphaproteobacteria;o__Rhodobacterales;f__Rhodobacteraceae;g__;s__	42	0	13	0	0	24	0	44	0	49	16	0	0	0	3	0	0	0
k__Bacteria;p__Proteobacteria;c__Alphaproteobacteria;o__Rhodobacterales;f__Rhodobacteraceae;g__Amaricoccus;s__	514	51	22	49	0	149	0	0	0	0	0	0	0	0	0	0	0	0
k__Bacteria;p__Proteobacteria;c__Alphaproteobacteria;o__Rhodobacterales;f__Rhodobacteraceae;g__Octadecabacter;__	128	13	17	36	0	70	0	0	0	0	0	0	0	0	0	0	0	0
k__Bacteria;p__Proteobacteria;c__Alphaproteobacteria;o__Rhodobacterales;f__Rhodobacteraceae;g__Octadecabacter;s__	1237	50	45	146	52	280	23	110	70	199	99	26	43	0	0	26	48	104
k__Bacteria;p__Proteobacteria;c__Alphaproteobacteria;o__Rhodobacterales;f__Rhodobacteraceae;g__Paracoccus;__	0	0	0	0	0	0	0	0	0	0	0	0	0	0	13	0	0	0
k__Bacteria;p__Proteobacteria;c__Alphaproteobacteria;o__Rhodobacterales;f__Rhodobacteraceae;g__Paracoccus;s__	0	0	0	0	0	0	0	0	0	0	0	0	0	0	0	0	50	0
k__Bacteria;p__Proteobacteria;c__Alphaproteobacteria;o__Rhodobacterales;f__Rhodobacteraceae;g__Phaeobacter;s__	343	34	57	119	6	197	33	11	20	22	0	0	77	22	14	0	13	33
k__Bacteria;p__Proteobacteria;c__Alphaproteobacteria;o__Rhodobacterales;f__Rhodobacteraceae;g__Rhodovulum;s__	34	197	186	183	57	57	34	10	12	0	14	0	596	474	347	220	202	239
k__Bacteria;p__Proteobacteria;c__Alphaproteobacteria;o__Rhodobacterales;f__Rhodobacteraceae;g__Rubellimicrobium;s__	0	0	0	0	0	0	0	0	0	0	0	0	0	0	0	0	9	0
k__Bacteria;p__Proteobacteria;c__Alphaproteobacteria;o__Rhodobacterales;f__Rhodobacteraceae;g__Ruegeria;__	0	0	0	0	0	0	0	0	0	0	0	0	0	0	0	0	11	0
k__Bacteria;p__Proteobacteria;c__Alphaproteobacteria;o__Rhodobacterales;f__Rhodobacteraceae;g__Ruegeria;s__lacuscaerulensis	0	0	0	0	0	0	0	0	0	0	0	0	6	0	0	0	0	0
k__Bacteria;p__Proteobacteria;c__Alphaproteobacteria;o__Rhodospirillales;__;__;__	0	17	99	129	0	0	0	0	0	0	0	0	114	392	169	164	262	179
k__Bacteria;p__Proteobacteria;c__Alphaproteobacteria;o__Rhodospirillales;f__;g__;s__	0	8	0	0	6	0	0	0	0	0	0	0	40	10	20	7	0	3
k__Bacteria;p__Proteobacteria;c__Alphaproteobacteria;o__Rhodospirillales;f__Acetobacteraceae;__;__	0	0	0	0	0	0	0	0	0	0	0	0	0	2	0	0	0	0
k__Bacteria;p__Proteobacteria;c__Alphaproteobacteria;o__Rhodospirillales;f__Acetobacteraceae;g__;s__	24	0	0	0	0	0	0	0	0	0	0	0	0	2	0	0	20	0
k__Bacteria;p__Proteobacteria;c__Alphaproteobacteria;o__Rhodospirillales;f__Acetobacteraceae;g__Craurococcus;s__roseus	0	0	0	0	0	0	0	0	0	0	0	0	0	0	4	0	0	0
k__Bacteria;p__Proteobacteria;c__Alphaproteobacteria;o__Rhodospirillales;f__Rhodospirillaceae;__;__	75	1113	808	366	94	52	0	0	0	0	0	0	1886	1700	1141	261	258	158
k__Bacteria;p__Proteobacteria;c__Alphaproteobacteria;o__Rhodospirillales;f__Rhodospirillaceae;g__;s__	146	1579	2517	2366	366	1533	0	203	33	30	316	14	6379	7763	5627	3870	1655	1482
k__Bacteria;p__Proteobacteria;c__Alphaproteobacteria;o__Rhodospirillales;f__Rhodospirillaceae;g__Azospirillum;s__massiliensis	0	0	0	0	0	0	0	0	0	0	0	0	0	0	0	8	6	0
k__Bacteria;p__Proteobacteria;c__Alphaproteobacteria;o__Rhodospirillales;f__Rhodospirillaceae;g__Inquilinus;s__	0	0	0	0	0	0	0	0	0	0	0	0	0	11	0	14	85	7
k__Bacteria;p__Proteobacteria;c__Alphaproteobacteria;o__Rhodospirillales;f__Rhodospirillaceae;g__Nisaea;s__	0	0	0	0	0	7	0	0	0	0	0	0	0	0	0	0	0	0
k__Bacteria;p__Proteobacteria;c__Alphaproteobacteria;o__Rhodospirillales;f__Rhodospirillaceae;g__magnetite-containing;s__magnetic vibrio	10	0	0	0	0	123	0	4	4	0	0	0	0	0	0	0	4	5
k__Bacteria;p__Proteobacteria;c__Alphaproteobacteria;o__Rickettsiales;__;__;__	4	2	0	23	0	0	0	0	0	0	0	8	0	0	15	0	41	21
k__Bacteria;p__Proteobacteria;c__Alphaproteobacteria;o__Rickettsiales;f__;g__;s__	71	81	33	25	12	83	0	10	0	0	10	0	176	134	112	187	195	110
k__Bacteria;p__Proteobacteria;c__Alphaproteobacteria;o__Rickettsiales;f__Rickettsiaceae;g__;s__	33	14	7	22	0	179	0	0	0	0	0	0	0	0	0	10	4	0
k__Bacteria;p__Proteobacteria;c__Alphaproteobacteria;o__Rickettsiales;f__mitochondria;__;__	0	0	2	0	0	0	0	0	0	0	0	0	0	0	0	0	0	0
k__Bacteria;p__Proteobacteria;c__Alphaproteobacteria;o__Rickettsiales;f__mitochondria;g__;s__	5	3	0	2	2	2	4	0	0	0	0	0	0	0	0	0	0	3
k__Bacteria;p__Proteobacteria;c__Alphaproteobacteria;o__Rickettsiales;f__mitochondria;g__Raphanus;s__sativus	0	0	0	0	0	2	0	0	0	0	0	0	0	0	0	0	5	0
k__Bacteria;p__Proteobacteria;c__Alphaproteobacteria;o__Sphingomonadales;__;__;__	0	0	0	18	0	20	0	0	0	0	0	0	22	0	0	0	14	0
k__Bacteria;p__Proteobacteria;c__Alphaproteobacteria;o__Sphingomonadales;f__Erythrobacteraceae;__;__	254	17	41	58	4	131	0	0	0	0	0	0	0	0	0	0	0	0
k__Bacteria;p__Proteobacteria;c__Alphaproteobacteria;o__Sphingomonadales;f__Erythrobacteraceae;g__Lutibacterium;s__	105	15	10	37	0	74	0	0	0	0	0	0	0	0	0	0	0	0
k__Bacteria;p__Proteobacteria;c__Alphaproteobacteria;o__Sphingomonadales;f__Sphingomonadaceae;g__Kaistobacter;s__	0	0	0	0	0	0	0	0	2	0	0	0	0	0	0	0	0	0
k__Bacteria;p__Proteobacteria;c__Alphaproteobacteria;o__Sphingomonadales;f__Sphingomonadaceae;g__Sphingobium;s__	5	0	0	0	0	0	0	0	0	0	0	0	0	0	0	0	0	0
k__Bacteria;p__Proteobacteria;c__Alphaproteobacteria;o__Sphingomonadales;f__Sphingomonadaceae;g__Sphingobium;s__xenophagum	0	12	0	0	0	0	0	0	0	0	0	0	0	0	0	0	0	0
k__Bacteria;p__Proteobacteria;c__Alphaproteobacteria;o__Sphingomonadales;f__Sphingomonadaceae;g__Sphingobium;s__yanoikuyae	0	5	0	9	8	0	0	0	0	0	0	0	0	0	0	0	0	0
k__Bacteria;p__Proteobacteria;c__Alphaproteobacteria;o__Sphingomonadales;f__Sphingomonadaceae;g__Sphingomonas;__	0	0	0	0	0	0	0	0	0	0	0	0	0	0	0	0	0	8
k__Bacteria;p__Proteobacteria;c__Alphaproteobacteria;o__Sphingomonadales;f__Sphingomonadaceae;g__Sphingomonas;s__yabuuchiae	0	0	0	0	0	0	0	0	0	0	0	0	0	0	10	0	0	0
k__Bacteria;p__Proteobacteria;c__Betaproteobacteria;__;__;__;__	0	8	10	0	0	23	0	0	0	0	0	0	5	2	0	0	2	0
k__Bacteria;p__Proteobacteria;c__Betaproteobacteria;o__;f__;g__;s__	22	83	22	18	0	0	0	0	0	0	0	2	196	202	100	14	8	0
k__Bacteria;p__Proteobacteria;c__Betaproteobacteria;o__Burkholderiales;__;__;__	24	0	0	0	0	0	0	0	0	0	0	0	0	0	0	0	0	5
k__Bacteria;p__Proteobacteria;c__Betaproteobacteria;o__Burkholderiales;f__Alcaligenaceae;g__Sutterella;s__	6	0	0	4	0	22	0	0	0	0	0	0	0	0	0	0	0	0
k__Bacteria;p__Proteobacteria;c__Betaproteobacteria;o__Burkholderiales;f__Burkholderiaceae;g__;s__	132	0	0	4	0	9	0	0	0	0	0	0	0	0	0	19	16	11
k__Bacteria;p__Proteobacteria;c__Betaproteobacteria;o__Burkholderiales;f__Burkholderiaceae;g__Burkholderia;s__	0	0	0	0	0	0	0	3	0	0	0	0	0	0	0	0	81	0
k__Bacteria;p__Proteobacteria;c__Betaproteobacteria;o__Burkholderiales;f__Comamonadaceae;__;__	27	1	2	0	0	0	2	0	0	0	0	0	0	0	0	0	0	0
k__Bacteria;p__Proteobacteria;c__Betaproteobacteria;o__Burkholderiales;f__Comamonadaceae;g__;s__	0	0	0	0	0	0	0	0	0	0	0	0	0	0	0	0	142	0
k__Bacteria;p__Proteobacteria;c__Betaproteobacteria;o__Burkholderiales;f__Comamonadaceae;g__Acidovorax;__	26	150	24	10	42	15	0	0	0	0	0	0	0	0	0	0	0	0
k__Bacteria;p__Proteobacteria;c__Betaproteobacteria;o__Burkholderiales;f__Comamonadaceae;g__Delftia;s__	0	0	0	0	0	0	0	0	0	0	0	0	0	0	9	0	0	0
k__Bacteria;p__Proteobacteria;c__Betaproteobacteria;o__Burkholderiales;f__Comamonadaceae;g__Hydrogenophaga;s__	0	0	0	0	0	4	0	0	0	0	0	0	0	0	0	0	0	0
k__Bacteria;p__Proteobacteria;c__Betaproteobacteria;o__Burkholderiales;f__Comamonadaceae;g__Hylemonella;s__	0	0	0	0	0	0	0	0	0	0	0	0	0	0	0	0	77	0
k__Bacteria;p__Proteobacteria;c__Betaproteobacteria;o__Burkholderiales;f__Comamonadaceae;g__Pelomonas;__	0	0	0	0	0	0	0	0	0	0	0	0	0	0	0	0	61	0
k__Bacteria;p__Proteobacteria;c__Betaproteobacteria;o__Burkholderiales;f__Comamonadaceae;g__Rhodoferax;s__	12	0	0	0	0	0	0	0	0	0	0	0	0	6	0	0	0	0
k__Bacteria;p__Proteobacteria;c__Betaproteobacteria;o__Burkholderiales;f__Comamonadaceae;g__Rubrivivax;s__	29	0	0	0	0	6	0	0	0	0	0	0	0	0	0	7	0	14
k__Bacteria;p__Proteobacteria;c__Betaproteobacteria;o__Burkholderiales;f__Oxalobacteraceae;__;__	20	0	0	0	0	2	0	0	0	0	0	0	8	0	0	0	18	0
k__Bacteria;p__Proteobacteria;c__Betaproteobacteria;o__Burkholderiales;f__Oxalobacteraceae;g__Massilia;__	0	0	0	0	0	0	0	0	0	0	0	3	0	0	0	5	0	0
k__Bacteria;p__Proteobacteria;c__Betaproteobacteria;o__Burkholderiales;f__Oxalobacteraceae;g__Ralstonia;s__	0	0	0	0	6	0	0	0	0	0	0	0	0	0	0	0	0	0
k__Bacteria;p__Proteobacteria;c__Betaproteobacteria;o__Ellin6067;f__;g__;s__	8	0	0	0	0	0	0	0	0	0	0	0	0	0	0	0	0	0
k__Bacteria;p__Proteobacteria;c__Betaproteobacteria;o__Methylophilales;f__Methylophilaceae;__;__	528	47	49	77	0	186	0	0	0	0	0	0	0	0	0	0	5	0
k__Bacteria;p__Proteobacteria;c__Betaproteobacteria;o__Methylophilales;f__Methylophilaceae;g__;s__	5	0	0	0	0	8	0	0	0	0	0	0	0	0	0	0	0	0
k__Bacteria;p__Proteobacteria;c__Betaproteobacteria;o__Methylophilales;f__Methylophilaceae;g__Methylotenera;s__versatilis	0	2	0	0	0	0	0	0	0	0	0	0	0	0	0	0	0	0
k__Bacteria;p__Proteobacteria;c__Betaproteobacteria;o__Neisseriales;f__Neisseriaceae;g__Neisseria;__	0	0	0	0	0	0	0	0	0	0	0	0	0	0	0	3	0	0
k__Bacteria;p__Proteobacteria;c__Betaproteobacteria;o__Nitrosomonadales;f__Nitrosomonadaceae;__;__	174	547	112	51	0	70	0	0	3	0	0	0	451	191	116	154	274	156
k__Bacteria;p__Proteobacteria;c__Betaproteobacteria;o__Nitrosomonadales;f__Nitrosomonadaceae;g__Nitrosomonas;s__europaea	4	0	0	0	0	0	0	0	0	0	0	0	0	0	0	0	0	0
k__Bacteria;p__Proteobacteria;c__Betaproteobacteria;o__Nitrosomonadales;f__Nitrosomonadaceae;g__Nitrosovibrio;__	0	323	51	117	93	0	0	0	0	0	0	0	823	286	194	238	314	296
k__Bacteria;p__Proteobacteria;c__Betaproteobacteria;o__Nitrosomonadales;f__Nitrosomonadaceae;g__Nitrosovibrio;s__tenuis	0	135	0	0	0	0	0	0	0	0	0	0	263	127	93	75	143	85
k__Bacteria;p__Proteobacteria;c__Betaproteobacteria;o__Rhodocyclales;f__Rhodocyclaceae;__;__	2	0	0	0	0	0	0	0	0	0	0	0	0	0	0	0	0	0
k__Bacteria;p__Proteobacteria;c__Betaproteobacteria;o__Rhodocyclales;f__Rhodocyclaceae;g__;s__	0	0	0	0	0	0	0	0	0	0	0	0	0	0	0	0	0	3
k__Bacteria;p__Proteobacteria;c__Betaproteobacteria;o__Rhodocyclales;f__Rhodocyclaceae;g__Dok59;s__	366	0	0	0	9	10	0	0	0	0	0	0	0	0	11	35	25	17
k__Bacteria;p__Proteobacteria;c__Betaproteobacteria;o__Rhodocyclales;f__Rhodocyclaceae;g__Thauera;s__	0	0	0	0	4	0	0	0	0	0	0	0	0	0	0	0	0	0
k__Bacteria;p__Proteobacteria;c__Betaproteobacteria;o__SC-I-84;f__;g__;s__	29	0	0	0	0	0	0	0	0	0	0	0	0	0	0	0	0	0
k__Bacteria;p__Proteobacteria;c__Deltaproteobacteria;__;__;__;__	998	287	284	411	459	614	156	282	543	267	564	169	512	1126	1277	1209	1152	1367
k__Bacteria;p__Proteobacteria;c__Deltaproteobacteria;o__;f__;g__;s__	411	202	475	2864	2702	1624	682	646	523	473	1410	1496	615	2041	4845	9137	9786	12119
k__Bacteria;p__Proteobacteria;c__Deltaproteobacteria;o__AF420338;f__;g__;s__	0	0	0	0	0	0	2362	5339	2818	1929	2958	3112	0	10	7	0	0	0
k__Bacteria;p__Proteobacteria;c__Deltaproteobacteria;o__Bdellovibrionales;f__Bacteriovoracaceae;__;__	17	0	0	14	0	25	0	3	0	0	0	0	0	0	0	0	7	0
k__Bacteria;p__Proteobacteria;c__Deltaproteobacteria;o__Bdellovibrionales;f__Bacteriovoracaceae;g__;s__	125	31	12	24	2	117	0	12	7	11	5	0	36	45	19	10	14	17
k__Bacteria;p__Proteobacteria;c__Deltaproteobacteria;o__Bdellovibrionales;f__Bacteriovoracaceae;g__Bacteriovorax;s__	0	0	0	0	0	0	0	3	0	0	0	0	7	0	0	0	0	0
k__Bacteria;p__Proteobacteria;c__Deltaproteobacteria;o__Bdellovibrionales;f__Bdellovibrionaceae;g__;s__	0	17	13	6	0	0	0	0	0	0	0	0	0	0	0	0	0	0
k__Bacteria;p__Proteobacteria;c__Deltaproteobacteria;o__Bdellovibrionales;f__Bdellovibrionaceae;g__Bdellovibrio;s__	31	11	2	15	0	41	3	5	5	4	0	0	3	0	0	14	18	2
k__Bacteria;p__Proteobacteria;c__Deltaproteobacteria;o__DTB120;f__;g__;s__	18	2	5	164	216	537	0	0	13	4	39	0	0	166	641	199	224	354
k__Bacteria;p__Proteobacteria;c__Deltaproteobacteria;o__Desulfarculales;f__Desulfarculaceae;g__;s__	510	70	156	501	1114	729	1592	1463	1415	994	964	545	95	586	823	2538	2586	3935
k__Bacteria;p__Proteobacteria;c__Deltaproteobacteria;o__Desulfobacterales;__;__;__	0	0	0	0	0	0	0	36	0	0	0	0	0	0	0	0	0	0
k__Bacteria;p__Proteobacteria;c__Deltaproteobacteria;o__Desulfobacterales;f__Desulfobacteraceae;__;__	316	32	20	22	12	156	95	143	170	230	81	111	0	30	35	547	343	323
k__Bacteria;p__Proteobacteria;c__Deltaproteobacteria;o__Desulfobacterales;f__Desulfobacteraceae;g__;s__	0	0	0	0	0	5	49	26	26	48	3	18	0	4	3	0	488	548
k__Bacteria;p__Proteobacteria;c__Deltaproteobacteria;o__Desulfobacterales;f__Desulfobacteraceae;g__Desulfobacula;s__toluolica	247	51	26	43	0	228	111	507	368	183	783	143	0	20	0	30	125	78
k__Bacteria;p__Proteobacteria;c__Deltaproteobacteria;o__Desulfobacterales;f__Desulfobacteraceae;g__Desulfococcus;s__	218	0	253	1013	2538	1169	2418	3085	2396	2290	5572	7619	94	1228	2124	5812	10571	10987
k__Bacteria;p__Proteobacteria;c__Deltaproteobacteria;o__Desulfobacterales;f__Desulfobacteraceae;g__Desulfofaba;s__	0	0	0	0	0	0	0	0	0	0	0	0	0	0	0	0	40	119
k__Bacteria;p__Proteobacteria;c__Deltaproteobacteria;o__Desulfobacterales;f__Desulfobacteraceae;g__Desulfofaba;s__fastidiosa	0	0	0	0	0	0	38	74	60	18	20	21	0	0	0	0	0	0
k__Bacteria;p__Proteobacteria;c__Deltaproteobacteria;o__Desulfobacterales;f__Desulfobacteraceae;g__Desulfofrigus;s__	0	0	0	0	0	0	0	0	0	0	0	0	0	0	0	0	3	0
k__Bacteria;p__Proteobacteria;c__Deltaproteobacteria;o__Desulfobacterales;f__Desulfobacteraceae;g__Desulfotignum;s__	0	0	0	0	0	0	61	14	23	18	0	0	0	0	0	0	0	0
k__Bacteria;p__Proteobacteria;c__Deltaproteobacteria;o__Desulfobacterales;f__Desulfobulbaceae;__;__	16	0	0	0	0	19	436	114	183	83	42	23	0	0	0	0	48	17
k__Bacteria;p__Proteobacteria;c__Deltaproteobacteria;o__Desulfobacterales;f__Desulfobulbaceae;g__;s__	729	17	44	59	36	292	4049	1657	2170	1832	440	172	0	46	72	110	593	430
k__Bacteria;p__Proteobacteria;c__Deltaproteobacteria;o__Desulfobacterales;f__Desulfobulbaceae;g__Desulfobulbus;__	0	0	0	0	0	0	91	40	24	12	15	5	0	0	0	0	0	0
k__Bacteria;p__Proteobacteria;c__Deltaproteobacteria;o__Desulfobacterales;f__Desulfobulbaceae;g__Desulfocapsa;s__	21	0	0	0	9	0	889	320	388	218	81	32	0	11	0	0	14	8
k__Bacteria;p__Proteobacteria;c__Deltaproteobacteria;o__Desulfobacterales;f__Desulfobulbaceae;g__Desulfotalea;s__	0	0	0	0	0	0	0	8	0	0	0	0	0	0	0	0	0	0
k__Bacteria;p__Proteobacteria;c__Deltaproteobacteria;o__Desulfobacterales;f__Nitrospinaceae;g__Nitrospina;s__	51	150	103	26	4	66	9	0	4	5	0	0	453	318	158	13	18	12
k__Bacteria;p__Proteobacteria;c__Deltaproteobacteria;o__Desulfovibrionales;f__Desulfovibrionaceae;g__Desulfovibrio;s__	7	0	0	0	0	18	0	0	0	0	0	0	0	0	0	0	4	0
k__Bacteria;p__Proteobacteria;c__Deltaproteobacteria;o__Desulfurellales;f__Desulfurellaceae;g__;s__	0	0	0	0	0	0	0	6	0	0	6	5	0	0	0	0	0	0
k__Bacteria;p__Proteobacteria;c__Deltaproteobacteria;o__Desulfuromonadales;__;__;__	0	0	0	0	2	0	0	0	0	0	0	0	0	25	167	44	28	0
k__Bacteria;p__Proteobacteria;c__Deltaproteobacteria;o__Desulfuromonadales;f__Desulfuromonadaceae;__;__	0	5	0	0	0	8	52	381	446	553	637	659	0	20	0	0	10	9
k__Bacteria;p__Proteobacteria;c__Deltaproteobacteria;o__Desulfuromonadales;f__Desulfuromonadaceae;g__;s__	504	79	46	77	106	481	155	847	390	481	311	743	28	44	70	168	915	508
k__Bacteria;p__Proteobacteria;c__Deltaproteobacteria;o__Desulfuromonadales;f__Desulfuromonadaceae;g__Desulfuromonas;s__	0	0	0	0	0	0	0	0	68	16	0	0	0	0	0	0	0	0
k__Bacteria;p__Proteobacteria;c__Deltaproteobacteria;o__Desulfuromonadales;f__Desulfuromonadaceae;g__Desulfuromusa;__	0	0	0	0	0	0	0	0	0	2	0	0	0	0	0	0	0	0
k__Bacteria;p__Proteobacteria;c__Deltaproteobacteria;o__Desulfuromonadales;f__Desulfuromonadaceae;g__Desulfuromusa;s__	0	0	0	0	0	0	59	29	100	57	51	29	0	0	0	0	0	0
k__Bacteria;p__Proteobacteria;c__Deltaproteobacteria;o__Desulfuromonadales;f__Geobacteraceae;g__Geobacter;s__	19	0	0	0	0	0	0	0	0	0	0	0	0	0	0	0	0	4
k__Bacteria;p__Proteobacteria;c__Deltaproteobacteria;o__Desulfuromonadales;f__Pelobacteraceae;__;__	0	0	0	0	0	0	0	0	0	0	2	0	0	0	0	0	0	0
k__Bacteria;p__Proteobacteria;c__Deltaproteobacteria;o__Desulfuromonadales;f__Pelobacteraceae;g__Pelobacter;s__	0	0	0	0	0	0	23	23	17	12	18	0	0	0	0	0	0	0
k__Bacteria;p__Proteobacteria;c__Deltaproteobacteria;o__GMD14H09;f__;g__;s__	81	14	9	34	51	13	30	40	38	87	5	0	35	0	52	83	43	65
k__Bacteria;p__Proteobacteria;c__Deltaproteobacteria;o__GW-28;f__;g__;s__	0	0	0	0	0	0	4	3	0	0	0	0	0	0	0	0	0	0
k__Bacteria;p__Proteobacteria;c__Deltaproteobacteria;o__IndB3-24;f__;g__;s__	0	3	0	16	65	23	0	0	0	9	0	0	0	3	48	470	247	422
k__Bacteria;p__Proteobacteria;c__Deltaproteobacteria;o__MBNT15;f__;g__;s__	0	0	0	0	0	0	0	0	0	0	0	0	0	0	0	0	20	0
k__Bacteria;p__Proteobacteria;c__Deltaproteobacteria;o__MIZ46;f__;g__;s__	2	5	0	0	0	3	0	0	0	0	0	0	12	21	15	4	0	14
k__Bacteria;p__Proteobacteria;c__Deltaproteobacteria;o__Myxococcales;__;__;__	32	45	14	38	62	14	0	8	2	0	0	8	62	167	262	186	148	23
k__Bacteria;p__Proteobacteria;c__Deltaproteobacteria;o__Myxococcales;f__;g__;s__	2797	558	566	948	259	990	164	106	97	125	45	29	1205	582	578	669	471	526
k__Bacteria;p__Proteobacteria;c__Deltaproteobacteria;o__Myxococcales;f__Cystobacteraceae;__;__	0	0	0	0	0	0	0	0	0	0	0	0	0	0	5	0	9	5
k__Bacteria;p__Proteobacteria;c__Deltaproteobacteria;o__Myxococcales;f__Cystobacteraceae;g__Cystobacter;s__violaceus	15	3	0	0	0	0	0	0	0	0	0	0	0	0	0	0	0	0
k__Bacteria;p__Proteobacteria;c__Deltaproteobacteria;o__Myxococcales;f__Cystobacterineae;g__;s__	28	11	14	15	31	70	2	0	2	0	16	3	176	130	221	101	48	68
k__Bacteria;p__Proteobacteria;c__Deltaproteobacteria;o__Myxococcales;f__Haliangiaceae;__;__	0	0	0	0	0	3	0	0	0	0	0	0	0	0	0	0	0	0
k__Bacteria;p__Proteobacteria;c__Deltaproteobacteria;o__Myxococcales;f__Haliangiaceae;g__;s__	75	46	148	196	114	66	0	23	9	24	13	0	397	382	714	265	113	123
k__Bacteria;p__Proteobacteria;c__Deltaproteobacteria;o__Myxococcales;f__Myxococcaceae;g__Anaeromyxobacter;s__	0	0	0	0	0	0	0	0	0	0	0	0	0	0	0	2	0	0
k__Bacteria;p__Proteobacteria;c__Deltaproteobacteria;o__Myxococcales;f__Nannocystaceae;g__Plesiocystis;s__	61	19	14	39	0	13	0	0	0	0	0	0	98	24	21	0	4	14
k__Bacteria;p__Proteobacteria;c__Deltaproteobacteria;o__Myxococcales;f__OM27;g__;s__	19	27	0	45	6	29	0	0	0	11	0	2	18	31	28	14	14	23
k__Bacteria;p__Proteobacteria;c__Deltaproteobacteria;o__Myxococcales;f__Polyangiaceae;g__;s__	0	0	0	0	0	0	0	0	0	0	0	0	0	0	0	0	11	0
k__Bacteria;p__Proteobacteria;c__Deltaproteobacteria;o__NB1-j;__;__;__	3	815	646	663	242	241	0	0	0	0	0	0	2077	2633	1841	1613	1435	797
k__Bacteria;p__Proteobacteria;c__Deltaproteobacteria;o__NB1-j;f__;g__;s__	101	1674	844	581	440	169	86	4	14	12	0	0	2689	2590	2001	1459	1328	922
k__Bacteria;p__Proteobacteria;c__Deltaproteobacteria;o__NB1-j;f__JTB38;g__;s__	83	498	352	428	103	202	25	5	12	22	0	0	1412	2005	1411	1075	1044	624
k__Bacteria;p__Proteobacteria;c__Deltaproteobacteria;o__NB1-j;f__MND4;g__;s__	13	506	966	872	239	66	0	0	0	0	0	0	1001	2825	2457	2092	1000	698
k__Bacteria;p__Proteobacteria;c__Deltaproteobacteria;o__NB1-j;f__NB1-i;g__;s__	180	2012	1539	1238	730	547	23	9	9	9	0	0	2697	3338	3849	2143	1661	1344
k__Bacteria;p__Proteobacteria;c__Deltaproteobacteria;o__NKB15;f__;g__;s__	30	0	0	37	887	249	121	113	71	47	41	51	15	152	376	491	614	897
k__Bacteria;p__Proteobacteria;c__Deltaproteobacteria;o__PB19;f__;g__;s__	3	0	5	0	0	10	0	0	0	0	0	0	16	5	9	6	0	3
k__Bacteria;p__Proteobacteria;c__Deltaproteobacteria;o__SAR324;f__;g__;s__	0	0	0	3	6	5	0	13	0	22	0	0	0	0	6	6	9	0
k__Bacteria;p__Proteobacteria;c__Deltaproteobacteria;o__Spirobacillales;f__;g__;s__	14	3	0	4	0	0	5	0	0	7	0	0	10	5	5	9	8	16
k__Bacteria;p__Proteobacteria;c__Deltaproteobacteria;o__Sva0485;f__;g__;s__	0	0	0	0	0	0	91	72	90	65	25	10	0	0	0	0	0	32
k__Bacteria;p__Proteobacteria;c__Deltaproteobacteria;o__Sva0853;f__;g__;s__	3	10	21	17	0	15	0	0	0	0	0	0	23	29	0	3	0	6
k__Bacteria;p__Proteobacteria;c__Deltaproteobacteria;o__Sva0853;f__JTB36;g__;s__	97	124	367	867	118	1039	0	0	0	0	0	0	717	2437	1752	427	195	97
k__Bacteria;p__Proteobacteria;c__Deltaproteobacteria;o__Sva0853;f__SAR324;g__;s__	0	0	0	0	0	0	0	0	0	0	0	0	0	3	0	0	0	0
k__Bacteria;p__Proteobacteria;c__Deltaproteobacteria;o__Syntrophobacterales;f__;g__;s__	0	0	0	0	0	0	0	0	0	0	0	0	0	0	12	18	53	42
k__Bacteria;p__Proteobacteria;c__Deltaproteobacteria;o__Syntrophobacterales;f__Syntrophaceae;g__;s__	0	0	0	0	0	0	8	8	14	22	28	9	0	0	0	0	0	0
k__Bacteria;p__Proteobacteria;c__Deltaproteobacteria;o__Syntrophobacterales;f__Syntrophobacteraceae;g__;s__	17	571	636	517	104	60	12	0	17	0	0	0	1512	1936	1685	1241	1076	929
k__Bacteria;p__Proteobacteria;c__Deltaproteobacteria;o__Syntrophobacterales;f__Syntrophobacteraceae;g__Syntrophobacter;s__	0	0	0	0	0	0	0	0	0	0	0	0	0	0	0	4	0	0
k__Bacteria;p__Proteobacteria;c__Deltaproteobacteria;o__[Entotheonellales];f__;g__;s__	15	177	1111	493	187	49	124	43	50	27	18	0	1080	2261	1982	1328	643	392
k__Bacteria;p__Proteobacteria;c__Deltaproteobacteria;o__[Entotheonellales];f__[Entotheonellaceae];g__;s__	0	26	42	42	7	0	0	0	0	0	0	0	202	252	223	147	39	0
k__Bacteria;p__Proteobacteria;c__Deltaproteobacteria;o__[Entotheonellales];f__[Entotheonellaceae];g__Candidatus Entotheonella;s__	0	0	0	0	0	0	0	0	0	0	0	0	0	0	16	0	0	0
k__Bacteria;p__Proteobacteria;c__Epsilonproteobacteria;o__Campylobacterales;__;__;__	10	0	0	10	0	28	0	4	0	0	0	4	27	0	0	0	7	4
k__Bacteria;p__Proteobacteria;c__Epsilonproteobacteria;o__Campylobacterales;f__;g__;s__	0	0	0	0	0	5	0	0	0	0	4	0	0	0	15	0	25	47
k__Bacteria;p__Proteobacteria;c__Epsilonproteobacteria;o__Campylobacterales;f__Campylobacteraceae;g__Arcobacter;s__	22	150	20	24	0	61	0	18	0	0	0	0	96	229	79	0	0	7
k__Bacteria;p__Proteobacteria;c__Epsilonproteobacteria;o__Campylobacterales;f__Helicobacteraceae;__;__	0	0	0	0	0	0	131	112	98	94	76	15	0	0	0	0	0	0
k__Bacteria;p__Proteobacteria;c__Epsilonproteobacteria;o__Campylobacterales;f__Helicobacteraceae;g__;s__	0	0	0	7	0	6	12515	6927	11259	11830	2780	2585	21	0	9	27	34	78
k__Bacteria;p__Proteobacteria;c__Epsilonproteobacteria;o__Campylobacterales;f__Helicobacteraceae;g__Sulfurimonas;__	0	0	0	0	0	0	0	32	0	0	0	0	0	0	0	0	0	0
k__Bacteria;p__Proteobacteria;c__Epsilonproteobacteria;o__Campylobacterales;f__Helicobacteraceae;g__Sulfurimonas;s__	93	0	0	10	0	37	2007	2688	1839	2283	812	396	8	12	0	0	204	132
k__Bacteria;p__Proteobacteria;c__Epsilonproteobacteria;o__Campylobacterales;f__Helicobacteraceae;g__Sulfurovum;s__lithotrophicum	0	0	0	0	0	0	2618	1422	1964	1128	1168	346	0	0	0	0	23	0
k__Bacteria;p__Proteobacteria;c__Gammaproteobacteria;__;__;__;__	1657	1103	929	1498	215	2379	970	2136	1147	1106	923	95	2897	2503	1862	1437	849	610
k__Bacteria;p__Proteobacteria;c__Gammaproteobacteria;o__;f__;g__;s__	270	403	204	187	14	1167	66	36	44	83	26	21	963	750	267	31	29	16
k__Bacteria;p__Proteobacteria;c__Gammaproteobacteria;o__Acidithiobacillales;f__;g__;s__	0	0	0	3	0	0	0	0	0	0	0	0	0	5	0	0	0	0
k__Bacteria;p__Proteobacteria;c__Gammaproteobacteria;o__Alteromonadales;__;__;__	1477	142	216	465	24	1620	0	0	0	0	0	0	132	81	22	0	0	16
k__Bacteria;p__Proteobacteria;c__Gammaproteobacteria;o__Alteromonadales;f__125ds10;g__;s__	10	24	0	0	0	0	0	0	0	0	0	0	72	0	0	0	0	0
k__Bacteria;p__Proteobacteria;c__Gammaproteobacteria;o__Alteromonadales;f__;g__;s__	91	3	41	51	0	124	0	0	0	9	0	0	84	1169	54	19	0	12
k__Bacteria;p__Proteobacteria;c__Gammaproteobacteria;o__Alteromonadales;f__Alteromonadaceae;__;__	208	20	7	51	0	110	0	0	0	0	0	0	2	10	17	0	0	0
k__Bacteria;p__Proteobacteria;c__Gammaproteobacteria;o__Alteromonadales;f__Alteromonadaceae;g__;s__	16	0	0	0	0	38	0	0	0	0	0	0	0	0	0	0	0	6
k__Bacteria;p__Proteobacteria;c__Gammaproteobacteria;o__Alteromonadales;f__Alteromonadaceae;g__Alteromonas;s__	0	0	0	0	0	0	0	0	0	0	0	0	5	0	0	0	0	0
k__Bacteria;p__Proteobacteria;c__Gammaproteobacteria;o__Alteromonadales;f__Alteromonadaceae;g__BD2-13;s__	0	0	14	9	0	0	0	0	0	0	0	0	0	88	17	0	0	0
k__Bacteria;p__Proteobacteria;c__Gammaproteobacteria;o__Alteromonadales;f__Alteromonadaceae;g__Porticoccus;__	0	0	0	0	0	0	0	0	0	0	0	0	5	0	0	0	0	0
k__Bacteria;p__Proteobacteria;c__Gammaproteobacteria;o__Alteromonadales;f__Alteromonadaceae;g__Spongiibacter;s__	0	12	14	0	0	0	0	0	0	0	0	0	0	65	0	0	0	0
k__Bacteria;p__Proteobacteria;c__Gammaproteobacteria;o__Alteromonadales;f__Alteromonadaceae;g__ZD0117;s__	5	0	0	1	0	9	0	0	0	0	0	0	0	0	0	0	0	0
k__Bacteria;p__Proteobacteria;c__Gammaproteobacteria;o__Alteromonadales;f__Alteromonadaceae;g__nsmpVI18;s__	0	0	5	0	0	0	4	0	0	0	0	0	16	201	25	14	0	0
k__Bacteria;p__Proteobacteria;c__Gammaproteobacteria;o__Alteromonadales;f__Colwelliaceae;__;__	0	2	0	0	0	0	0	0	0	0	0	0	110	157	209	76	0	1
k__Bacteria;p__Proteobacteria;c__Gammaproteobacteria;o__Alteromonadales;f__Colwelliaceae;g__;s__	28	136	13	19	0	58	0	0	0	0	0	0	107	210	127	18	0	5
k__Bacteria;p__Proteobacteria;c__Gammaproteobacteria;o__Alteromonadales;f__Colwelliaceae;g__Colwellia;__	7	0	0	0	0	28	0	0	0	0	0	0	11	0	46	0	0	0
k__Bacteria;p__Proteobacteria;c__Gammaproteobacteria;o__Alteromonadales;f__Colwelliaceae;g__Colwellia;s__	0	0	0	0	0	0	0	0	0	0	0	0	14	29	0	0	0	0
k__Bacteria;p__Proteobacteria;c__Gammaproteobacteria;o__Alteromonadales;f__Colwelliaceae;g__Colwellia;s__hornerae	0	0	0	0	0	0	0	0	0	0	0	0	16	14	0	14	0	0
k__Bacteria;p__Proteobacteria;c__Gammaproteobacteria;o__Alteromonadales;f__Colwelliaceae;g__Colwellia;s__psychrerythraea	12	38	12	7	0	0	0	0	0	0	0	0	418	1126	983	626	10	23
k__Bacteria;p__Proteobacteria;c__Gammaproteobacteria;o__Alteromonadales;f__Colwelliaceae;g__Thalassomonas;__	6	59	0	0	0	0	0	0	0	0	0	0	94	63	21	0	0	0
k__Bacteria;p__Proteobacteria;c__Gammaproteobacteria;o__Alteromonadales;f__Colwelliaceae;g__Thalassomonas;s__	0	0	0	0	0	0	0	0	0	0	0	0	0	0	26	0	0	0
k__Bacteria;p__Proteobacteria;c__Gammaproteobacteria;o__Alteromonadales;f__Colwelliaceae;g__Thalassomonas;s__sediminis	0	0	0	0	0	0	0	0	0	0	0	0	24	86	42	0	0	0
k__Bacteria;p__Proteobacteria;c__Gammaproteobacteria;o__Alteromonadales;f__HTCC2188;g__;s__	275	0	39	84	0	302	0	0	0	0	0	0	0	0	4	4	0	0
k__Bacteria;p__Proteobacteria;c__Gammaproteobacteria;o__Alteromonadales;f__HTCC2188;g__HTCC;s__	79	46	48	54	0	187	0	0	0	0	0	0	147	163	15	0	0	0
k__Bacteria;p__Proteobacteria;c__Gammaproteobacteria;o__Alteromonadales;f__Moritellaceae;g__;s__	0	0	0	0	0	0	0	0	0	0	0	0	53	14	0	0	0	0
k__Bacteria;p__Proteobacteria;c__Gammaproteobacteria;o__Alteromonadales;f__Moritellaceae;g__Moritella;s__	9	9	0	0	0	0	0	0	0	0	0	0	350	296	139	314	0	0
k__Bacteria;p__Proteobacteria;c__Gammaproteobacteria;o__Alteromonadales;f__OM60;g__;s__	531	281	43	77	0	243	124	34	84	68	21	12	697	196	37	35	3	29
k__Bacteria;p__Proteobacteria;c__Gammaproteobacteria;o__Alteromonadales;f__Psychromonadaceae;g__Psychromonas;__	0	0	0	0	0	0	0	0	0	0	0	0	4	0	0	0	0	0
k__Bacteria;p__Proteobacteria;c__Gammaproteobacteria;o__Alteromonadales;f__Psychromonadaceae;g__Psychromonas;s__	5	22	0	0	0	0	0	2	38	31	5	2	314	764	152	92	19	14
k__Bacteria;p__Proteobacteria;c__Gammaproteobacteria;o__Alteromonadales;f__Psychromonadaceae;g__Psychromonas;s__japonica	0	0	0	0	0	3	0	0	0	0	0	0	0	0	0	0	0	0
k__Bacteria;p__Proteobacteria;c__Gammaproteobacteria;o__Alteromonadales;f__Shewanellaceae;g__Shewanella;__	0	0	0	0	0	0	0	0	0	0	0	0	350	22	24	0	0	0
k__Bacteria;p__Proteobacteria;c__Gammaproteobacteria;o__Alteromonadales;f__Shewanellaceae;g__Shewanella;s__	0	0	0	0	0	0	0	0	0	0	0	0	0	0	0	7	0	0
k__Bacteria;p__Proteobacteria;c__Gammaproteobacteria;o__Alteromonadales;f__Shewanellaceae;g__Shewanella;s__benthica	0	97	0	0	0	0	0	0	0	0	0	0	0	88	58	28	13	6
k__Bacteria;p__Proteobacteria;c__Gammaproteobacteria;o__Chromatiales;__;__;__	67	33	45	94	0	158	68	63	57	34	35	0	100	70	19	6	0	23
k__Bacteria;p__Proteobacteria;c__Gammaproteobacteria;o__Chromatiales;f__;g__;s__	122	612	449	448	77	310	2583	1551	1862	1731	652	184	1298	1032	820	592	274	213
k__Bacteria;p__Proteobacteria;c__Gammaproteobacteria;o__Chromatiales;f__Ectothiorhodospiraceae;g__;s__	30	1073	1099	401	17	58	0	0	0	0	0	0	2399	3485	2758	2147	737	547
k__Bacteria;p__Proteobacteria;c__Gammaproteobacteria;o__Enterobacteriales;f__Enterobacteriaceae;__;__	32	0	0	31	6	28	0	0	0	0	0	0	0	0	0	26	141	67
k__Bacteria;p__Proteobacteria;c__Gammaproteobacteria;o__Enterobacteriales;f__Enterobacteriaceae;g__Klebsiella;__	0	0	0	0	0	0	0	0	0	0	0	0	3	0	0	0	0	0
k__Bacteria;p__Proteobacteria;c__Gammaproteobacteria;o__HTCC2188;__;__;__	0	0	27	0	0	0	0	0	0	0	0	0	0	0	0	0	0	0
k__Bacteria;p__Proteobacteria;c__Gammaproteobacteria;o__HTCC2188;f__;g__;s__	0	26	14	0	0	7	0	0	0	0	0	0	66	87	137	20	32	24
k__Bacteria;p__Proteobacteria;c__Gammaproteobacteria;o__HTCC2188;f__HTCC2089;__;__	0	0	0	0	0	0	0	0	0	0	0	0	4	0	0	0	0	0
k__Bacteria;p__Proteobacteria;c__Gammaproteobacteria;o__HTCC2188;f__HTCC2089;g__;s__	39	385	163	209	0	22	6	0	0	0	0	0	773	550	252	16	0	15
k__Bacteria;p__Proteobacteria;c__Gammaproteobacteria;o__HTCC2188;f__HTCC2089;g__Acinetobacter;s__radioresistens	0	0	0	0	0	50	0	0	0	0	0	0	0	0	0	0	0	0
k__Bacteria;p__Proteobacteria;c__Gammaproteobacteria;o__Legionellales;__;__;__	69	197	123	123	270	93	7	22	3	23	7	16	553	506	623	1354	726	905
k__Bacteria;p__Proteobacteria;c__Gammaproteobacteria;o__Legionellales;f__;g__;s__	25	40	8	119	9	20	0	0	0	0	2	0	58	97	44	47	36	19
k__Bacteria;p__Proteobacteria;c__Gammaproteobacteria;o__Legionellales;f__Coxiellaceae;__;__	0	0	14	0	0	0	0	0	0	0	0	0	0	9	0	0	15	0
k__Bacteria;p__Proteobacteria;c__Gammaproteobacteria;o__Legionellales;f__Coxiellaceae;g__;s__	28	66	58	46	53	79	0	8	6	16	53	10	108	322	261	260	263	505
k__Bacteria;p__Proteobacteria;c__Gammaproteobacteria;o__Legionellales;f__Coxiellaceae;g__Aquicella;s__	0	15	12	0	0	0	0	0	0	0	0	0	14	0	2	0	0	0
k__Bacteria;p__Proteobacteria;c__Gammaproteobacteria;o__Legionellales;f__Legionellaceae;g__;s__	21	3	0	3	0	12	0	0	0	0	0	0	6	0	0	0	0	0
k__Bacteria;p__Proteobacteria;c__Gammaproteobacteria;o__Methylococcales;__;__;__	0	0	0	0	0	0	13	0	0	15	0	0	0	13	0	0	0	0
k__Bacteria;p__Proteobacteria;c__Gammaproteobacteria;o__Methylococcales;f__;g__;s__	71	0	18	68	4	257	239	209	215	173	119	63	0	0	0	0	0	10
k__Bacteria;p__Proteobacteria;c__Gammaproteobacteria;o__Methylococcales;f__Crenotrichaceae;g__Crenothrix;s__	0	0	0	0	0	0	0	0	16	0	0	0	0	0	0	0	0	0
k__Bacteria;p__Proteobacteria;c__Gammaproteobacteria;o__Oceanospirillales;__;__;__	21	5	0	12	0	15	0	0	0	0	0	0	6	0	0	0	0	0
k__Bacteria;p__Proteobacteria;c__Gammaproteobacteria;o__Oceanospirillales;f__;g__;s__	45	143	14	18	0	103	0	0	0	0	0	0	45	211	0	11	0	0
k__Bacteria;p__Proteobacteria;c__Gammaproteobacteria;o__Oceanospirillales;f__Endozoicimonaceae;__;__	0	0	0	0	0	0	0	0	0	0	0	0	0	41	0	0	8	0
k__Bacteria;p__Proteobacteria;c__Gammaproteobacteria;o__Oceanospirillales;f__Halomonadaceae;g__Candidatus Portiera;s__	40	30	43	63	15	196	0	0	0	0	0	0	183	257	173	234	5	0
k__Bacteria;p__Proteobacteria;c__Gammaproteobacteria;o__Oceanospirillales;f__Halomonadaceae;g__Halomonas;__	4	2	0	2	0	0	0	0	0	0	0	0	4	0	0	0	27	2
k__Bacteria;p__Proteobacteria;c__Gammaproteobacteria;o__Oceanospirillales;f__Halomonadaceae;g__Halomonas;s__	328	429	361	587	1007	760	172	151	118	103	210	241	714	870	1301	1986	19503	2910
k__Bacteria;p__Proteobacteria;c__Gammaproteobacteria;o__Oceanospirillales;f__Oceanospirillaceae;__;__	0	11	0	0	0	0	0	0	0	0	0	0	0	0	0	0	0	0
k__Bacteria;p__Proteobacteria;c__Gammaproteobacteria;o__Oceanospirillales;f__Oceanospirillaceae;g__;s__	0	56	7	38	0	10	0	0	0	0	0	0	790	5447	805	79	70	0
k__Bacteria;p__Proteobacteria;c__Gammaproteobacteria;o__Oceanospirillales;f__Oceanospirillaceae;g__Amphritea;s__	0	0	0	0	0	0	0	0	0	0	0	0	72	1755	38	11	0	0
k__Bacteria;p__Proteobacteria;c__Gammaproteobacteria;o__Oceanospirillales;f__Oceanospirillaceae;g__Oceaniserpentilla;s__haliotis	0	0	0	0	0	0	0	0	0	0	0	0	0	0	0	4	0	0
k__Bacteria;p__Proteobacteria;c__Gammaproteobacteria;o__Oceanospirillales;f__Oceanospirillaceae;g__Oleispira;s__	0	0	0	0	0	0	0	0	0	0	0	0	0	0	15	0	0	0
k__Bacteria;p__Proteobacteria;c__Gammaproteobacteria;o__Oceanospirillales;f__Oleiphilaceae;g__;s__	0	0	0	0	0	0	0	0	0	0	0	0	0	16	0	0	0	0
k__Bacteria;p__Proteobacteria;c__Gammaproteobacteria;o__Pasteurellales;f__Pasteurellaceae;g__Haemophilus;s__parainfluenzae	0	0	0	0	0	0	0	0	0	0	0	0	0	0	0	0	13	0
k__Bacteria;p__Proteobacteria;c__Gammaproteobacteria;o__Pseudomonadales;f__Moraxellaceae;g__Acinetobacter;__	16	27	12	4	27	30	0	0	3	0	0	0	0	0	0	0	0	0
k__Bacteria;p__Proteobacteria;c__Gammaproteobacteria;o__Pseudomonadales;f__Moraxellaceae;g__Acinetobacter;s__	0	0	0	0	0	0	23	9	0	0	0	0	0	0	0	0	0	0
k__Bacteria;p__Proteobacteria;c__Gammaproteobacteria;o__Pseudomonadales;f__Moraxellaceae;g__Acinetobacter;s__johnsonii	0	0	0	8	0	0	0	0	0	0	0	0	0	0	0	0	63	0
k__Bacteria;p__Proteobacteria;c__Gammaproteobacteria;o__Pseudomonadales;f__Moraxellaceae;g__Acinetobacter;s__lwoffii	0	0	0	0	0	0	0	0	0	0	0	0	0	4	0	0	27	0
k__Bacteria;p__Proteobacteria;c__Gammaproteobacteria;o__Pseudomonadales;f__Moraxellaceae;g__Acinetobacter;s__venetianus	18	109	0	0	21	13	0	0	0	0	0	0	9	0	0	0	0	0
k__Bacteria;p__Proteobacteria;c__Gammaproteobacteria;o__Pseudomonadales;f__Moraxellaceae;g__Enhydrobacter;__	4	0	0	0	0	0	0	0	0	0	0	0	0	0	0	0	21	8
k__Bacteria;p__Proteobacteria;c__Gammaproteobacteria;o__Pseudomonadales;f__Moraxellaceae;g__Psychrobacter;s__celer	0	0	0	0	0	0	0	0	0	0	0	0	0	0	0	0	0	4
k__Bacteria;p__Proteobacteria;c__Gammaproteobacteria;o__Pseudomonadales;f__Pseudomonadaceae;__;__	0	0	0	0	0	11	0	0	0	0	0	0	0	0	0	20	0	20
k__Bacteria;p__Proteobacteria;c__Gammaproteobacteria;o__Pseudomonadales;f__Pseudomonadaceae;g__Pseudomonas;s__stutzeri	0	0	0	0	0	0	0	0	0	0	0	0	14	11	0	0	0	0
k__Bacteria;p__Proteobacteria;c__Gammaproteobacteria;o__Pseudomonadales;f__Pseudomonadaceae;g__Pseudomonas;s__veronii	0	0	0	5	0	0	0	0	0	0	0	0	0	0	0	0	0	0
k__Bacteria;p__Proteobacteria;c__Gammaproteobacteria;o__Thiohalorhabdales;f__;g__;s__	789	457	94	168	15	441	3029	1810	1967	1797	487	130	449	13	69	65	23	33
k__Bacteria;p__Proteobacteria;c__Gammaproteobacteria;o__Thiotrichales;f__;g__;s__	29	0	0	0	0	24	519	721	1104	1134	79	18	16	13	0	0	0	0
k__Bacteria;p__Proteobacteria;c__Gammaproteobacteria;o__Thiotrichales;f__Piscirickettsiaceae;g__;s__	1618	6739	6088	4473	1484	2218	625	378	260	319	142	33	13433	15809	12544	9844	5383	3476
k__Bacteria;p__Proteobacteria;c__Gammaproteobacteria;o__Thiotrichales;f__Piscirickettsiaceae;g__Methylophaga;s__	0	0	0	0	0	0	0	0	0	0	0	0	1	0	0	0	0	0
k__Bacteria;p__Proteobacteria;c__Gammaproteobacteria;o__Thiotrichales;f__Thiotrichaceae;g__;s__	27	0	0	2	8	96	889	978	932	1979	143	56	29	61	15	0	11	0
k__Bacteria;p__Proteobacteria;c__Gammaproteobacteria;o__Thiotrichales;f__Thiotrichaceae;g__Cocleimonas;s__	0	0	0	0	0	0	14	32	27	142	7	4	0	0	0	0	0	0
k__Bacteria;p__Proteobacteria;c__Gammaproteobacteria;o__Vibrionales;__;__;__	0	0	0	0	0	0	0	0	0	0	0	0	0	2	0	0	0	0
k__Bacteria;p__Proteobacteria;c__Gammaproteobacteria;o__Vibrionales;f__Pseudoalteromonadaceae;g__Pseudoalteromonas;s__	0	11	0	0	0	0	0	0	0	0	0	0	1	2	0	25	0	0
k__Bacteria;p__Proteobacteria;c__Gammaproteobacteria;o__Vibrionales;f__Vibrionaceae;__;__	0	0	0	0	0	0	0	0	0	0	0	0	2	0	0	31	0	0
k__Bacteria;p__Proteobacteria;c__Gammaproteobacteria;o__Vibrionales;f__Vibrionaceae;g__;s__	0	467	0	0	0	0	0	0	0	0	0	0	0	0	0	0	0	0
k__Bacteria;p__Proteobacteria;c__Gammaproteobacteria;o__Vibrionales;f__Vibrionaceae;g__Aliivibrio;s__	0	0	0	0	0	0	0	0	0	0	0	0	0	0	57	0	0	0
k__Bacteria;p__Proteobacteria;c__Gammaproteobacteria;o__Vibrionales;f__Vibrionaceae;g__Photobacterium;s__	0	17	0	21	0	0	0	0	0	0	0	0	360	451	208	292	0	0
k__Bacteria;p__Proteobacteria;c__Gammaproteobacteria;o__Vibrionales;f__Vibrionaceae;g__Vibrio;__	0	5	0	0	0	0	0	0	0	0	0	0	62	48	287	930	7	0
k__Bacteria;p__Proteobacteria;c__Gammaproteobacteria;o__Xanthomonadales;f__Sinobacteraceae;g__;s__	38	0	0	0	0	6	0	0	0	0	0	0	0	0	0	0	0	0
k__Bacteria;p__Proteobacteria;c__Gammaproteobacteria;o__Xanthomonadales;f__Xanthomonadaceae;__;__	3	0	0	0	0	0	0	0	0	0	0	0	0	0	0	0	0	0
k__Bacteria;p__Proteobacteria;c__Gammaproteobacteria;o__Xanthomonadales;f__Xanthomonadaceae;g__Stenotrophomonas;__	0	0	0	0	0	0	0	0	0	0	0	0	0	0	2	0	0	0
k__Bacteria;p__Proteobacteria;c__Gammaproteobacteria;o__Xanthomonadales;f__Xanthomonadaceae;g__Stenotrophomonas;s__	0	0	0	0	0	0	0	0	0	0	0	0	0	0	0	0	61	0
k__Bacteria;p__Proteobacteria;c__Gammaproteobacteria;o__Xanthomonadales;f__Xanthomonadaceae;g__Thermomonas;s__fusca	11	0	0	0	0	0	0	0	0	0	0	0	0	0	0	0	0	0
k__Bacteria;p__Proteobacteria;c__Gammaproteobacteria;o__[Marinicellales];f__[Marinicellaceae];g__;s__	1643	1020	627	636	115	1096	1384	711	1099	809	288	115	2236	1365	1063	569	351	223
k__Bacteria;p__Proteobacteria;c__Gammaproteobacteria;o__[Marinicellales];f__[Marinicellaceae];g__Marinicella;s__	16	0	0	15	0	19	0	0	0	0	0	0	0	0	0	0	0	0
k__Bacteria;p__Proteobacteria;c__TA18;o__CV90;f__;g__;s__	49	43	5	5	3	5	0	0	0	0	0	0	18	11	6	9	2	18
k__Bacteria;p__Proteobacteria;c__TA18;o__PHOS-HD29;f__;g__;s__	43	77	4	10	0	15	0	0	0	0	0	0	34	4	0	0	41	3
k__Bacteria;p__Proteobacteria;c__Zetaproteobacteria;o__Mariprofundales;f__Mariprofundaceae;g__Mariprofundus;s__	0	0	0	0	0	9	0	0	0	7	0	0	0	10	0	0	53	79
k__Bacteria;p__SAR406;c__AB16;o__;f__;g__;s__	0	0	0	0	0	0	0	6	10	5	30	2	0	0	0	0	0	0
k__Bacteria;p__SAR406;c__AB16;o__Arctic96B-7;f__A714017;g__;s__	21	0	22	139	537	190	0	0	0	4	0	0	9	148	180	381	462	882
k__Bacteria;p__SAR406;c__AB16;o__Arctic96B-7;f__A714017;g__SGSH944;s__	0	0	0	0	0	0	0	0	0	0	0	0	0	0	0	0	0	5
k__Bacteria;p__SAR406;c__AB16;o__Arctic96B-7;f__A714017;g__ZA3312c;s__	0	0	0	0	0	0	0	0	0	0	0	0	0	0	0	0	0	4
k__Bacteria;p__SAR406;c__AB16;o__Arctic96B-7;f__A714017;g__so4B24;s__	0	0	0	22	56	15	21	242	280	1217	303	539	5	30	34	100	432	521
k__Bacteria;p__SAR406;c__AB16;o__Arctic96B-7;f__Sc-NB04;g__;s__	0	0	0	0	3	0	0	0	0	0	0	0	0	0	0	15	12	11
k__Bacteria;p__SAR406;c__AB16;o__SSW63Au;f__SHAS460;g__;s__	0	0	0	0	0	9	0	0	8	37	15	4	0	4	0	0	0	0
k__Bacteria;p__SAR406;c__AB16;o__ZA3648c;__;__;__	0	0	0	0	0	0	0	0	0	0	0	0	0	0	0	0	0	3
k__Bacteria;p__SAR406;c__AB16;o__ZA3648c;f__5bav_B4;g__;s__	0	0	15	108	46	84	0	0	0	0	0	27	29	101	115	118	259	246
k__Bacteria;p__SAR406;c__AB16;o__ZA3648c;f__AEGEAN_185;g__;s__	0	0	0	0	0	0	0	0	0	0	0	0	0	0	0	0	0	2
k__Bacteria;p__SAR406;c__AB16;o__noFP_H7;f__;g__;s__	0	0	0	0	0	0	0	3	0	0	24	44	0	0	0	0	0	0
k__Bacteria;p__SAR406;c__Ulr1583;o__;f__;g__;s__	0	0	0	2	0	0	0	0	0	0	0	0	20	15	10	8	4	12
k__Bacteria;p__SBR1093;c__;o__;f__;g__;s__	62	791	444	323	102	41	0	0	0	0	0	0	813	922	975	464	280	203
k__Bacteria;p__SBR1093;c__EC214;o__;f__;g__;s__	54	602	287	57	88	33	15	4	9	7	0	0	416	162	141	92	160	99
k__Bacteria;p__SBR1093;c__VHS-B5-50;o__;f__;g__;s__	29	180	90	102	13	23	0	0	0	0	0	0	230	205	152	53	70	28
k__Bacteria;p__SC4;c__;o__;f__;g__;s__	0	0	0	4	14	0	0	0	4	0	0	12	0	0	0	3	4	66
k__Bacteria;p__SR1;c__;o__;f__;g__;s__	17	15	22	23	0	46	9	3	16	7	0	0	0	0	33	0	0	0
k__Bacteria;p__Spirochaetes;__;__;__;__;__	0	0	0	0	0	0	0	0	0	0	0	0	0	2	0	0	0	0
k__Bacteria;p__Spirochaetes;c__GN05;__;__;__;__	0	0	0	0	0	0	0	0	0	0	0	0	0	0	0	0	5	0
k__Bacteria;p__Spirochaetes;c__GN05;o__LF030;f__;g__;s__	0	0	0	0	0	0	0	0	0	3	3	0	0	0	0	0	0	0
k__Bacteria;p__Spirochaetes;c__GN05;o__LG048;f__;g__;s__	0	0	0	0	0	0	0	0	0	0	0	0	0	10	20	16	0	6
k__Bacteria;p__Spirochaetes;c__GN05;o__SBYZ_6080;f__;g__;s__	0	0	0	0	22	12	0	0	1	0	0	0	2	9	0	17	39	16
k__Bacteria;p__Spirochaetes;c__Spirochaetes;o__M2PT2-76;f__;g__;s__	0	0	0	0	0	0	0	3	0	0	8	0	0	45	39	53	0	42
k__Bacteria;p__Spirochaetes;c__Spirochaetes;o__Spirochaetales;f__Spirochaetaceae;__;__	80	2	13	0	14	55	6	30	24	21	26	36	0	81	44	20	159	204
k__Bacteria;p__Spirochaetes;c__Spirochaetes;o__Spirochaetales;f__Spirochaetaceae;g__;s__	121	2	77	135	443	199	23	241	149	228	536	371	62	362	972	1553	2916	2783
k__Bacteria;p__Spirochaetes;c__Spirochaetes;o__Spirochaetales;f__Spirochaetaceae;g__Spirochaeta;s__	49	24	5	19	9	46	30	77	86	93	30	21	38	150	136	153	285	214
k__Bacteria;p__Spirochaetes;c__[Brachyspirae];o__[Brachyspirales];f__A0-023;g__;s__	63	0	11	28	307	163	0	25	19	0	30	30	0	129	236	559	1236	1181
k__Bacteria;p__Spirochaetes;c__[Brachyspirae];o__[Brachyspirales];f__Brachyspiraceae;g__;s__	0	0	0	2	18	0	0	0	0	0	0	0	3	13	6	18	24	9
k__Bacteria;p__Spirochaetes;c__[Brevinematae];o__[Brevinematales];f__;g__;s__	0	0	0	0	0	0	2	0	0	0	0	13	0	0	0	0	0	0
k__Bacteria;p__Spirochaetes;c__[Leptospirae];o__[Leptospirales];f__;g__;s__	8	0	0	9	15	18	0	0	0	0	0	0	0	10	0	0	0	6
k__Bacteria;p__Spirochaetes;c__[Leptospirae];o__[Leptospirales];f__Leptospiraceae;g__Leptonema;s__	3	5	22	31	8	25	0	0	0	0	0	0	76	81	102	105	20	19
k__Bacteria;p__Spirochaetes;c__[Leptospirae];o__[Leptospirales];f__Leptospiraceae;g__Turneriella;s__	7	3	6	7	3	9	0	0	0	0	0	0	11	12	13	6	0	0
k__Bacteria;p__Spirochaetes;c__[Leptospirae];o__[Leptospirales];f__Sediment-4;__;__	0	0	0	0	36	9	10	0	0	0	0	34	0	98	40	41	17	13
k__Bacteria;p__Spirochaetes;c__[Leptospirae];o__[Leptospirales];f__Sediment-4;g__;s__	0	0	0	0	16	0	0	0	0	12	16	52	8	87	94	0	0	0
k__Bacteria;p__Spirochaetes;c__[Leptospirae];o__[Leptospirales];f__Sediment-4;g__SJA-88;s__	13	0	0	0	0	0	0	0	0	0	0	0	7	1	8	0	16	0
k__Bacteria;p__Synergistetes;c__Synergistia;o__Synergistales;f__Aminiphilaceae;g__;s__	0	0	0	0	0	0	28	0	0	0	0	0	0	0	0	0	0	0
k__Bacteria;p__Synergistetes;c__Synergistia;o__Synergistales;f__Dethiosulfovibrionaceae;g__Dethiosulfovibrio;__	0	0	0	0	0	0	0	0	5	0	0	0	0	0	0	0	0	0
k__Bacteria;p__TA06;c__;o__;f__;g__;s__	0	0	0	0	0	0	0	0	0	0	3	0	0	0	0	0	0	0
k__Bacteria;p__TM6;__;__;__;__;__	0	5	0	0	2	0	0	12	0	21	23	0	4	0	5	0	15	3
k__Bacteria;p__TM6;c__;o__;f__;g__;s__	0	0	0	0	0	0	0	0	0	46	46	0	0	0	0	0	0	0
k__Bacteria;p__TM6;c__SBRH58;o__;f__;g__;s__	21	25	25	52	58	16	5	13	15	82	98	26	96	223	209	261	456	496
k__Bacteria;p__TM6;c__SJA-4;o__;f__;g__;s__	87	46	30	92	255	137	58	43	63	44	21	70	43	78	134	503	1166	1088
k__Bacteria;p__TM6;c__SJA-4;o__S1198;f__;g__;s__	0	0	0	0	4	0	0	0	0	0	0	0	0	3	0	0	9	0
k__Bacteria;p__TM6;c__SJA-4;o__YJF2-48;f__;g__;s__	0	0	0	0	0	0	0	0	2	3	0	0	0	0	0	0	0	0
k__Bacteria;p__TM7;__;__;__;__;__	0	0	0	0	0	0	0	0	0	0	0	0	0	0	0	4	0	3
k__Bacteria;p__TM7;c__;o__;f__;g__;s__	248	56	32	43	5	108	7	7	14	11	0	3	3	5	0	0	0	0
k__Bacteria;p__TM7;c__MJK10;o__;f__;g__;s__	0	0	0	0	4	4	0	0	0	0	0	0	0	0	0	0	0	9
k__Bacteria;p__TM7;c__TM7-1;o__;f__;g__;s__	370	65	49	104	10	173	4	4	0	0	0	0	6	0	11	2	9	11
k__Bacteria;p__TM7;c__TM7-3;__;__;__;__	4	0	0	4	0	0	0	0	0	0	0	0	0	0	0	0	0	0
k__Bacteria;p__TM7;c__TM7-3;o__;f__;g__;s__	0	0	0	0	0	0	0	0	0	0	0	0	0	0	0	0	0	4
k__Bacteria;p__TM7;c__TM7-3;o__EW055;f__;g__;s__	0	0	0	0	0	5	0	0	0	0	0	0	0	0	0	0	0	0
k__Bacteria;p__TPD-58;c__;o__;f__;g__;s__	0	0	0	0	0	0	31	8	19	0	2	0	0	0	0	0	9	0
k__Bacteria;p__Tenericutes;c__;o__;f__;g__;s__	0	0	0	0	0	0	0	0	0	0	7	0	0	0	0	0	0	0
k__Bacteria;p__Tenericutes;c__Mollicutes;o__;f__;g__;s__	20	13	5	24	9	22	9	10	29	33	34	4	0	2	4	13	39	17
k__Bacteria;p__Tenericutes;c__Mollicutes;o__RF39;f__;g__;s__	0	3	0	0	0	0	0	11	0	14	2	0	0	0	0	0	0	0
k__Bacteria;p__Verrucomicrobia;c__;o__;f__;g__;s__	2	0	7	6	35	0	0	3	5	0	0	0	0	3	2	12	19	22
k__Bacteria;p__Verrucomicrobia;c__Opitutae;__;__;__;__	8	3	5	0	0	19	0	12	0	0	2	3	17	10	0	0	0	0
k__Bacteria;p__Verrucomicrobia;c__Opitutae;o__;f__;g__;s__	147	4	12	20	3	62	0	0	3	8	0	0	14	20	10	18	0	0
k__Bacteria;p__Verrucomicrobia;c__Opitutae;o__Opitutales;f__Opitutaceae;g__Opitutus;s__	10	11	10	9	0	4	20	0	21	19	0	0	25	19	20	4	5	0
k__Bacteria;p__Verrucomicrobia;c__Opitutae;o__Puniceicoccales;f__Puniceicoccaceae;__;__	0	0	0	0	0	0	0	0	0	0	0	0	2	0	0	0	0	0
k__Bacteria;p__Verrucomicrobia;c__Opitutae;o__Puniceicoccales;f__Puniceicoccaceae;g__;s__	0	3	0	0	0	0	0	0	0	0	0	0	0	4	0	95	3	2
k__Bacteria;p__Verrucomicrobia;c__Opitutae;o__Puniceicoccales;f__Puniceicoccaceae;g__Coraliomargarita;s__	0	77	3	0	0	0	0	0	0	0	0	0	0	3	4	0	4	0
k__Bacteria;p__Verrucomicrobia;c__Opitutae;o__[Cerasicoccales];f__[Cerasicoccaceae];g__;s__	0	0	0	0	0	4	0	0	0	0	0	0	0	0	0	0	3	14
k__Bacteria;p__Verrucomicrobia;c__Opitutae;o__[Pelagicoccales];f__[Pelagicoccaceae];g__Pelagicoccus;s__	44	0	5	0	1	41	0	0	0	0	0	0	7	0	0	0	0	0
k__Bacteria;p__Verrucomicrobia;c__Verruco-5;__;__;__;__	0	7	0	0	0	0	18	0	10	0	0	0	14	0	0	12	10	20
k__Bacteria;p__Verrucomicrobia;c__Verruco-5;o__;f__;g__;s__	3	0	0	5	0	0	14	45	20	58	6	49	0	0	0	0	0	0
k__Bacteria;p__Verrucomicrobia;c__Verruco-5;o__LD1-PB3;__;__;__	0	0	0	0	0	0	9	0	0	0	0	0	0	0	3	0	0	0
k__Bacteria;p__Verrucomicrobia;c__Verruco-5;o__LD1-PB3;f__;g__;s__	2	2	0	0	0	0	25	27	11	13	22	0	0	0	7	4	9	0
k__Bacteria;p__Verrucomicrobia;c__Verruco-5;o__LD1-PB3;f__LD1-PA34;g__;s__	0	0	0	0	6	0	5	0	10	0	0	0	0	0	4	0	0	0
k__Bacteria;p__Verrucomicrobia;c__Verruco-5;o__MSBL3;f__;g__;s__	0	0	0	0	0	0	0	60	33	186	24	177	0	0	0	0	4	0
k__Bacteria;p__Verrucomicrobia;c__Verruco-5;o__R76-B128;f__;g__;s__	27	4	0	0	0	0	15	71	77	174	125	159	3	8	13	27	38	6
k__Bacteria;p__Verrucomicrobia;c__Verruco-5;o__WCHB1-41;__;__;__	0	0	0	0	0	0	2	0	0	0	0	0	0	0	0	0	0	0
k__Bacteria;p__Verrucomicrobia;c__Verruco-5;o__WCHB1-41;f__;g__;s__	46	4	9	19	50	61	33	52	84	30	23	32	102	95	240	484	512	547
k__Bacteria;p__Verrucomicrobia;c__Verrucomicrobiae;o__Verrucomicrobiales;f__Verrucomicrobiaceae;__;__	12	0	0	0	0	0	15	0	3	0	4	0	0	0	0	0	0	0
k__Bacteria;p__Verrucomicrobia;c__Verrucomicrobiae;o__Verrucomicrobiales;f__Verrucomicrobiaceae;g__;s__	141	100	65	71	2	53	0	22	10	24	4	0	120	48	35	15	32	27
k__Bacteria;p__Verrucomicrobia;c__Verrucomicrobiae;o__Verrucomicrobiales;f__Verrucomicrobiaceae;g__Akkermansia;s__muciniphila	8	0	0	0	0	11	0	0	0	0	0	0	0	0	0	0	0	0
k__Bacteria;p__Verrucomicrobia;c__Verrucomicrobiae;o__Verrucomicrobiales;f__Verrucomicrobiaceae;g__Luteolibacter;s__	10	0	0	0	0	0	0	0	0	0	0	0	0	0	0	0	0	0
k__Bacteria;p__Verrucomicrobia;c__Verrucomicrobiae;o__Verrucomicrobiales;f__Verrucomicrobiaceae;g__MSBL3;s__	46	26	8	7	0	15	0	0	0	0	0	0	5	0	0	0	0	0
k__Bacteria;p__Verrucomicrobia;c__Verrucomicrobiae;o__Verrucomicrobiales;f__Verrucomicrobiaceae;g__Persicirhabdus;s__	0	6	0	0	0	0	0	0	0	0	7	0	0	0	5	4	0	0
k__Bacteria;p__Verrucomicrobia;c__Verrucomicrobiae;o__Verrucomicrobiales;f__Verrucomicrobiaceae;g__Roseibacillus;__	0	2	0	0	0	7	0	0	0	0	0	0	11	0	2	8	0	0
k__Bacteria;p__Verrucomicrobia;c__Verrucomicrobiae;o__Verrucomicrobiales;f__Verrucomicrobiaceae;g__Rubritalea;s__	6	13	0	0	0	0	0	0	0	0	0	0	0	0	0	0	0	0
k__Bacteria;p__Verrucomicrobia;c__Verrucomicrobiae;o__Verrucomicrobiales;f__Verrucomicrobiaceae;g__Verrucomicrobium;s__	16	12	0	3	0	14	0	0	3	2	0	0	0	0	0	0	0	0
k__Bacteria;p__Verrucomicrobia;c__[Methylacidiphilae];o__S-BQ2-57;f__;g__;s__	0	11	24	44	12	6	0	0	0	0	0	0	52	160	77	55	17	21
k__Bacteria;p__Verrucomicrobia;c__[Pedosphaerae];__;__;__;__	0	3	0	0	0	0	0	0	0	0	0	0	0	0	0	0	0	0
k__Bacteria;p__Verrucomicrobia;c__[Pedosphaerae];o__;f__;g__;s__	125	16	16	40	0	63	0	0	0	0	0	0	3	6	0	0	0	0
k__Bacteria;p__Verrucomicrobia;c__[Pedosphaerae];o__[Pedosphaerales];__;__;__	0	0	0	0	0	4	0	0	0	0	0	0	0	0	0	0	0	0
k__Bacteria;p__Verrucomicrobia;c__[Pedosphaerae];o__[Pedosphaerales];f__;g__;s__	20	10	4	4	5	26	0	0	0	0	0	0	0	9	5	0	3	0
k__Bacteria;p__Verrucomicrobia;c__[Pedosphaerae];o__[Pedosphaerales];f__auto67_4W;g__;s__	4	0	0	0	0	0	0	0	0	0	0	0	0	0	0	0	0	0
k__Bacteria;p__Verrucomicrobia;c__[Spartobacteria];o__[Chthoniobacterales];f__[Chthoniobacteraceae];g__;s__	0	0	0	0	0	0	0	0	0	0	0	0	0	0	0	3	0	5
k__Bacteria;p__Verrucomicrobia;c__[Spartobacteria];o__[Chthoniobacterales];f__[Chthoniobacteraceae];g__Candidatus Xiphinematobacter;s__	0	0	0	0	0	0	0	0	0	0	0	0	0	0	0	7	0	6
k__Bacteria;p__Verrucomicrobia;c__[Spartobacteria];o__[Chthoniobacterales];f__[Chthoniobacteraceae];g__DA101;s__	0	0	0	0	0	0	0	0	0	0	0	0	0	0	0	9	13	11
k__Bacteria;p__WPS-2;c__;o__;f__;g__;s__	29	0	0	3	11	0	0	5	0	0	0	0	0	0	12	18	27	0
k__Bacteria;p__WS1;c__;o__;f__;g__;s__	0	0	0	0	0	0	0	0	0	2	0	0	0	4	0	0	0	0
k__Bacteria;p__WS2;c__;o__;f__;g__;s__	5	0	10	13	37	46	0	44	28	35	62	31	4	0	10	91	26	52
k__Bacteria;p__WS2;c__Kazan-3B-09;o__;f__;g__;s__	0	0	0	6	60	12	0	66	14	69	61	86	0	0	5	69	95	86
k__Bacteria;p__WS2;c__SHA-109;o__;f__;g__;s__	138	0	26	26	8	58	13	48	24	102	101	34	0	39	48	235	62	185
k__Bacteria;p__WS3;c__PRR-12;__;__;__;__	0	0	0	18	11	12	0	0	0	0	0	0	0	42	27	24	10	0
k__Bacteria;p__WS3;c__PRR-12;o__;f__;g__;s__	7	70	272	275	329	250	254	165	206	223	63	46	171	471	572	355	187	243
k__Bacteria;p__WS3;c__PRR-12;o__GN03;__;__;__	0	0	0	8	0	0	0	0	7	0	0	0	0	0	0	0	0	0
k__Bacteria;p__WS3;c__PRR-12;o__GN03;f__;g__;s__	44	11	41	38	20	59	30	10	37	29	0	17	8	104	84	27	10	27
k__Bacteria;p__WS3;c__PRR-12;o__GN03;f__KSB4;g__;s__	71	0	9	11	0	68	505	270	434	346	168	92	10	12	8	42	42	5
k__Bacteria;p__WS3;c__PRR-12;o__LD1-PA13;f__;g__;s__	26	0	68	206	433	234	88	43	73	13	12	8	89	182	294	319	263	164
k__Bacteria;p__WS3;c__PRR-12;o__PBS-III-9;f__;g__;s__	12	4	8	23	47	38	0	41	12	25	23	26	9	37	78	394	434	628
k__Bacteria;p__WS3;c__PRR-12;o__SSS58A;f__;g__;s__	0	0	0	8	0	3	160	156	271	297	153	186	0	0	0	0	9	4
k__Bacteria;p__WS3;c__PRR-12;o__Sediment-1;__;__;__	0	0	0	0	0	0	0	0	0	0	0	0	49	71	60	17	0	0
k__Bacteria;p__WS3;c__PRR-12;o__Sediment-1;f__;g__;s__	33	223	330	285	272	111	154	162	174	137	208	184	332	631	687	509	363	368
k__Bacteria;p__WS3;c__PRR-12;o__Sediment-1;f__CV106;g__;s__	0	15	104	20	6	6	7	0	6	8	0	0	29	49	61	13	9	15
k__Bacteria;p__WS3;c__PRR-12;o__Sediment-1;f__MSB-4E2;g__;s__	0	0	0	5	6	0	33	60	28	44	33	41	0	2	0	5	0	26
k__Bacteria;p__WS3;c__PRR-12;o__Sediment-1;f__PRR-10;g__;s__	14	0	19	12	0	6	0	0	0	0	0	0	36	43	98	39	11	0
k__Bacteria;p__WS3;c__PRR-12;o__wb1_H11;f__;g__;s__	0	0	19	14	7	13	0	3	8	0	0	0	15	50	15	30	17	11
k__Bacteria;p__WS4;c__;o__;f__;g__;s__	0	0	0	0	0	0	0	0	0	0	0	0	0	0	0	29	4	0
k__Bacteria;p__WS5;c__;o__;f__;g__;s__	0	0	0	0	0	0	7	0	0	3	0	0	0	0	0	0	0	0
k__Bacteria;p__WS6;__;__;__;__;__	0	0	0	0	0	0	0	0	0	0	0	7	0	0	0	0	0	0
k__Bacteria;p__WS6;c__B142;o__;f__;g__;s__	2	0	0	0	0	0	0	2	0	0	0	14	0	2	0	0	0	0
k__Bacteria;p__WS6;c__SC72;o__;f__;g__;s__	2	0	0	0	0	0	2	4	2	7	0	6	0	0	0	0	20	0
k__Bacteria;p__WWE1;c__MSBL2;o__;f__;g__;s__	0	0	0	0	0	0	0	0	0	0	4	2	0	0	0	0	0	0
k__Bacteria;p__WWE1;c__[Cloacamonae];o__[Cloacamonales];f__MSBL8;g__;s__	10	0	0	11	0	22	10	173	151	332	271	317	0	3	0	0	4	12
k__Bacteria;p__ZB3;c__;o__;f__;g__;s__	7	0	6	17	0	24	0	17	8	8	0	4	0	27	130	83	55	21
k__Bacteria;p__ZB3;c__BS119;o__;f__;g__;s__	0	18	12	26	15	0	0	0	0	6	16	0	9	41	10	17	36	19
k__Bacteria;p__[Caldithrix];c__KSB1;o__;f__;g__;s__	0	9	18	50	77	17	0	0	0	0	0	0	10	18	146	173	202	262
k__Bacteria;p__[Caldithrix];c__KSB1;o__GW-22;f__;g__;s__	0	0	0	0	2	3	14	27	6	33	0	3	0	0	11	0	0	7
k__Bacteria;p__[Caldithrix];c__KSB1;o__MSB-5B5;f__;g__;s__	0	0	0	0	0	0	0	0	0	5	0	5	0	7	3	2	6	11
k__Bacteria;p__[Caldithrix];c__KSB1;o__Ucn15732;f__;g__;s__	11	23	39	47	22	21	0	0	0	0	0	0	51	106	76	94	91	78
k__Bacteria;p__[Thermi];c__Deinococci;o__Deinococcales;f__Deinococcaceae;g__Deinococcus;s__	4	0	0	0	0	0	0	0	0	0	0	0	0	0	0	0	0	0
k__Bacteria;p__[Thermi];c__Deinococci;o__Deinococcales;f__Trueperaceae;g__B-42;s__	0	6	0	0	0	0	0	0	0	0	0	0	20	16	0	0	0	0
