# Supplementary material for: Exploring the Biosynthetic Potential of Microorganisms from the South China Sea Cold Seep Using Culture-Dependent and Culture-Independent Approaches
Source: Mar Drugs. 2025 Jul 30;23(8):313. doi: 10.3390/md23080313 (PMC12387464; doi:10.3390/md23080313)
Supplement: Supplementary file 1 [file marinedrugs-23-00313-s001.zip › Table S4. BGC distribution of 989 Bacterial OTUs.xlsx]

## Sheet: Sheet1
OUT ID	pident	lineage	sum	PKSI	PKSother	NRPS	RiPPs	Saccharides	Terpene	PKS-NRP_Hybrids	Others
k__Bacteria;p__Firmicutes;c__Bacilli;o__Turicibacterales;f__Turicibacteraceae;g__Turicibacter;s__	100	p__Firmicutes; g__Lactobacillus; s__Lactobacillus iners	0	0	0	0	0	0	0	0	0
k__Bacteria;p__Proteobacteria;c__Gammaproteobacteria;o__Oceanospirillales;f__Oleiphilaceae;g__;s__	100	p__Proteobacteria; g__Halomonas; s__Halomonas sp. BC1	3	1	0	0	0	0	0	0	2
k__Bacteria;p__Firmicutes;c__Bacilli;o__Lactobacillales;f__Streptococcaceae;g__Streptococcus;__	100	p__Firmicutes; g__Lactobacillus; s__Lactobacillus sp. D1501	4	0	1	1	1	0	1	0	0
k__Bacteria;p__GN02;c__;o__;f__;g__;s__	100	p__Fusobacteria; g__Psychrilyobacter; s__Psychrilyobacter atlanticus	1	0	0	1	0	0	0	0	0
k__Bacteria;p__Firmicutes;c__Clostridia;o__Clostridiales;f__;g__;s__	100	p__Firmicutes; g__Streptococcus; s__Streptococcus sp. SL1232	3	0	1	0	1	0	0	0	1
k__Bacteria;p__Proteobacteria;c__Gammaproteobacteria;o__Alteromonadales;f__HTCC2188;g__;s__	100	p__Proteobacteria; g__Colwellia; s__Colwellia demingiae	6	0	0	0	4	0	0	0	2
k__Bacteria;p__Firmicutes;c__Bacilli;o__Lactobacillales;f__Lactobacillaceae;g__Lactobacillus;s__iners	100	p__Firmicutes; g__Lactiplantibacillus; s__Lactiplantibacillus plantarum	3	0	1	0	1	0	1	0	0
k__Bacteria;p__Proteobacteria;c__Gammaproteobacteria;o__[Marinicellales];f__[Marinicellaceae];g__;s__	100	p__Proteobacteria; g__Vibrio; s__Vibrio genomosp. F10	6	0	1	0	1	0	0	0	5
k__Bacteria;p__Firmicutes;c__Bacilli;o__Lactobacillales;f__Lactobacillaceae;g__Lactobacillus;s__helveticus	100	p__Firmicutes; g__Enterococcus; s__Enterococcus faecalis	1	0	0	0	1	0	0	0	0
k__Bacteria;p__Elusimicrobia;__;__;__;__;__	100	p__Proteobacteria; g__Aureimonas; s__Aureimonas sp. Leaf427	7	0	1	0	1	0	2	1	2
k__Bacteria;p__Proteobacteria;c__Betaproteobacteria;o__Burkholderiales;f__Comamonadaceae;g__Pelomonas;__	100	p__Proteobacteria; g__Acidovorax; s__Acidovorax temperans	4	0	0	0	0	0	1	0	3
k__Bacteria;p__Actinobacteria;c__Actinobacteria;o__Actinomycetales;f__Micrococcaceae;g__Nesterenkonia;s__	100	p__Actinobacteria; g__Rothia; s__Rothia mucilaginosa	1	0	0	1	0	0	0	0	0
k__Bacteria;p__Bacteroidetes;c__Flavobacteriia;o__Flavobacteriales;f__Flavobacteriaceae;g__Flavobacterium;s__	100	p__Bacteroidetes; g__Maribacter; s__Maribacter arenosus	3	0	1	0	0	0	2	0	0
k__Bacteria;p__Proteobacteria;c__Gammaproteobacteria;o__Thiohalorhabdales;f__;g__;s__	100	p__Proteobacteria; g__Acinetobacter; s__Acinetobacter venetianus	6	0	0	0	1	0	0	0	5
k__Bacteria;p__Firmicutes;c__Bacilli;o__Lactobacillales;f__Streptococcaceae;g__Streptococcus;s__luteciae	100	p__Firmicutes; g__Lactobacillus; s__Lactobacillus crispatus	2.5	0	0	0	2	0	0	0	0
k__Bacteria;p__Firmicutes;c__Bacilli;o__Bacillales;f__Bacillaceae;g__Oceanobacillus;s__chironomi	100	p__Firmicutes; g__Neobacillus; s__Neobacillus cucumis	3	0	1	0	1	0	1	0	0
k__Bacteria;p__Proteobacteria;c__Gammaproteobacteria;o__HTCC2188;f__HTCC2089;__;__	100	p__Proteobacteria; g__Escherichia; s__Escherichia coli	2	0	0	1	1	0	0	0	0
k__Bacteria;p__Firmicutes;c__Clostridia;o__Clostridiales;f__Syntrophomonadaceae;g__Syntrophomonas;s__	100	p__Firmicutes; g__Faecalibacterium; s__Faecalibacterium prausnitzii	3	0	0	0	3	0	0	0	0
k__Bacteria;p__Proteobacteria;c__Gammaproteobacteria;o__Pseudomonadales;f__Moraxellaceae;g__Psychrobacter;s__celer	100	p__Proteobacteria; g__Acinetobacter; s__Acinetobacter junii	4	0	0	0	1	0	0	0	3
k__Bacteria;p__Proteobacteria;c__Gammaproteobacteria;o__Enterobacteriales;f__Enterobacteriaceae;__;__	100	p__Proteobacteria; g__Shewanella; s__Shewanella psychrophila	10	0	0	0	3	0	0	1	6
k__Bacteria;p__Actinobacteria;c__Actinobacteria;o__Actinomycetales;f__Kineosporiaceae;__;__	100	p__Actinobacteria; g__Microcella; s__Microcella putealis	4	0	1	0	0	0	2	0	1
k__Bacteria;p__Firmicutes;c__Clostridia;o__Clostridiales;f__Lachnospiraceae;g__Defluviitalea;s__saccharophila	100	p__Firmicutes; g__Waltera; s__Waltera intestinalis	2	0	0	0	2	0	0	0	0
k__Bacteria;p__Actinobacteria;c__Actinobacteria;o__Actinomycetales;f__Cellulomonadaceae;g__Demequina;s__	100	p__Actinobacteria; g__Corynebacterium; s__Corynebacterium kefirresidentii	4	1	0	0	0	0	1	0	2
k__Bacteria;p__Proteobacteria;c__Betaproteobacteria;o__Burkholderiales;f__Comamonadaceae;g__Delftia;s__	100	p__Proteobacteria; g__Burkholderia; s__Burkholderia contaminans	11	1	0	2	1	0	4	0	3
k__Bacteria;p__Actinobacteria;c__Actinobacteria;o__Bifidobacteriales;f__Bifidobacteriaceae;g__;s__	100	p__Actinobacteria; g__Bifidobacterium; s__Bifidobacterium catenulatum	0	0	0	0	0	0	0	0	0
k__Bacteria;p__Planctomycetes;c__ODP123;o__T8-B82;f__;g__;s__	100	p__Planctomycetes; g__Candidatus Kuenenia; s__Candidatus Kuenenia stuttgartiensis	9	0	1	0	2	0	1	0	4
k__Bacteria;p__Firmicutes;c__Clostridia;o__Clostridiales;f__Lachnospiraceae;g__Lachnospira;s__	100	p__Firmicutes; g__Blautia; s__Blautia sp. 1001283B150304_161114_C9	4	0	0	2	2	0	0	0	0
k__Bacteria;p__BRC1;c__NPL-UPA2;o__;f__;g__;s__	100	p__Bacteroidetes; g__Bacteroides; s__Bacteroides stercoris	0	0	0	0	0	0	0	0	0
k__Bacteria;p__Proteobacteria;c__Zetaproteobacteria;o__Mariprofundales;f__Mariprofundaceae;g__Mariprofundus;s__	100	p__Proteobacteria; g__Stenotrophomonas; s__Stenotrophomonas maltophilia	6	0	0	1	4	0	0	0	1
k__Bacteria;p__Firmicutes;c__Bacilli;o__Bacillales;f__Bacillaceae;g__Bacillus;__	100	p__Firmicutes; g__Fictibacillus; s__Fictibacillus sp. 5RED26	5	0	1	0	1	0	2	0	1
k__Bacteria;p__Elusimicrobia;c__Elusimicrobia;__;__;__;__	100	p__Cyanobacteria; g__Synechococcus; s__Synechococcus sp. Minos11	6	0	0	0	4	0	2	0	0
k__Bacteria;p__Bacteroidetes;c__At12OctB3;o__;f__;g__;s__	100	p__Bacteroidetes; g__Bacteroides; s__Bacteroides uniformis	0	0	0	0	0	0	0	0	0
k__Bacteria;p__Firmicutes;c__Clostridia;o__Clostridiales;f__Lachnospiraceae;g__Coprococcus;s__eutactus	100	p__Firmicutes; g__Fusicatenibacter; s__Fusicatenibacter saccharivorans	2	0	0	0	2	0	0	0	0
k__Bacteria;p__Proteobacteria;c__Gammaproteobacteria;o__Thiotrichales;f__Piscirickettsiaceae;g__Methylophaga;s__	100	p__Proteobacteria; g__Pseudomonas; s__Pseudomonas aeruginosa	13	0	1	4	2	0	0	0	6
k__Bacteria;p__Firmicutes;c__Clostridia;o__Clostridiales;f__Dehalobacteriaceae;g__Dehalobacterium;s__	100	p__Firmicutes; g__Clostridium; s__Clostridium sp. LS	2	0	0	0	2	0	0	0	0
k__Bacteria;p__Actinobacteria;c__Actinobacteria;o__Actinomycetales;f__Corynebacteriaceae;g__Corynebacterium;s__	100	p__Actinobacteria; g__Dietzia; s__Dietzia natronolimnaea	7	1	0	2	0	0	2	0	2
k__Bacteria;p__Proteobacteria;c__Alphaproteobacteria;o__Rhizobiales;f__Cohaesibacteraceae;g__;s__	100	p__Proteobacteria; g__Bradyrhizobium; s__Bradyrhizobium algeriense	19	0	1	10	2	0	2	0	4
k__Bacteria;p__Firmicutes;c__Clostridia;o__Clostridiales;f__Peptococcaceae;g__Desulfosporosinus;s__meridiei	100	p__Firmicutes; g__Lachnospira; s__Lachnospira pectinoschiza	0	0	0	0	0	0	0	0	0
k__Bacteria;p__Proteobacteria;c__Gammaproteobacteria;o__Pseudomonadales;f__Pseudomonadaceae;__;__	100	p__Proteobacteria; g__Acinetobacter; s__Acinetobacter junii	3.2	0	0	0	1	0	0	0	2
k__Bacteria;p__Proteobacteria;c__Alphaproteobacteria;o__Rhizobiales;f__Phyllobacteriaceae;__;__	100	p__Proteobacteria; g__Methylobacterium; s__Methylobacterium sp. 17Sr1-1	8	0	0	1	0	0	2	0	5
k__Bacteria;p__Proteobacteria;c__Gammaproteobacteria;o__Pseudomonadales;f__Pseudomonadaceae;g__Pseudomonas;s__veronii	100	p__Proteobacteria; g__Acinetobacter; s__Acinetobacter sp. Sa1BUA6	3	0	0	0	0	0	0	0	3
k__Bacteria;p__Actinobacteria;c__Actinobacteria;o__Bifidobacteriales;f__Bifidobacteriaceae;g__Bifidobacterium;s__longum	100	p__Actinobacteria; g__Gardnerella; s__Gardnerella vaginalis	1	0	1	0	0	0	0	0	0
k__Bacteria;p__Firmicutes;c__Clostridia;o__Clostridiales;f__Peptostreptococcaceae;__;__	100	p__Firmicutes; g__Roseburia; s__Roseburia hominis	1	0	0	0	1	0	0	0	0
k__Bacteria;p__Firmicutes;c__Bacilli;o__Lactobacillales;f__Lactobacillaceae;__;__	100	p__Firmicutes; g__Staphylococcus; s__Staphylococcus haemolyticus	2	0	0	0	0	0	0	0	2
k__Bacteria;p__Proteobacteria;c__Gammaproteobacteria;o__Thiotrichales;f__;g__;s__	100	p__Proteobacteria; g__Moraxella; s__Moraxella osloensis	3	0	0	0	0	0	0	0	3
k__Bacteria;p__Firmicutes;c__Clostridia;o__Clostridiales;f__Peptococcaceae;g__Desulfosporosinus;s__	100	p__Firmicutes; g__Dorea; s__Dorea longicatena	2	0	0	1	1	0	0	0	0
k__Bacteria;p__Proteobacteria;c__Gammaproteobacteria;o__Thiotrichales;f__Thiotrichaceae;g__;s__	100	p__Proteobacteria; g__Pseudomonas; s__Pseudomonas stutzeri	4	0	0	1	0	0	0	0	3
k__Bacteria;p__Firmicutes;c__Clostridia;__;__;__;__	100	p__Firmicutes; g__Streptococcus; s__Streptococcus sp. UMB0029	5	0	1	0	3	0	0	0	1
k__Bacteria;p__Proteobacteria;c__Gammaproteobacteria;o__Oceanospirillales;f__Oceanospirillaceae;g__Oleispira;s__	100	p__Proteobacteria; g__Halomonas; s__Halomonas sp. 141	3	1	0	0	0	0	0	0	2
k__Bacteria;p__Firmicutes;c__Bacilli;o__Bacillales;f__Paenibacillaceae;g__;s__	100	p__Firmicutes; g__Peribacillus; s__Peribacillus simplex	10	0	1	2	3	0	2	0	2
k__Bacteria;p__Actinobacteria;c__Actinobacteria;o__WCHB1-81;f__At425_EubF1;g__;s__	100	p__Actinobacteria; g__Collinsella; s__Collinsella aerofaciens	0	0	0	0	0	0	0	0	0
k__Bacteria;p__Actinobacteria;c__Actinobacteria;o__Actinomycetales;f__Streptomycetaceae;__;__	100	p__Actinobacteria; g__Streptomyces; s__Streptomyces sp. 13K301	34	1	2	8	6	0	7	0	10
k__Bacteria;p__Actinobacteria;c__Actinobacteria;o__Actinomycetales;f__Microbacteriaceae;__;__	100	p__Actinobacteria; g__Arthrobacter; s__Arthrobacter sp. HMWF013	3	0	1	1	0	0	0	0	1
k__Bacteria;p__Bacteroidetes;c__Bacteroidia;o__Bacteroidales;f__Porphyromonadaceae;g__Paludibacter;s__	100	p__Bacteroidetes; g__Prevotella; s__Prevotella copri	0	0	0	0	0	0	0	0	0
k__Bacteria;p__Actinobacteria;c__Actinobacteria;o__Actinomycetales;f__Geodermatophilaceae;g__;s__	100	p__Actinobacteria; g__Geodermatophilus; s__Geodermatophilus africanus	7	0	2	2	0	0	0	0	3
k__Bacteria;p__Firmicutes;c__Clostridia;o__Clostridiales;f__Ruminococcaceae;g__Gemmiger;s__formicilis	100	p__Firmicutes; g__Romboutsia; s__Romboutsia hominis	1	0	0	0	1	0	0	0	0
k__Bacteria;p__Firmicutes;c__Clostridia;o__Clostridiales;f__Veillonellaceae;g__Sporomusa;s__	100	p__Firmicutes; g__Ruminococcus; s__Ruminococcus sp. BSD2780120874_150323_B10	3	0	0	0	2	0	0	0	1
k__Bacteria;p__Proteobacteria;c__Deltaproteobacteria;o__GMD14H09;f__;g__;s__	100	p__Proteobacteria; g__Geobacter; s__Geobacter soli	3	0	0	1	0	0	2	0	0
k__Bacteria;p__Elusimicrobia;c__;o__;f__;g__;s__	100	p__Cyanobacteria; g__Synechococcus; s__Synechococcus sp. BIOS-E4-1	37	0	0	0	34	0	1	0	2
k__Bacteria;p__BRC1;c__;o__;f__;g__;s__	100	p__Bacteroidetes; g__Bacteroides; s__Bacteroides sp. D22	0	0	0	0	0	0	0	0	0
k__Bacteria;p__BRC1;c__PRR-11;o__;f__;g__;s__	100	p__Bacteroidetes; g__Bacteroides; s__Bacteroides thetaiotaomicron	0	0	0	0	0	0	0	0	0
k__Bacteria;p__Firmicutes;c__Bacilli;o__Bacillales;f__Paenibacillaceae;g__Paenibacillus;s__lentimorbus	100	p__Firmicutes; g__Brevibacillus; s__Brevibacillus sp. CHY01	12	0	1	1	2	0	0	7	1
k__Bacteria;p__Firmicutes;c__Clostridia;o__Halanaerobiales;f__;g__;s__	100	p__Firmicutes; g__Phascolarctobacterium; s__Phascolarctobacterium faecium	2	0	0	0	2	0	0	0	0
k__Bacteria;p__Proteobacteria;c__Betaproteobacteria;o__;f__;g__;s__	100	p__Proteobacteria; g__Sphingobium; s__Sphingobium yanoikuyae	6	0	0	0	4	0	1	0	1
k__Bacteria;p__Proteobacteria;c__Gammaproteobacteria;o__Alteromonadales;f__Colwelliaceae;g__Thalassomonas;s__sediminis	100	p__Proteobacteria; g__Colwellia; s__Colwellia sp. MB02u-14	3.2	0	0	0	2	0	0	0	1
k__Bacteria;p__Actinobacteria;c__Actinobacteria;o__Actinomycetales;f__Streptomycetaceae;g__Streptomyces;__	100	p__Actinobacteria; g__Planotetraspora; s__Planotetraspora thailandica	13	1	0	2	4	0	3	1	2
k__Bacteria;p__Proteobacteria;c__Alphaproteobacteria;o__Rhizobiales;f__Hyphomicrobiaceae;g__Pseudovibrio;s__japonicus	100	p__Proteobacteria; g__Hyphomicrobium; s__Hyphomicrobium sp. CS1GBMeth3	4	0	0	2	1	0	0	0	1
k__Bacteria;p__Firmicutes;c__Clostridia;o__Clostridiales;f__Veillonellaceae;g__Pelosinus;s__	100	p__Firmicutes; g__Ruminococcus; s__Ruminococcus bicirculans	3	0	0	1	2	0	0	0	0
k__Bacteria;p__Firmicutes;c__Clostridia;o__Clostridiales;f__Lachnospiraceae;g__[Ruminococcus];s__gnavus	100	p__Firmicutes; g__Anaerobutyricum; s__Anaerobutyricum hallii	2	0	0	1	1	0	0	0	0
k__Bacteria;p__Firmicutes;c__Clostridia;o__Clostridiales;f__Lachnospiraceae;g__Dorea;s__longicatena	100	p__Firmicutes; g__Eubacterium; s__Eubacterium sp. AF34-35BH	2	0	0	0	2	0	0	0	0
k__Bacteria;p__Proteobacteria;c__Alphaproteobacteria;o__Rhodobacterales;f__Rhodobacteraceae;g__Rubellimicrobium;s__	100	p__Proteobacteria; g__Paracoccus; s__Paracoccus sanguinis	5	0	1	0	0	0	1	0	3
k__Bacteria;p__Proteobacteria;c__Gammaproteobacteria;o__Pseudomonadales;f__Moraxellaceae;g__Enhydrobacter;__	100	p__Proteobacteria; g__Haemophilus; s__Haemophilus parainfluenzae	1	0	0	0	1	0	0	0	0
k__Bacteria;p__Firmicutes;c__Bacilli;o__Bacillales;f__Bacillaceae;g__Bacillus;s__thermoamylovorans	100	p__Firmicutes; g__Bacillus; s__Bacillus cohnii	6	0	1	0	3	0	2	0	0
k__Bacteria;p__Proteobacteria;c__Alphaproteobacteria;o__Rhodobacterales;f__Hyphomonadaceae;g__Oceanicaulis;s__	100	p__Proteobacteria; g__Mesorhizobium; s__Mesorhizobium sp. OAS926	8	0	1	0	3	0	1	0	3
k__Bacteria;p__Firmicutes;c__Clostridia;o__Clostridiales;f__Clostridiaceae;g__Oxobacter;s__	100	p__Firmicutes; g__Clostridium; s__Clostridium estertheticum	5	0	0	0	3	0	0	2	0
k__Bacteria;p__Firmicutes;c__Clostridia;o__Clostridiales;f__Veillonellaceae;g__Megamonas;s__	100	p__Firmicutes; g__Oscillibacter; s__Oscillibacter sp. ER4	0	0	0	0	0	0	0	0	0
k__Bacteria;p__Firmicutes;c__Clostridia;o__Clostridiales;f__Lachnospiraceae;g__Roseburia;__	100	p__Firmicutes; g__Blautia; s__Blautia obeum	2	0	0	1	1	0	0	0	0
k__Bacteria;p__Verrucomicrobia;c__[Spartobacteria];o__[Chthoniobacterales];f__[Chthoniobacteraceae];g__DA101;s__	100	p__Verrucomicrobia; g__Akkermansia; s__Akkermansia muciniphila	3	0	0	0	0	0	2	0	1
k__Bacteria;p__Bacteroidetes;c__Bacteroidia;o__Bacteroidales;f__Bacteroidaceae;g__Bacteroides;s__plebeius	100	p__Bacteroidetes; g__Parabacteroides; s__Parabacteroides distasonis	2	0	0	0	0	0	1	0	1
k__Bacteria;p__Proteobacteria;c__Alphaproteobacteria;o__Rhodospirillales;f__Acetobacteraceae;__;__	100	p__Proteobacteria; g__Ruegeria; s__Ruegeria atlantica	12	0	0	1	2	0	1	1	7
k__Bacteria;p__Proteobacteria;c__Alphaproteobacteria;o__Rhizobiales;f__Phyllobacteriaceae;g__;s__	100	p__Actinobacteria; g__Rhodococcus; s__Rhodococcus sp. Leaf225	13	1	1	6	0	0	2	0	3
k__Bacteria;p__Firmicutes;c__Clostridia;o__Clostridiales;__;__;__	100	p__Firmicutes; g__Streptococcus; s__Streptococcus sp. I-G2	3	0	1	0	2	0	0	0	0
k__Bacteria;p__Proteobacteria;c__Betaproteobacteria;o__Burkholderiales;f__Alcaligenaceae;g__Sutterella;s__	100	p__Proteobacteria; g__Sphingomonas; s__Sphingomonas zeae	3	0	0	2	0	0	1	0	0
k__Bacteria;p__Bacteroidetes;__;__;__;__;__	100	p__Bacteroidetes; g__Phocaeicola; s__Phocaeicola plebeius	0	0	0	0	0	0	0	0	0
k__Bacteria;p__Proteobacteria;c__Alphaproteobacteria;o__Rhizobiales;f__Hyphomicrobiaceae;g__Devosia;s__	100	p__Proteobacteria; g__Bradyrhizobium; s__Bradyrhizobium diazoefficiens	11	0	0	2	3	0	2	0	4
k__Bacteria;p__Actinobacteria;c__Actinobacteria;o__Actinomycetales;f__;g__;s__	100	p__Actinobacteria; g__Actinomyces; s__Actinomyces massiliensis	3	0	1	1	1	0	0	0	0
k__Bacteria;p__Firmicutes;c__Bacilli;o__Lactobacillales;f__Streptococcaceae;g__Streptococcus;s__	100	p__Firmicutes; g__Limosilactobacillus; s__Limosilactobacillus reuteri	1	0	1	0	0	0	0	0	0
k__Bacteria;p__Firmicutes;c__Erysipelotrichi;o__Erysipelotrichales;f__Erysipelotrichaceae;g__Coprobacillus;s__cateniformis	100	p__Firmicutes; g__Veillonella; s__Veillonella tobetsuensis	1	0	0	0	1	0	0	0	0
k__Bacteria;p__Proteobacteria;c__Betaproteobacteria;o__Burkholderiales;__;__;__	100	p__Proteobacteria; g__Sphingomonas; s__Sphingomonas gellani	2	0	1	0	0	0	1	0	0
k__Bacteria;p__Firmicutes;c__Clostridia;o__Clostridiales;f__Ruminococcaceae;__;__	100	p__Firmicutes; g__Mediterraneibacter; s__[Ruminococcus] torques	1	0	0	0	1	0	0	0	0
k__Bacteria;p__Proteobacteria;c__Betaproteobacteria;o__Methylophilales;f__Methylophilaceae;g__Methylotenera;s__versatilis	100	p__Proteobacteria; g__Ralstonia; s__Ralstonia insidiosa	6	0	0	0	1	0	1	0	4
k__Bacteria;p__Firmicutes;c__Clostridia;o__Clostridiales;f__Peptostreptococcaceae;g__Tepidibacter;s__	100	p__Firmicutes; g__Dorea; s__Dorea sp. 5-2	3	0	0	0	3	0	0	0	0
k__Bacteria;p__Bacteroidetes;c__Bacteroidia;o__Bacteroidales;f__Bacteroidaceae;g__Bacteroides;__	100	p__Bacteroidetes; g__Prevotella; s__Prevotella sp. MGM2	0	0	0	0	0	0	0	0	0
k__Bacteria;p__Proteobacteria;c__Alphaproteobacteria;o__Rhodospirillales;f__Acetobacteraceae;g__;s__	100	p__Proteobacteria; g__Ruegeria; s__Ruegeria arenilitoris	10	0	0	1	3	0	1	1	4
k__Bacteria;p__Proteobacteria;c__Gammaproteobacteria;o__Thiotrichales;f__Thiotrichaceae;g__Cocleimonas;s__	100	p__Proteobacteria; g__Pseudomonas; s__Pseudomonas sp. MPR-R2A7	13.93	0	0	6	3	0	0	0	5
k__Bacteria;p__Proteobacteria;c__Gammaproteobacteria;o__Alteromonadales;f__Alteromonadaceae;g__ZD0117;s__	100	p__Proteobacteria; g__Alteromonas; s__Alteromonas gracilis	1	0	0	0	1	0	0	0	0
k__Bacteria;p__Proteobacteria;c__Alphaproteobacteria;o__Rhizobiales;f__Hyphomicrobiaceae;g__;s__	100	p__Proteobacteria; g__Microvirga; s__Microvirga sp. VF16	7	0	1	1	1	0	1	0	3
k__Bacteria;p__Firmicutes;c__Clostridia;o__Clostridiales;f__Lachnospiraceae;g__Anaerostipes;s__	100	p__Firmicutes; g__Clostridium; s__Clostridium pasteurianum	3	0	0	0	1	0	0	1	1
k__Bacteria;p__Proteobacteria;c__Alphaproteobacteria;o__Kiloniellales;f__;g__;s__	100	p__Proteobacteria; g__Phenylobacterium; s__Phenylobacterium sp. Root700	3	0	0	1	1	0	0	0	1
k__Bacteria;p__Firmicutes;c__Clostridia;o__Clostridiales;f__Lachnospiraceae;__;__	100	p__Firmicutes; g__Clostridium; s__Clostridium sp. 1001271B_151109_B4	1	0	0	1	0	0	0	0	0
k__Bacteria;p__Firmicutes;c__Bacilli;o__Lactobacillales;f__;g__;s__	100	p__Firmicutes; g__Paenibacillus; s__Paenibacillus popilliae	10	0	0	5	5	0	0	0	0
k__Bacteria;p__Proteobacteria;c__Alphaproteobacteria;o__Rhizobiales;f__Phyllobacteriaceae;g__Ahrensia;s__kielensis	100	p__Proteobacteria; g__Methylobacterium; s__Methylobacterium sp. CCH5-D2	7	1	0	2	0	0	3	0	1
k__Bacteria;p__Firmicutes;c__Bacilli;o__Bacillales;f__Paenibacillaceae;g__Brevibacillus;s__	100	p__Firmicutes; g__Oceanobacillus; s__Oceanobacillus sp. AG	15	0	2	7	2	0	2	0	2
k__Bacteria;p__Fusobacteria;c__Fusobacteriia;o__Fusobacteriales;f__Fusobacteriaceae;g__Propionigenium;s__	100	p__Firmicutes; g__Coprobacillus; s__Coprobacillus cateniformis	2	0	0	0	2	0	0	0	0
k__Bacteria;p__Firmicutes;c__Bacilli;o__Bacillales;f__Paenibacillaceae;g__Ammoniphilus;s__	100	p__Firmicutes; g__Caldibacillus; s__Caldibacillus thermoamylovorans	2	0	0	0	1	0	0	0	1
k__Bacteria;p__GN02;__;__;__;__;__	100	p__Fusobacteria; g__Fusobacterium; s__Fusobacterium sp. FSA-380-WT-2B	1	0	0	1	0	0	0	0	0
k__Bacteria;p__Proteobacteria;c__Alphaproteobacteria;o__Kiloniellales;f__Kiloniellaceae;g__;s__	100	p__Proteobacteria; g__Caulobacter; s__Caulobacter radicis	4	0	0	0	2	0	1	0	1
k__Bacteria;p__Bacteroidetes;c__Sphingobacteriia;o__Sphingobacteriales;f__Sphingobacteriaceae;g__Sphingobacterium;s__multivorum	100	p__Bacteroidetes; g__Parapedobacter; s__Parapedobacter sp. ISTM3	2	0	0	0	0	0	0	1	1
k__Bacteria;p__Firmicutes;c__Clostridia;o__Clostridiales;f__Ruminococcaceae;g__;s__	100	p__Firmicutes; g__Mogibacterium; s__Mogibacterium kristiansenii	1	0	0	0	1	0	0	0	0
k__Bacteria;p__Bacteroidetes;c__[Rhodothermi];o__[Rhodothermales];f__Rhodothermaceae;g__;s__	100	p__Bacteroidetes; g__Sphingobacterium; s__Sphingobacterium multivorum	3	0	1	0	0	0	1	0	1
k__Bacteria;p__Fusobacteria;c__Fusobacteriia;o__Fusobacteriales;f__Fusobacteriaceae;g__Psychrilyobacter;s__	100	p__Firmicutes; g__Erysipelatoclostridium; s__[Clostridium] innocuum	0	0	0	0	0	0	0	0	0
k__Bacteria;p__Proteobacteria;c__Alphaproteobacteria;o__Rhodobacterales;f__Rhodobacteraceae;__;__	100	p__Proteobacteria; g__Hyphomonas; s__Hyphomonas sp. Mor2	2	0	0	0	0	0	0	1	1
k__Bacteria;p__Proteobacteria;c__TA18;o__PHOS-HD29;f__;g__;s__	100	p__Firmicutes; g__Bacillus; s__Bacillus pumilus	11	0	1	2	1	0	2	1	4
k__Bacteria;p__Firmicutes;c__Clostridia;o__Clostridiales;f__Ruminococcaceae;g__Ruminococcus;s__bromii	100	p__Firmicutes; g__Anaerotruncus; s__Anaerotruncus colihominis	0	0	0	0	0	0	0	0	0
k__Bacteria;p__Bacteroidetes;c__Bacteroidia;o__Bacteroidales;f__Bacteroidaceae;g__Bacteroides;s__uniformis	100	p__Bacteroidetes; g__Porphyromonas; s__Porphyromonas gingivalis	2	0	0	0	0	0	0	0	2
k__Bacteria;p__Proteobacteria;c__Alphaproteobacteria;o__Sphingomonadales;f__Erythrobacteraceae;__;__	100		0	0	0	0	0	0	0	0	0
k__Bacteria;p__Firmicutes;c__Bacilli;o__Bacillales;f__Bacillaceae;g__Bacillus;s__fumarioli	99.769	p__Firmicutes; g__Bacillus; s__Bacillus amyloliquefaciens	13	0	4	2	0	0	2	1	4
k__Bacteria;p__Proteobacteria;c__Gammaproteobacteria;o__Alteromonadales;f__Psychromonadaceae;g__Psychromonas;s__japonica	99.768	p__Proteobacteria; g__Moritella; s__Moritella sp. 24	6	0	0	1	1	0	0	0	4
k__Bacteria;p__Proteobacteria;c__Gammaproteobacteria;o__Xanthomonadales;f__Xanthomonadaceae;g__Stenotrophomonas;s__	99.768	p__Proteobacteria; g__Aliivibrio; s__Aliivibrio sp. EL58	6	0	0	0	1	0	0	0	5
k__Bacteria;p__Firmicutes;c__Bacilli;o__Bacillales;f__Paenibacillaceae;__;__	99.768	p__Proteobacteria; g__Xanthomonas; s__Xanthomonas citri	5	0	0	2	1	0	0	0	2
k__Bacteria;p__Proteobacteria;c__Gammaproteobacteria;o__Xanthomonadales;f__Sinobacteraceae;g__;s__	99.768	p__Proteobacteria; g__Pseudoalteromonas; s__Pseudoalteromonas sp. '520P1 No. 423'	7	0	0	1	2	0	0	0	4
k__Bacteria;p__Proteobacteria;c__Betaproteobacteria;o__Burkholderiales;f__Comamonadaceae;g__Rhodoferax;s__	99.768	p__Proteobacteria; g__Delftia; s__Delftia sp. DLF01	5	0	0	0	1	0	1	1	2
k__Bacteria;p__Firmicutes;c__Clostridia;o__Clostridiales;f__[Tissierellaceae];g__Sedimentibacter;s__	99.768	p__Firmicutes; g__Pelosinus; s__Pelosinus fermentans	11	0	3	2	1	0	0	5	0
k__Bacteria;p__Proteobacteria;c__Gammaproteobacteria;o__Thiotrichales;f__Piscirickettsiaceae;g__;s__	99.768	p__Proteobacteria; g__Psychrobacter; s__Psychrobacter celer	1	0	0	0	0	0	0	0	1
k__Bacteria;p__Proteobacteria;c__Gammaproteobacteria;o__HTCC2188;f__HTCC2089;g__;s__	99.768	p__Proteobacteria; g__Klebsiella; s__Klebsiella pneumoniae	5	0	0	1	2	0	0	1	1
k__Bacteria;p__Proteobacteria;c__Betaproteobacteria;o__Nitrosomonadales;f__Nitrosomonadaceae;g__Nitrosovibrio;s__tenuis	99.768	p__Proteobacteria; g__Neisseria; s__Neisseria subflava	7	0	0	0	1	0	2	0	4
k__Bacteria;p__Proteobacteria;c__Betaproteobacteria;o__Rhodocyclales;f__Rhodocyclaceae;g__;s__	99.767	p__Proteobacteria; g__Nitrosomonas; s__Nitrosomonas europaea	4	1	0	0	0	0	2	0	1
k__Bacteria;p__Firmicutes;c__Bacilli;o__Bacillales;f__Thermoactinomycetaceae;g__Thermoactinomyces;s__sanguinis	99.767	p__Firmicutes; g__Paenibacillus; s__Paenibacillus sp. GP183	4	0	0	0	2	0	1	0	1
k__Bacteria;p__Bacteroidetes;c__BME43;o__;f__;g__;s__	99.765	p__Bacteroidetes; g__Barnesiella; s__Barnesiella intestinihominis	0	0	0	0	0	0	0	0	0
k__Bacteria;p__Bacteroidetes;c__Bacteroidia;o__Bacteroidales;f__;g__;s__	99.765	p__Bacteroidetes; g__Paraprevotella; s__Paraprevotella xylaniphila	1	0	0	0	0	0	0	0	1
k__Bacteria;p__Bacteroidetes;c__Cytophagia;o__Cytophagales;__;__;__	99.765	p__Bacteroidetes; g__Runella; s__Runella defluvii	4	0	1	0	1	0	2	0	0
k__Bacteria;p__Actinobacteria;c__Actinobacteria;o__Actinomycetales;f__Nocardioidaceae;g__;s__	99.757	p__Actinobacteria; g__Nocardioides; s__Nocardioides euryhalodurans	2	0	0	0	1	0	0	0	1
k__Bacteria;p__Actinobacteria;c__Actinobacteria;o__Actinomycetales;f__Mycobacteriaceae;g__Mycobacterium;s__	99.757	p__Actinobacteria; g__Nocardia; s__Nocardia aurea	30	4	3	6	0	0	4	2	11
k__Bacteria;p__Actinobacteria;c__Actinobacteria;o__Actinomycetales;f__Nocardiaceae;g__Nocardia;s__	99.756	p__Actinobacteria; g__Rhodococcus; s__Rhodococcus erythropolis	26	2	0	17	3	0	1	0	3
k__Bacteria;p__Proteobacteria;c__Gammaproteobacteria;o__Alteromonadales;__;__;__	99.754	p__Proteobacteria; g__Sulfurovum; s__Sulfurovum lithotrophicum	0	0	0	0	0	0	0	0	0
k__Bacteria;p__Proteobacteria;c__Alphaproteobacteria;o__Rhodobacterales;f__Rhodobacteraceae;g__Ruegeria;s__lacuscaerulensis	99.754	p__Proteobacteria; g__Pelagicola; s__Pelagicola marinus	4	0	0	0	1	0	0	1	2
k__Bacteria;p__Proteobacteria;c__Alphaproteobacteria;o__Rhodobacterales;f__Rhodobacteraceae;g__Ruegeria;__	99.754	p__Proteobacteria; g__Paracoccus; s__Paracoccus caeni	8	0	0	2	0	0	0	1	5
k__Bacteria;p__Firmicutes;c__Clostridia;o__Clostridiales;f__Veillonellaceae;g__Veillonella;__	99.754	p__Firmicutes; g__Ruminococcus; s__Ruminococcus callidus	1	0	0	0	1	0	0	0	0
k__Bacteria;p__Proteobacteria;c__Betaproteobacteria;__;__;__;__	99.754	p__Proteobacteria; g__Sphingobium; s__Sphingobium sp. AEW4	4	0	1	0	1	0	1	0	1
k__Bacteria;p__Actinobacteria;c__Actinobacteria;o__Actinomycetales;f__Streptosporangiaceae;__;__	99.754	p__Actinobacteria; g__Sphaerisporangium; s__Sphaerisporangium rufum	17	0	2	3	2	0	5	1	4
k__Bacteria;p__Firmicutes;c__Clostridia;o__Clostridiales;f__Lachnospiraceae;g__Roseburia;s__	99.754	p__Firmicutes; g__Enterocloster; s__Enterocloster aldenensis	3	0	0	2	1	0	0	0	0
k__Bacteria;p__Proteobacteria;c__Alphaproteobacteria;o__Rhodospirillales;f__;g__;s__	99.754	p__Proteobacteria; g__Rubellimicrobium; s__Rubellimicrobium roseum	4	0	1	0	1	0	1	0	1
k__Bacteria;p__Proteobacteria;c__Alphaproteobacteria;o__Rhizobiales;f__Methylocystaceae;__;__	99.754	p__Proteobacteria; g__Methylobacterium; s__Methylobacterium durans	6	0	0	1	0	0	2	0	3
k__Bacteria;p__Proteobacteria;c__Betaproteobacteria;o__Burkholderiales;f__Oxalobacteraceae;g__Massilia;__	99.536	p__Proteobacteria; g__Pelomonas; s__Pelomonas saccharophila	8	0	0	0	3	0	1	0	4
k__Bacteria;p__Proteobacteria;c__Betaproteobacteria;o__Burkholderiales;f__Comamonadaceae;g__;s__	99.536	p__Proteobacteria; g__Parasutterella; s__Parasutterella excrementihominis	0	0	0	0	0	0	0	0	0
k__Bacteria;p__Proteobacteria;c__Betaproteobacteria;o__Methylophilales;f__Methylophilaceae;__;__	99.536	p__Proteobacteria; g__Massilia; s__Massilia sp. 9I	7	0	0	0	1	0	2	0	4
k__Bacteria;p__SAR406;c__AB16;o__;f__;g__;s__	99.536	p__Proteobacteria; g__Thermomonas; s__Thermomonas sp. XSG	1	0	0	0	1	0	0	0	0
k__Bacteria;p__Firmicutes;c__Bacilli;o__Lactobacillales;f__Enterococcaceae;g__Enterococcus;s__	99.536	p__Actinobacteria; g__Adlercreutzia; s__Adlercreutzia muris	3	0	0	1	0	0	0	0	2
k__Bacteria;p__Firmicutes;c__Bacilli;o__Lactobacillales;f__Lactobacillaceae;g__Lactobacillus;s__	99.535	p__Firmicutes; g__Latilactobacillus; s__Latilactobacillus graminis	1.5	0	1	0	0	0	0	0	0
k__Bacteria;p__Bacteroidetes;c__Bacteroidia;o__Bacteroidales;f__Marinilabiaceae;g__;s__	99.531	p__Bacteroidetes; g__Prevotella; s__Prevotella sp. MGM1	1	0	0	0	0	0	0	0	1
k__Bacteria;p__Actinobacteria;c__Actinobacteria;o__Actinomycetales;f__Micrococcaceae;g__Rothia;s__mucilaginosa	99.513	p__Actinobacteria; g__Micromonospora; s__Micromonospora deserti	23	1	2	10	2	0	5	2	1
k__Bacteria;p__Actinobacteria;c__Actinobacteria;o__Bifidobacteriales;f__Bifidobacteriaceae;g__Bifidobacterium;s__	99.513	p__Actinobacteria; g__Bifidobacterium; s__Bifidobacterium longum	0	0	0	0	0	0	0	0	0
k__Bacteria;p__Chloroflexi;c__S085;o__;f__;g__;s__	99.509	p__Chloroflexi; g__Ktedonobacter; s__Ktedonobacter sp. SOSP1-30	15	2	1	2	3	0	2	3	2
k__Bacteria;p__Firmicutes;c__Clostridia;o__Clostridiales;f__Clostridiaceae;g__Clostridium;s__perfringens	99.507	p__Firmicutes; g__Clostridium; s__Clostridium sp. MF28	3	0	0	1	2	0	0	0	0
k__Bacteria;p__Proteobacteria;c__Alphaproteobacteria;o__Rhodobacterales;f__Hyphomonadaceae;__;__	99.327	p__Proteobacteria; g__Chelativorans; s__Chelativorans multitrophicus	3.33	0	0	0	0	0	1	1	1
k__Bacteria;p__Proteobacteria;c__Deltaproteobacteria;o__Desulfobacterales;f__Desulfobacteraceae;g__Desulfofaba;s__fastidiosa	99.306	p__Proteobacteria; g__Desulfobacula; s__Desulfobacula phenolica	9	1	2	2	1	0	0	0	3
k__Bacteria;p__Firmicutes;c__Bacilli;o__Bacillales;f__Bacillaceae;g__Bacillus;s__muralis	99.306	p__Firmicutes; g__Litchfieldia; s__Litchfieldia alkalitelluris	3	0	1	0	0	0	1	0	1
k__Bacteria;p__Firmicutes;c__Bacilli;o__Bacillales;f__Bacillaceae;__;__	99.306	p__Firmicutes; g__Bacillus; s__Bacillus sp. FJAT-14578	9	0	1	1	3	0	2	0	2
k__Bacteria;p__Firmicutes;c__Bacilli;o__Bacillales;f__Bacillaceae;g__Bacillus;s__cohnii	99.304	p__Proteobacteria; g__Xanthomonas; s__Xanthomonas citri	5	0	0	2	1	0	0	0	2
k__Bacteria;p__Actinobacteria;c__Actinobacteria;o__Actinomycetales;f__Micrococcaceae;g__Arthrobacter;__	99.27	p__Actinobacteria; g__Nesterenkonia; s__Nesterenkonia massiliensis	3	0	1	0	0	0	1	0	1
k__Bacteria;p__Actinobacteria;c__Actinobacteria;o__Actinomycetales;f__Dietziaceae;g__Dietzia;s__	99.27	p__Actinobacteria; g__Jatrophihabitans; s__Jatrophihabitans endophyticus	9	0	1	1	2	0	2	1	2
k__Bacteria;p__Actinobacteria;c__Actinobacteria;o__Actinomycetales;f__Pseudonocardiaceae;g__Pseudonocardia;s__	99.27	p__Actinobacteria; g__Streptomyces; s__Streptomyces yanglinensis	29	3	4	4	6	0	4	0	8
k__Bacteria;p__Firmicutes;c__Clostridia;o__Clostridiales;f__[Acidaminobacteraceae];g__WH1-8;s__	99.265	p__Firmicutes; g__Sedimentibacter; s__Sedimentibacter sp. zth1	3	0	0	0	2	0	0	1	0
k__Bacteria;p__Firmicutes;c__Clostridia;o__Clostridiales;f__Veillonellaceae;g__Dialister;s__	99.263	p__Firmicutes; g__Gemmiger; s__Gemmiger formicilis	1	0	0	0	1	0	0	0	0
k__Bacteria;p__Proteobacteria;c__Alphaproteobacteria;o__Rhodobacterales;f__Hyphomonadaceae;g__Hyphomonas;s__	99.261	p__Proteobacteria; g__Chelativorans; s__Chelativorans sp. ZYF759	5	0	0	0	0	0	2	0	3
k__Bacteria;p__Firmicutes;c__Clostridia;o__Clostridiales;f__Lachnospiraceae;g__Blautia;s__obeum	99.261	p__Firmicutes; g__Clostridium; s__Clostridium magnum	1	0	0	0	1	0	0	0	0
k__Bacteria;p__Proteobacteria;c__Gammaproteobacteria;o__Pseudomonadales;f__Pseudomonadaceae;g__Pseudomonas;s__stutzeri	99.074	p__Proteobacteria; g__Acinetobacter; s__Acinetobacter johnsonii	3	0	0	0	1	0	0	0	2
k__Bacteria;p__Proteobacteria;c__Gammaproteobacteria;o__Alteromonadales;f__Colwelliaceae;g__Thalassomonas;__	99.072	p__Proteobacteria; g__Colwellia; s__Colwellia psychrerythraea	19	0	1	10	2	0	0	3	3
k__Bacteria;p__Firmicutes;c__Bacilli;o__Bacillales;f__Bacillaceae;g__Bacillus;s__longiquaesitum	99.072	p__Firmicutes; g__Domibacillus; s__Domibacillus enclensis	5	0	1	0	1	0	1	0	2
k__Bacteria;p__Proteobacteria;c__Alphaproteobacteria;o__Rhizobiales;f__Methylobacteriaceae;g__Methylobacterium;s__adhaesivum	99.017	p__Proteobacteria; g__Rhodomicrobium; s__Rhodomicrobium lacus	8	0	0	3	0	0	2	0	3
k__Bacteria;p__Chloroflexi;c__Anaerolineae;o__DRC31;f__;g__;s__	99.017	p__Chloroflexi; g__Longilinea; s__Longilinea arvoryzae	1	1	0	0	0	0	0	0	0
k__Bacteria;p__Proteobacteria;c__Alphaproteobacteria;o__Rickettsiales;__;__;__	99.015	p__Proteobacteria; g__Niveispirillum; s__Niveispirillum cyanobacteriorum	7	0	0	0	3	0	2	0	2
k__Bacteria;p__Firmicutes;c__Clostridia;o__Clostridiales;f__Lachnospiraceae;g__;s__	99.015	p__Firmicutes; g__Clostridium; s__Clostridium intestinale	1	0	0	1	0	0	0	0	0
k__Bacteria;p__Firmicutes;c__Clostridia;o__Clostridiales;f__Lachnospiraceae;g__[Ruminococcus];s__torques	99.015	p__Firmicutes; g__Coprococcus; s__Coprococcus eutactus	3	0	0	1	2	0	0	0	0
k__Bacteria;p__Proteobacteria;c__Alphaproteobacteria;o__Sphingomonadales;f__Sphingomonadaceae;g__Sphingomonas;__	99.015	p__Proteobacteria; g__Sphingomonas; s__Sphingomonas sp. OAS965	3	0	1	0	1	0	1	0	0
k__Bacteria;p__Firmicutes;c__Clostridia;o__Clostridiales;f__Ruminococcaceae;g__Oscillospira;s__	99.012	p__Firmicutes; g__Tepidibacter; s__Tepidibacter mesophilus	1	0	0	0	1	0	0	0	0
k__Bacteria;p__Proteobacteria;c__Betaproteobacteria;o__Rhodocyclales;f__Rhodocyclaceae;g__Thauera;s__	98.84	p__Proteobacteria; g__Nitrosospira; s__Nitrosospira multiformis	8	0	0	2	0	0	2	0	4
k__Bacteria;p__Proteobacteria;c__Betaproteobacteria;o__Burkholderiales;f__Oxalobacteraceae;g__Ralstonia;s__	98.84	p__Proteobacteria; g__Rhodoferax; s__Rhodoferax sp. TH121	2	0	0	0	1	0	1	0	0
k__Bacteria;p__Firmicutes;c__Clostridia;o__Clostridiales;f__[Tissierellaceae];g__Dethiosulfatibacter;s__	98.84	p__Firmicutes; g__Megamonas; s__Megamonas funiformis	1	0	0	0	1	0	0	0	0
k__Bacteria;p__Bacteroidetes;c__Flavobacteriia;o__Flavobacteriales;f__Flavobacteriaceae;g__Lutibacter;s__maritimus	98.826	p__Bacteroidetes; g__Cochleicola; s__Cochleicola gelatinilyticus	5	0	1	0	1	0	1	0	2
k__Bacteria;p__Verrucomicrobia;c__Verruco-5;o__R76-B128;f__;g__;s__	98.826	p__Verrucomicrobia; g__Lentimonas; s__Lentimonas sp. CC10	4	0	1	1	1	0	0	0	1
k__Bacteria;p__Bacteroidetes;c__Flavobacteriia;o__Flavobacteriales;f__Cryomorphaceae;g__Fluviicola;s__	98.826	p__Bacteroidetes; g__Flavobacterium; s__Flavobacterium sp. SE-1-e	4	0	0	1	0	0	1	0	2
k__Bacteria;p__Actinobacteria;c__Actinobacteria;o__Actinomycetales;f__Mycobacteriaceae;g__Mycobacterium;__	98.783	p__Actinobacteria; g__Mycolicibacterium; s__Mycolicibacterium sp. CECT 8783	15	4	0	6	1	0	1	0	3
k__Bacteria;p__Firmicutes;c__Clostridia;o__Clostridiales;f__Peptococcaceae;g__Pelotomaculum;s__	98.771	p__Firmicutes; g__Roseburia; s__Roseburia faecis	1	0	0	0	1	0	0	0	0
k__Bacteria;p__Proteobacteria;c__Alphaproteobacteria;o__Rhizobiales;f__Phyllobacteriaceae;g__Chelativorans;s__	98.768	p__Proteobacteria; g__Pseudaminobacter; s__Pseudaminobacter arsenicus	8	0	0	2	1	0	1	1	3
k__Bacteria;p__Proteobacteria;c__Epsilonproteobacteria;o__Campylobacterales;f__Helicobacteraceae;g__Sulfurovum;s__lithotrophicum	98.768	p__Proteobacteria; g__Sulfurovum; s__Sulfurovum lithotrophicum	0	0	0	0	0	0	0	0	0
k__Bacteria;p__Proteobacteria;c__Alphaproteobacteria;o__Rhizobiales;f__Rhodobiaceae;g__Afifella;s__	98.768	p__Proteobacteria; g__Aliihoeflea; s__Aliihoeflea sp. 2WW	8	0	0	0	1	0	1	1	5
k__Bacteria;p__Proteobacteria;c__Alphaproteobacteria;o__Rhizobiales;f__Methylobacteriaceae;g__;s__	98.768	p__Proteobacteria; g__Pseudovibrio; s__Pseudovibrio japonicus	7	1	1	0	2	0	1	0	2
k__Bacteria;p__Proteobacteria;c__Alphaproteobacteria;o__Sphingomonadales;f__Sphingomonadaceae;g__Sphingobium;s__	98.768	p__Proteobacteria; g__Altererythrobacter; s__Altererythrobacter sediminis	3	0	1	0	1	0	1	0	0
k__Bacteria;p__Proteobacteria;c__Gammaproteobacteria;o__;f__;g__;s__	98.768	p__Proteobacteria; g__Sulfurimonas; s__Sulfurimonas autotrophica	1	0	0	0	1	0	0	0	0
k__Bacteria;p__Proteobacteria;c__Alphaproteobacteria;o__Kordiimonadales;__;__;__	98.765	p__Proteobacteria; g__Phenylobacterium; s__Phenylobacterium sp. CCH9-H3	3.5	0	1	0	3	0	0	0	0
k__Bacteria;p__Proteobacteria;c__Deltaproteobacteria;o__Desulfurellales;f__Desulfurellaceae;g__;s__	98.611	p__Proteobacteria; g__Desulfotalea; s__Desulfotalea psychrophila	2	0	0	0	1	0	0	0	1
k__Bacteria;p__Proteobacteria;c__Betaproteobacteria;o__Rhodocyclales;f__Rhodocyclaceae;g__Dok59;s__	98.608	p__Proteobacteria; g__Nitrosospira; s__Nitrosospira multiformis	8	0	0	2	0	0	2	0	4
k__Bacteria;p__Proteobacteria;c__Betaproteobacteria;o__Ellin6067;f__;g__;s__	98.608	p__Proteobacteria; g__Aquincola; s__Aquincola sp. S2	9	0	0	0	4	0	1	0	4
k__Bacteria;p__Firmicutes;c__Clostridia;o__Clostridiales;f__[Mogibacteriaceae];g__Mogibacterium;s__	98.608	p__Firmicutes; g__Megamonas; s__Megamonas funiformis	2	0	0	0	2	0	0	0	0
k__Bacteria;p__Bacteroidetes;c__Flavobacteriia;o__Flavobacteriales;f__Flavobacteriaceae;__;__	98.592	p__Bacteroidetes; g__Lutibacter; s__Lutibacter agarilyticus	1	0	0	0	0	0	1	0	0
k__Bacteria;p__Bacteroidetes;c__Bacteroidia;o__Bacteroidales;f__[Paraprevotellaceae];g__Paraprevotella;s__	98.592	p__Bacteroidetes; g__Arcticibacterium; s__Arcticibacterium luteifluviistationis	2	0	0	0	0	0	1	0	1
k__Bacteria;p__Proteobacteria;c__Alphaproteobacteria;o__Rhizobiales;f__Hyphomicrobiaceae;g__Parvibaculum;s__	98.529	p__Proteobacteria; g__Pelagibacterium; s__Pelagibacterium limicola	3	0	0	0	1	0	1	0	1
k__Bacteria;p__Actinobacteria;c__Acidimicrobiia;o__Acidimicrobiales;f__AKIW874;g__;s__	98.526	p__Actinobacteria; g__Ilumatobacter; s__Ilumatobacter fluminis	3	0	0	1	0	0	1	0	1
k__Bacteria;p__Proteobacteria;c__Alphaproteobacteria;o__Rhizobiales;f__Phyllobacteriaceae;g__Chelativorans;__	98.522	p__Proteobacteria; g__Ahrensia; s__Ahrensia sp. 13_GOM-1096m	4	0	0	0	1	0	1	1	1
k__Bacteria;p__Firmicutes;c__Clostridia;o__Clostridiales;f__Clostridiaceae;g__Clostridium;s__bowmanii	98.522	p__Firmicutes; g__Clostridium; s__Clostridium tepidiprofundi	2	0	0	1	1	0	0	0	0
k__Bacteria;p__Proteobacteria;c__Epsilonproteobacteria;o__Campylobacterales;f__Helicobacteraceae;g__Sulfurimonas;s__	98.522	p__Proteobacteria; g__Halarcobacter; s__Halarcobacter arenosus	2	0	0	0	1	0	0	0	1
k__Bacteria;p__Proteobacteria;c__Alphaproteobacteria;o__Rhizobiales;f__Phyllobacteriaceae;g__Aliihoeflea;s__aestuarii	98.522	p__Proteobacteria; g__Methylocystis; s__Methylocystis heyeri	8	0	0	3	3	0	2	0	0
k__Bacteria;p__Proteobacteria;c__Gammaproteobacteria;o__Alteromonadales;f__Colwelliaceae;g__Thalassomonas;s__	98.383	p__Proteobacteria; g__Colwellia; s__Candidatus Colwellia aromaticivorans	4	0	0	0	1	0	0	0	3
k__Bacteria;p__Proteobacteria;c__Gammaproteobacteria;o__Xanthomonadales;f__Xanthomonadaceae;g__Thermomonas;s__fusca	98.38	p__Proteobacteria; g__Photobacterium; s__Photobacterium profundum	8	0	0	2	2	0	0	1	3
k__Bacteria;p__Proteobacteria;c__Betaproteobacteria;o__Rhodocyclales;f__Rhodocyclaceae;__;__	98.376	p__Proteobacteria; g__Nitrosospira; s__Nitrosospira multiformis	8	0	0	2	0	0	2	0	4
k__Bacteria;p__Proteobacteria;c__Gammaproteobacteria;o__Alteromonadales;f__Colwelliaceae;g__Colwellia;s__hornerae	98.376	p__Proteobacteria; g__Colwellia; s__Colwellia sp. BRX8-9	2.44	0	0	0	1	0	0	0	1
k__Bacteria;p__Proteobacteria;c__Gammaproteobacteria;o__Xanthomonadales;f__Xanthomonadaceae;__;__	98.376	p__Proteobacteria; g__Vibrio; s__Vibrio crassostreae	6	0	0	0	1	0	0	0	5
k__Bacteria;p__Proteobacteria;c__Betaproteobacteria;o__Burkholderiales;f__Comamonadaceae;g__Rubrivivax;s__	98.376	p__Proteobacteria; g__Macromonas; s__Macromonas sp. BK-30	4	0	0	0	2	0	2	0	0
k__Bacteria;p__Proteobacteria;c__Deltaproteobacteria;o__AF420338;f__;g__;s__	98.372	p__Actinobacteria; g__Rhodococcus; s__Rhodococcus pyridinivorans	16	1	0	7	0	0	2	1	5
k__Bacteria;p__Bacteroidetes;c__Bacteroidia;o__Bacteroidales;f__Bacteroidaceae;g__Bacteroides;s__	98.357	p__Bacteroidetes; g__Paludibacter; s__Paludibacter propionicigenes	3	0	0	0	2	0	1	0	0
k__Bacteria;p__Actinobacteria;c__Actinobacteria;o__Actinomycetales;f__Micromonosporaceae;g__Virgisporangium;s__ochraceum	98.345	p__Actinobacteria; g__Mycobacterium; s__Mycobacterium riyadhense	33	9	2	11	2	0	3	5	1
k__Bacteria;p__Nitrospirae;c__Nitrospira;o__Nitrospirales;f__[Leptospirillaceae];g__;s__	98.337	p__Nitrospirae; g__Nitrospira; s__Nitrospira moscoviensis	10	0	0	1	2	0	3	0	4
k__Bacteria;p__Proteobacteria;c__Deltaproteobacteria;o__Desulfuromonadales;f__Pelobacteraceae;g__Pelobacter;s__	98.333	p__Proteobacteria; g__Desulfuromusa; s__Desulfuromusa kysingii	3	0	1	0	1	0	0	0	1
k__Bacteria;p__Actinobacteria;c__Actinobacteria;o__Actinomycetales;f__Frankiaceae;g__;s__	98.305	p__Actinobacteria; g__Geodermatophilus; s__Geodermatophilus chilensis	7	0	2	2	0	0	1	0	2
k__Bacteria;p__Actinobacteria;c__Actinobacteria;o__Actinomycetales;f__Actinomycetaceae;g__Actinomyces;s__	98.297	p__Actinobacteria; g__Demequina; s__Demequina silvatica	3	0	0	1	0	0	2	0	0
k__Bacteria;p__Actinobacteria;c__Actinobacteria;o__Actinomycetales;f__Nocardioidaceae;__;__	98.297	p__Actinobacteria; g__Nocardioides; s__Nocardioides currus	2	0	0	0	0	0	0	0	2
k__Bacteria;p__Firmicutes;c__Clostridia;o__Clostridiales;f__Clostridiaceae;g__Clostridium;s__celatum	98.284	p__Firmicutes; g__Crassaminicella; s__Crassaminicella sp. SY095	1	0	0	0	1	0	0	0	0
k__Bacteria;p__Actinobacteria;c__Actinobacteria;o__Actinomycetales;f__Thermomonosporaceae;__;__	98.28	p__Actinobacteria; g__Actinomadura; s__Actinomadura craniellae	26	4	2	4	7	0	5	0	4
k__Bacteria;p__Firmicutes;c__Clostridia;o__Clostridiales;f__Lachnospiraceae;g__Blautia;s__	98.276	p__Firmicutes; g__Clostridium; s__Clostridium mediterraneense	2	0	0	1	1	0	0	0	0
k__Bacteria;p__Firmicutes;c__Clostridia;o__Clostridiales;f__Peptococcaceae;g__;s__	98.276	p__Firmicutes; g__Vallitalea; s__Vallitalea okinawensis	1	0	0	0	1	0	0	0	0
k__Bacteria;p__Proteobacteria;c__Betaproteobacteria;o__Burkholderiales;f__Comamonadaceae;__;__	98.148	p__Proteobacteria; g__Quisquiliibacterium; s__Quisquiliibacterium sp. CC-CFT501	5	0	0	0	0	0	1	0	4
k__Bacteria;p__WS2;c__SHA-109;o__;f__;g__;s__	98.144	p__Verrucomicrobia; g__Rubritalea; s__Rubritalea profundi	4	0	1	0	1	0	2	0	0
k__Bacteria;p__Bacteroidetes;c__Flavobacteriia;o__Flavobacteriales;f__Cryomorphaceae;g__Owenweeksia;s__	98.122	p__Bacteroidetes; g__Lutibacter; s__Lutibacter sp. HS1-25	1	0	0	0	0	0	1	0	0
k__Bacteria;p__Proteobacteria;c__Deltaproteobacteria;o__Desulfuromonadales;f__Desulfuromonadaceae;g__Desulfuromusa;s__	98.095	p__Proteobacteria; g__Pelobacter; s__Pelobacter sp. M08fum	2	0	2	0	0	0	0	0	0
k__Bacteria;p__Bacteroidetes;c__Flavobacteriia;o__Flavobacteriales;f__;g__;s__	98.058	p__Bacteroidetes; g__Aureitalea; s__Aureitalea marina	3	0	0	0	0	0	1	0	2
k__Bacteria;p__Firmicutes;c__Clostridia;o__Clostridiales;f__Ruminococcaceae;g__Ruminococcus;__	98.044	p__Firmicutes; g__Sporobacter; s__Sporobacter termitidis	3	0	0	1	1	0	0	0	1
k__Bacteria;p__Proteobacteria;c__Alphaproteobacteria;o__Rhodobacterales;f__Rhodobacteraceae;g__Octadecabacter;s__	98.03	p__Proteobacteria; g__Sinirhodobacter; s__Sinirhodobacter ferrireducens	4	0	0	1	0	0	1	0	2
k__Bacteria;p__Proteobacteria;c__Alphaproteobacteria;o__Sphingomonadales;f__Sphingomonadaceae;g__Sphingobium;s__yanoikuyae	98.03	p__Proteobacteria; g__Aurantiacibacter; s__Aurantiacibacter rhizosphaerae	3	0	1	0	0	0	1	0	1
k__Bacteria;p__Proteobacteria;c__Alphaproteobacteria;o__Rhodobacterales;f__Hyphomonadaceae;g__Robiginitomaculum;s__antarcticum	98.03	p__Proteobacteria; g__Propylenella; s__Propylenella binzhouense	5	0	1	0	1	0	1	0	2
k__Bacteria;p__Proteobacteria;c__Gammaproteobacteria;o__Pseudomonadales;f__Moraxellaceae;g__Acinetobacter;s__	97.921	p__Proteobacteria; g__Amphritea; s__Amphritea opalescens	6	0	1	0	2	0	0	0	3
k__Bacteria;p__Proteobacteria;c__Deltaproteobacteria;o__Desulfuromonadales;f__Desulfuromonadaceae;__;__	97.917	p__Proteobacteria; g__Pseudodesulfovibrio; s__Pseudodesulfovibrio indicus	1	1	0	0	0	0	0	0	0
k__Bacteria;p__Proteobacteria;c__Gammaproteobacteria;o__Alteromonadales;f__Colwelliaceae;g__Colwellia;s__psychrerythraea	97.912	p__Proteobacteria; g__Colwellia; s__Colwellia sp. 75C3	5	0	0	0	2	0	0	0	3
k__Bacteria;p__Actinobacteria;c__Thermoleophilia;o__Solirubrobacterales;f__;g__;s__	97.912	p__Actinobacteria; g__Baekduia; s__Baekduia soli	7	0	0	0	2	0	2	0	3
k__Bacteria;p__Bacteroidetes;c__Flavobacteriia;o__Flavobacteriales;f__Flavobacteriaceae;g__Maribacter;__	97.887	p__Bacteroidetes; g__Chryseobacterium; s__Chryseobacterium sp.	2	0	0	0	0	0	1	0	1
k__Bacteria;p__Firmicutes;c__Bacilli;o__Bacillales;f__Paenibacillaceae;g__Paenibacillus;s__chondroitinus	97.887	p__Actinobacteria; g__Mycobacteroides; s__Mycobacteroides abscessus	21	4	0	11	4	0	0	1	2
k__Bacteria;p__Bacteroidetes;c__Cytophagia;o__Cytophagales;f__Flammeovirgaceae;g__;s__	97.882	p__Bacteroidetes; g__Reichenbachiella; s__Reichenbachiella agariperforans	6	1	1	0	0	0	1	0	3
k__Bacteria;p__Actinobacteria;c__Acidimicrobiia;o__Acidimicrobiales;f__wb1_P06;g__;s__	97.81	p__Actinobacteria; g__Embleya; s__Embleya scabrispora	50	7	6	11	7	0	4	0	15
k__Bacteria;p__Elusimicrobia;c__4-29;o__;f__;g__;s__	97.8	p__Cyanobacteria; g__Calothrix; s__Calothrix rhizosoleniae	28	3	1	12	5	0	4	1	2
k__Bacteria;p__Proteobacteria;c__Alphaproteobacteria;o__Rhizobiales;f__Hyphomicrobiaceae;g__Pedomicrobium;__	97.794	p__Proteobacteria; g__Hyphomicrobium; s__Hyphomicrobium sp. CS1GBMeth3	4	0	0	2	1	0	0	0	1
k__Bacteria;p__Proteobacteria;c__Alphaproteobacteria;o__Rhizobiales;f__Hyphomicrobiaceae;g__Hyphomicrobium;s__zavarzinii	97.783	p__Proteobacteria; g__Methyloligella; s__Methyloligella sp. GL2	3	0	0	0	0	0	1	0	2
k__Bacteria;p__Proteobacteria;c__Alphaproteobacteria;o__Rhizobiales;f__Bradyrhizobiaceae;g__Bradyrhizobium;s__	97.783	p__Proteobacteria; g__Aestuariivirga; s__Aestuariivirga litoralis	5	0	1	1	1	0	2	0	0
k__Bacteria;p__Acidobacteria;c__[Chloracidobacteria];o__RB41;f__Ellin6075;g__;s__	97.783	p__Proteobacteria; g__Klebsiella; s__Klebsiella pneumoniae	2	0	0	0	2	0	0	0	0
k__Bacteria;p__Proteobacteria;c__Gammaproteobacteria;o__Alteromonadales;f__Shewanellaceae;g__Shewanella;s__	97.749	p__Proteobacteria; g__Psychromonas; s__Psychromonas sp. Urea-02u-13	9	0	0	2	3	0	0	1	3
k__Bacteria;p__Proteobacteria;c__Gammaproteobacteria;o__Alteromonadales;f__HTCC2188;g__HTCC;s__	97.68	p__Proteobacteria; g__Colwellia; s__Colwellia sp. Bg11-12	5	0	0	2	2	0	0	0	1
k__Bacteria;p__Proteobacteria;c__Betaproteobacteria;o__Burkholderiales;f__Oxalobacteraceae;__;__	97.68	p__Proteobacteria; g__Ottowia; s__Ottowia sp. 27C	5	0	0	1	0	0	1	0	3
k__Bacteria;p__SAR406;c__AB16;o__Arctic96B-7;f__A714017;g__ZA3312c;s__	97.68	p__Proteobacteria; g__Mariprofundus; s__Mariprofundus aestuarium	1	0	0	0	0	0	1	0	0
k__Bacteria;p__Proteobacteria;c__Deltaproteobacteria;o__Desulfuromonadales;f__Desulfuromonadaceae;g__Desulfuromusa;__	97.619	p__Proteobacteria; g__Pelobacter; s__Pelobacter seleniigenes	6	0	2	0	1	0	0	0	3
k__Bacteria;p__Proteobacteria;c__Alphaproteobacteria;o__Rhodobacterales;f__Rhodobacteraceae;g__;s__	97.537	p__Proteobacteria; g__Oceanicaulis; s__Oceanicaulis sp. HL-87	1	0	0	0	0	0	0	0	1
k__Bacteria;p__Proteobacteria;c__Gammaproteobacteria;o__Alteromonadales;f__Shewanellaceae;g__Shewanella;s__benthica	97.465	p__Proteobacteria; g__Psychromonas; s__Psychromonas sp. Urea-02u-13	9	0	0	2	3	0	0	1	3
k__Bacteria;p__Firmicutes;c__Clostridia;o__Clostridiales;f__Ruminococcaceae;g__Ethanoligenens;s__	97.46	p__Firmicutes; g__Desulfosporosinus; s__Candidatus Desulfosporosinus infrequens	8	0	7	0	1	0	0	0	0
k__Bacteria;p__Firmicutes;c__Bacilli;o__Bacillales;f__Bacillaceae;g__Bacillus;s__cellulosilyticus	97.454	p__Firmicutes; g__Lentibacillus; s__Lentibacillus sp. Marseille-P4043	4	0	2	0	0	0	1	0	1
k__Bacteria;p__WPS-2;c__;o__;f__;g__;s__	97.448	p__Verrucomicrobia; g__Luteolibacter; s__Luteolibacter yonseiensis	5	1	1	0	1	0	2	0	0
k__Bacteria;p__Proteobacteria;c__Gammaproteobacteria;o__Alteromonadales;f__Colwelliaceae;g__Colwellia;s__	97.448	p__Proteobacteria; g__Porticoccus; s__Porticoccus hydrocarbonoclasticus	4	0	0	1	2	0	0	0	1
k__Bacteria;p__Bacteroidetes;c__Flavobacteriia;o__Flavobacteriales;f__Flavobacteriaceae;g__Lutibacter;__	97.428	p__Bacteroidetes; g__Maribacter; s__Maribacter arenosus	3	0	1	0	0	0	2	0	0
k__Bacteria;p__Bacteroidetes;c__Flavobacteriia;o__Flavobacteriales;f__Flavobacteriaceae;g__Lutibacter;s__litoralis	97.418	p__Bacteroidetes; g__Polaribacter; s__Polaribacter pacificus	1	0	0	0	0	0	1	0	0
k__Bacteria;p__Actinobacteria;c__Actinobacteria;o__Actinomycetales;f__Pseudonocardiaceae;g__;s__	97.33	p__Actinobacteria; g__Pseudonocardia; s__Pseudonocardia sp. EV170527-09	24	3	1	7	7	1	3	1	1
k__Bacteria;p__Actinobacteria;c__Actinobacteria;o__Actinomycetales;f__Geodermatophilaceae;g__Geodermatophilus;s__obscurus	97.324	p__Actinobacteria; g__Kineosporia; s__Kineosporia sp. R_H_3	6	0	2	1	0	0	3	0	0
k__Bacteria;p__Actinobacteria;c__Actinobacteria;o__Actinomycetales;f__Micromonosporaceae;__;__	97.324	p__Actinobacteria; g__Micromonospora; s__Micromonospora rhizosphaerae	8	0	1	1	0	1	3	0	2
k__Bacteria;p__Actinobacteria;c__Acidimicrobiia;o__Acidimicrobiales;f__C111;__;__	97.297	p__Actinobacteria; g__Ilumatobacter; s__Ilumatobacter fluminis	3	0	0	1	0	0	1	0	1
k__Bacteria;p__Chloroflexi;c__Anaerolineae;o__Caldilineales;f__Caldilineaceae;g__;s__	97.297	p__Chloroflexi; g__Pelolinea; s__Pelolinea submarina	2	0	1	1	0	0	0	0	0
k__Bacteria;p__Actinobacteria;c__Actinobacteria;o__Actinomycetales;f__Streptosporangiaceae;g__Sphaerisporangium;s__	97.297	p__Actinobacteria; g__Thermomonospora; s__Thermomonospora catenispora	11	3	1	1	1	0	3	0	2
k__Bacteria;p__Proteobacteria;c__Alphaproteobacteria;o__Rhizobiales;f__Methylobacteriaceae;g__Methylobacterium;s__hispanicum	97.291	p__Proteobacteria; g__Rhodoplanes; s__Rhodoplanes sp. Z2-YC6860	6	0	0	2	2	0	1	0	1
k__Bacteria;p__Proteobacteria;c__Alphaproteobacteria;o__Rhizobiales;f__Hyphomicrobiaceae;g__Rhodomicrobium;s__vannielii	97.291	p__Proteobacteria; g__Parvibaculum; s__Parvibaculum sedimenti	1	0	0	0	0	0	1	0	0
k__Bacteria;p__Firmicutes;c__Clostridia;o__Clostridiales;f__[Acidaminobacteraceae];g__Fusibacter;s__	97.284	p__Firmicutes; g__Dethiosulfatibacter; s__Dethiosulfatibacter aminovorans	1	0	0	0	1	0	0	0	0
k__Bacteria;p__Proteobacteria;c__Gammaproteobacteria;o__Alteromonadales;f__Moritellaceae;g__Moritella;s__	97.229	p__Proteobacteria; g__Thalassotalea; s__Thalassotalea sp. ND16A	1	0	0	0	1	0	0	0	0
k__Bacteria;p__Bacteroidetes;c__Flavobacteriia;o__Flavobacteriales;__;__;__	97.183	p__Bacteroidetes; g__Lacinutrix; s__Lacinutrix sp. CAU 1491	1	0	0	0	0	0	1	0	0
k__Bacteria;p__Bacteroidetes;c__Flavobacteriia;o__Flavobacteriales;f__Flavobacteriaceae;g__Croceimarina;s__litoralis	97.183	p__Bacteroidetes; g__Maribacter; s__Maribacter polysiphoniae	2	0	0	0	0	0	2	0	0
k__Bacteria;p__Bacteroidetes;c__Flavobacteriia;o__Flavobacteriales;f__Cryomorphaceae;g__Crocinitomix;s__	97.183	p__Bacteroidetes; g__Flavobacterium; s__Flavobacterium album	3	0	1	0	0	0	2	0	0
k__Bacteria;p__Bacteroidetes;c__Cytophagia;o__Cytophagales;f__Flammeovirgaceae;g__Flexibacter;s__	97.176	p__Bacteroidetes; g__Roseivirga; s__Fabibacter sp. 4D4	4	0	1	0	1	0	2	0	0
k__Bacteria;p__Proteobacteria;c__Betaproteobacteria;o__SC-I-84;f__;g__;s__	97.125	p__Proteobacteria; g__Sulfuritalea; s__Sulfuritalea hydrogenivorans	3	0	0	1	1	0	1	0	0
k__Bacteria;p__Planctomycetes;c__SBZP_4958;o__;f__;g__;s__	97.101	p__Planctomycetes; g__Aquisphaera; s__Aquisphaera giovannonii	10	0	3	1	2	0	2	1	1
k__Bacteria;p__Firmicutes;c__Clostridia;o__Clostridiales;f__Clostridiaceae;g__Caldanaerocella;s__	97.052	p__Firmicutes; g__Serpentinicella; s__Serpentinicella alkaliphila	1	0	0	0	1	0	0	0	0
k__Bacteria;p__Proteobacteria;c__Alphaproteobacteria;o__Rhizobiales;f__Hyphomicrobiaceae;__;__	97.052	p__Proteobacteria; g__Microvirga; s__Microvirga mediterraneensis	5	0	1	1	0	0	2	0	1
k__Bacteria;p__Proteobacteria;c__Alphaproteobacteria;o__Rhodobacterales;f__Rhodobacteraceae;g__Paracoccus;s__	97.044	p__Proteobacteria; g__Sinirhodobacter; s__Sinirhodobacter hungdaonensis	4	0	0	1	0	0	1	0	2
k__Bacteria;p__Proteobacteria;c__Alphaproteobacteria;o__Sphingomonadales;f__Sphingomonadaceae;g__Sphingomonas;s__yabuuchiae	97.044	p__Proteobacteria; g__Sphingobium; s__Sphingobium ummariense	2	0	0	0	1	0	1	0	0
k__Bacteria;p__Firmicutes;c__Clostridia;o__Halanaerobiales;f__Halobacteroidaceae;__;__	96.998	p__Firmicutes; g__Sporomusa; s__Sporomusa sphaeroides	4	0	0	0	2	0	0	1	1
k__Bacteria;p__Proteobacteria;c__Gammaproteobacteria;o__Alteromonadales;f__Moritellaceae;g__;s__	96.984	p__Proteobacteria; g__Thalassotalea; s__Thalassotalea sp. ND16A	1	0	0	0	1	0	0	0	0
k__Bacteria;p__Proteobacteria;c__Betaproteobacteria;o__Nitrosomonadales;f__Nitrosomonadaceae;g__Nitrosomonas;s__europaea	96.984	p__Proteobacteria; g__Methylovorus; s__Methylovorus sp. MM2	3	0	0	0	1	0	1	0	1
k__Bacteria;p__Proteobacteria;c__Betaproteobacteria;o__Burkholderiales;f__Comamonadaceae;g__Hydrogenophaga;s__	96.984	p__Proteobacteria; g__Zhizhongheella; s__Zhizhongheella caldifontis	4	0	0	1	0	0	1	1	1
k__Bacteria;p__Bacteroidetes;c__Bacteroidia;o__Bacteroidales;f__Porphyromonadaceae;g__Parabacteroides;s__distasonis	96.948	p__Bacteroidetes; g__Maribellus; s__Maribellus luteus	4	0	0	0	1	0	2	0	1
k__Bacteria;p__Bacteroidetes;c__Flavobacteriia;o__Flavobacteriales;f__Cryomorphaceae;g__;s__	96.948	p__Bacteroidetes; g__Lutibacter; s__Lutibacter sp. B1	0	0	0	0	0	0	0	0	0
k__Bacteria;p__Bacteroidetes;c__Flavobacteriia;o__Flavobacteriales;f__Flavobacteriaceae;g__;s__	96.948	p__Bacteroidetes; g__Lutibacter; s__Lutibacter maritimus	1	0	0	0	0	0	1	0	0
k__Bacteria;p__Actinobacteria;c__Actinobacteria;o__Actinomycetales;f__Nocardioidaceae;g__Nocardioides;__	96.852	p__Actinobacteria; g__Jiangella; s__Jiangella endophytica	7	0	1	1	3	0	0	0	2
k__Bacteria;p__Firmicutes;c__Clostridia;o__Clostridiales;f__Ruminococcaceae;g__Ruminococcus;s__callidus	96.814	p__Firmicutes; g__Anaerobacterium; s__Anaerobacterium chartisolvens	16	0	1	3	4	0	0	7	1
k__Bacteria;p__Actinobacteria;c__Acidimicrobiia;o__Acidimicrobiales;f__TK06;g__;s__	96.806	p__Actinobacteria; g__Actinomarinicola; s__Actinomarinicola tropica	7	0	0	1	2	0	1	1	2
k__Bacteria;p__Proteobacteria;c__Gammaproteobacteria;__;__;__;__	96.798	p__Proteobacteria; g__Sulfurovum; s__Sulfurovum lithotrophicum	0	0	0	0	0	0	0	0	0
k__Bacteria;p__Proteobacteria;c__Alphaproteobacteria;o__Rhodobacterales;f__Rhodobacteraceae;g__Rhodovulum;s__	96.798	p__Proteobacteria; g__Thalassobacter; s__Thalassobacter stenotrophicus	5	0	0	0	0	0	2	0	3
k__Bacteria;p__Proteobacteria;c__Alphaproteobacteria;o__Rhodospirillales;__;__;__	96.798	p__Proteobacteria; g__Thioclava; s__Thioclava sp. DLFJ5-1	6	0	1	0	2	0	0	0	3
k__Bacteria;p__Proteobacteria;c__Alphaproteobacteria;o__Sphingomonadales;f__Sphingomonadaceae;g__Sphingobium;s__xenophagum	96.798	p__Proteobacteria; g__Altererythrobacter; s__Altererythrobacter sp. BO-6	2	0	0	0	1	0	1	0	0
k__Bacteria;p__Firmicutes;c__Clostridia;o__Clostridiales;f__Lachnospiraceae;g__Clostridium;s__aldenense	96.798	p__Firmicutes; g__Clostridium; s__Clostridium acetireducens	0	0	0	0	0	0	0	0	0
k__Bacteria;p__Proteobacteria;c__Gammaproteobacteria;o__Vibrionales;f__Pseudoalteromonadaceae;g__Pseudoalteromonas;s__	96.774	p__unclassified Bacteria phylum; g__unclassified Bacteria genus; s__sulfur-oxidizing endosymbiont of Gigantopelta aegis	8	0	1	1	1	0	1	0	4
k__Bacteria;p__Proteobacteria;c__Deltaproteobacteria;o__Desulfobacterales;f__Desulfobacteraceae;g__Desulfofaba;s__	96.759	p__Proteobacteria; g__Desulfobacula; s__Desulfobacula phenolica	9	1	2	2	1	0	0	0	3
k__Bacteria;p__Proteobacteria;c__Betaproteobacteria;o__Methylophilales;f__Methylophilaceae;g__;s__	96.759	p__Proteobacteria; g__Massilia; s__Massilia sp. NEAU-DD11	7	0	0	0	2	0	3	0	2
k__Bacteria;p__Proteobacteria;c__Gammaproteobacteria;o__Vibrionales;f__Vibrionaceae;__;__	96.752	p__Proteobacteria; g__Woeseia; s__Woeseia oceani	4	0	0	1	1	0	0	0	2
k__Bacteria;p__Proteobacteria;c__Betaproteobacteria;o__Nitrosomonadales;f__Nitrosomonadaceae;__;__	96.752	p__Proteobacteria; g__Methylotenera; s__Methylotenera mobilis	2	0	0	0	1	0	1	0	0
k__Bacteria;p__Proteobacteria;c__Gammaproteobacteria;o__Alteromonadales;f__Alteromonadaceae;g__Porticoccus;__	96.752	p__Proteobacteria; g__Teredinibacter; s__Teredinibacter purpureus	7	0	0	2	2	0	0	1	2
k__Bacteria;p__Proteobacteria;c__Gammaproteobacteria;o__Oceanospirillales;f__Oceanospirillaceae;g__;s__	96.752	p__Proteobacteria; g__Aliikangiella; s__Aliikangiella sp. G2MR2-5	7	0	0	5	0	0	0	0	2
k__Bacteria;p__Proteobacteria;c__Gammaproteobacteria;o__Oceanospirillales;f__Oceanospirillaceae;g__Amphritea;s__	96.752	p__Proteobacteria; g__Endozoicomonas; s__Endozoicomonas montiporae	0	0	0	0	0	0	0	0	0
k__Bacteria;p__Actinobacteria;c__Thermoleophilia;o__Solirubrobacterales;f__Conexibacteraceae;g__;s__	96.752	p__Actinobacteria; g__Solirubrobacter; s__Solirubrobacter sp. URHD0082	3	0	0	0	1	0	2	0	0
k__Bacteria;p__Proteobacteria;c__Deltaproteobacteria;o__Myxococcales;f__OM27;g__;s__	96.752	p__Proteobacteria; g__Corallococcus; s__Corallococcus sp. c25j21	52	1	2	23	8	0	4	10	4
k__Bacteria;p__Firmicutes;c__Bacilli;o__Bacillales;f__Staphylococcaceae;g__Staphylococcus;__	96.744	p__Firmicutes; g__Paenibacillus; s__Paenibacillus sp. FJAT-26967	15	0	1	3	0	0	2	5	4
k__Bacteria;p__Bacteroidetes;c__Flavobacteriia;o__Flavobacteriales;f__Flavobacteriaceae;g__Lutimonas;s__	96.714	p__Bacteroidetes; g__Urechidicola; s__Urechidicola croceus	2	0	0	0	0	0	1	0	1
k__Bacteria;p__Bacteroidetes;c__Cytophagia;o__Cytophagales;f__Flammeovirgaceae;g__Roseivirga;s__	96.714	p__Bacteroidetes; g__Crocinitomix; s__Crocinitomix catalasitica	4	0	0	0	0	0	1	0	3
k__Bacteria;p__OP11;c__WCHB1-64;o__K2-4-19;f__;g__;s__	96.667	p__Tenericutes; g__Mycoplasma; s__Mycoplasma sp. ATU-Cv-703	0	0	0	0	0	0	0	0	0
k__Bacteria;p__Actinobacteria;c__Actinobacteria;o__Actinomycetales;f__Micromonosporaceae;g__Pilimelia;s__	96.594	p__Actinobacteria; g__Virgisporangium; s__Virgisporangium aurantiacum	47	0	6	24	10	0	2	3	2
k__Bacteria;p__GN02;c__3BR-5F;o__;f__;g__;s__	96.577	p__Fusobacteria; g__Ilyobacter; s__Ilyobacter polytropus	2	0	0	1	1	0	0	0	0
k__Bacteria;p__Proteobacteria;c__Alphaproteobacteria;o__Rhizobiales;f__Hyphomicrobiaceae;g__Hyphomicrobium;s__	96.552	p__Proteobacteria; g__Hyphomicrobium; s__Hyphomicrobium denitrificans	3	0	0	0	0	0	1	0	2
k__Bacteria;p__Proteobacteria;c__Alphaproteobacteria;o__Rhodospirillales;f__Rhodospirillaceae;g__Azospirillum;s__massiliensis	96.552	p__Proteobacteria; g__Roseomonas; s__Roseomonas hellenica	14	0	0	6	0	0	2	0	4
k__Bacteria;p__Proteobacteria;c__Alphaproteobacteria;o__Rhodobacterales;f__Rhodobacteraceae;g__Amaricoccus;s__	96.552	p__Proteobacteria; g__Robiginitomaculum; s__Robiginitomaculum antarcticum	1	0	0	0	0	0	1	0	0
k__Bacteria;p__Proteobacteria;c__Deltaproteobacteria;o__Desulfobacterales;f__Desulfobulbaceae;g__;s__	96.552	p__Proteobacteria; g__Desulfoluna; s__Desulfoluna spongiiphila	7	0	0	1	2	0	0	1	3
k__Bacteria;p__Firmicutes;c__Bacilli;o__Bacillales;f__Bacillaceae;g__Bacillus;s__badius	96.536	p__Firmicutes; g__Tumebacillus; s__Tumebacillus sp. ITR2	10	0	1	0	3	0	0	3	3
k__Bacteria;p__Proteobacteria;c__Betaproteobacteria;o__Burkholderiales;f__Comamonadaceae;g__Acidovorax;__	96.528	p__Proteobacteria; g__Quisquiliibacterium; s__Quisquiliibacterium sp. CC-CFT501	5	0	0	0	0	0	1	0	4
k__Bacteria;p__Proteobacteria;c__Deltaproteobacteria;o__Desulfuromonadales;f__Geobacteraceae;g__Geobacter;s__	96.528	p__Proteobacteria; g__Desulfuromonas; s__Desulfuromonas acetoxidans	8	0	2	1	1	0	0	0	4
k__Bacteria;p__Actinobacteria;c__Thermoleophilia;o__Solirubrobacterales;f__Patulibacteraceae;g__;s__	96.52	p__Actinobacteria; g__Solirubrobacter; s__Solirubrobacter sp. URHD0082	3	0	0	0	1	0	2	0	0
k__Bacteria;p__Proteobacteria;c__Gammaproteobacteria;o__Oceanospirillales;f__Halomonadaceae;g__Halomonas;s__	96.512	p__Proteobacteria; g__Methylobacter; s__Methylobacter tundripaludum	11.5	0	0	2	3	0	2	2	1
k__Bacteria;p__Planctomycetes;c__[Brocadiae];o__Brocadiales;f__Brocadiaceae;g__Candidatus Brocadia;s__	96.462	p__Planctomycetes; g__Bythopirellula; s__Bythopirellula polymerisocia	7	1	0	1	0	0	1	0	4
k__Bacteria;p__Bacteroidetes;c__Bacteroidia;o__Bacteroidales;f__[Paraprevotellaceae];g__[Prevotella];s__	96.462	p__Bacteroidetes; g__Microscilla; s__Microscilla marina	12	0	1	3	6	0	1	0	1
k__Bacteria;p__Firmicutes;c__Clostridia;o__Clostridiales;f__Ruminococcaceae;g__Faecalibacterium;s__prausnitzii	96.333	p__Firmicutes; g__Pelotomaculum; s__Pelotomaculum propionicicum	3	0	0	1	2	0	0	0	0
k__Bacteria;p__Proteobacteria;c__Alphaproteobacteria;o__Rhizobiales;f__Hyphomicrobiaceae;g__Pedomicrobium;s__	96.314	p__Proteobacteria; g__Hyphomicrobium; s__Hyphomicrobium sp. CS1GBMeth3	4	0	0	2	1	0	0	0	1
k__Bacteria;p__Planctomycetes;c__vadinHA49;o__DH61;f__;g__;s__	96.314	p__Planctomycetes; g__Blastopirellula; s__Blastopirellula marina	8	2	0	1	1	0	2	0	2
k__Bacteria;p__Planctomycetes;c__OM190;o__CL500-15;f__;g__;s__	96.305	p__Planctomycetes; g__Candidatus Scalindua; s__Candidatus Scalindua japonica	11	0	5	0	0	0	1	1	4
k__Bacteria;p__Proteobacteria;c__Deltaproteobacteria;o__Desulfobacterales;f__Desulfobulbaceae;g__Desulfobulbus;__	96.305	p__Proteobacteria; g__Desulfobacula; s__Desulfobacula phenolica	9	1	2	2	1	0	0	0	3
k__Bacteria;p__Proteobacteria;c__Alphaproteobacteria;o__Rhizobiales;f__Methylobacteriaceae;__;__	96.305	p__Proteobacteria; g__Hyphomicrobium; s__Hyphomicrobium denitrificans	3	0	0	0	0	0	1	0	2
k__Bacteria;p__Firmicutes;c__Clostridia;o__Clostridiales;f__Clostridiaceae;g__Clostridium;s__butyricum	96.305	p__Firmicutes; g__Clostridium; s__Clostridium aciditolerans	0	0	0	0	0	0	0	0	0
k__Bacteria;p__Fusobacteria;c__Fusobacteriia;o__Fusobacteriales;f__;g__;s__	96.296	p__Firmicutes; g__Orenia; s__Orenia marismortui	3	0	0	0	3	0	0	0	0
k__Bacteria;p__Firmicutes;c__Bacilli;o__Bacillales;f__Planococcaceae;__;__	96.279	p__Firmicutes; g__Paenibacillus; s__Paenibacillus sp. tmac-D7	6	0	1	0	1	0	2	0	2
k__Bacteria;p__Proteobacteria;c__Gammaproteobacteria;o__Alteromonadales;f__Alteromonadaceae;g__Spongiibacter;s__	96.074	p__Proteobacteria; g__Teredinibacter; s__Teredinibacter purpureus	7	0	0	2	2	0	0	1	2
k__Bacteria;p__Proteobacteria;c__Alphaproteobacteria;o__Rhodospirillales;f__Rhodospirillaceae;g__;s__	96.069	p__Proteobacteria; g__Caldovatus; s__Caldovatus sediminis	7	1	0	0	0	0	3	0	3
k__Bacteria;p__Proteobacteria;c__Gammaproteobacteria;o__Vibrionales;f__Vibrionaceae;g__Photobacterium;s__	96.065	p__Proteobacteria; g__Cocleimonas; s__Cocleimonas flava	4	1	0	0	2	0	0	0	1
k__Bacteria;p__Proteobacteria;c__Alphaproteobacteria;o__Rhizobiales;f__Bradyrhizobiaceae;g__Balneimonas;s__	96.059	p__Proteobacteria; g__Lutibaculum; s__Lutibaculum baratangense	4	0	1	0	0	0	1	0	2
k__Bacteria;p__Chloroflexi;c__Anaerolineae;o__GCA004;f__;g__;s__	96.059	p__Chloroflexi; g__Brevefilum; s__Brevefilum fermentans	0	0	0	0	0	0	0	0	0
k__Bacteria;p__Proteobacteria;c__Alphaproteobacteria;o__Rhodobacterales;f__Rhodobacteraceae;g__Paracoccus;__	96.059	p__Proteobacteria; g__Cognatiyoonia; s__Cognatiyoonia koreensis	6	0	0	1	0	0	2	0	3
k__Bacteria;p__Proteobacteria;c__Betaproteobacteria;o__Burkholderiales;f__Comamonadaceae;g__Hylemonella;s__	96.056	p__Proteobacteria; g__Hydrogenophaga; s__Hydrogenophaga pseudoflava	5	0	0	0	1	0	1	1	2
k__Bacteria;p__Bacteroidetes;c__Bacteroidia;o__Bacteroidales;f__Prevotellaceae;g__Prevotella;s__copri	96.019	p__Bacteroidetes; g__Arcticibacterium; s__Arcticibacterium luteifluviistationis	2	0	0	0	0	0	1	0	1
k__Bacteria;p__Bacteroidetes;c__Cytophagia;o__Cytophagales;f__Cytophagaceae;g__Runella;s__	96.019	p__Bacteroidetes; g__Fulvivirga; s__Fulvivirga sp. S481	3	0	1	0	0	0	1	0	1
k__Bacteria;p__Bacteroidetes;c__Cytophagia;o__Cytophagales;f__[Amoebophilaceae];g__Ucs1325;s__	96.009	p__Bacteroidetes; g__Urechidicola; s__Urechidicola croceus	2	0	0	0	0	0	1	0	1
k__Bacteria;p__Firmicutes;c__Bacilli;o__Lactobacillales;f__Lactobacillaceae;g__Lactobacillus;__	95.833	p__Firmicutes; g__Kroppenstedtia; s__Kroppenstedtia eburnea	7	0	1	1	0	0	2	0	3
k__Bacteria;p__Proteobacteria;c__Gammaproteobacteria;o__Alteromonadales;f__Shewanellaceae;g__Shewanella;__	95.824	p__Proteobacteria; g__Halioglobus; s__Halioglobus sp. NY5	4	0	0	0	2	0	0	0	2
k__Bacteria;p__Proteobacteria;c__Gammaproteobacteria;o__Alteromonadales;f__Psychromonadaceae;g__Psychromonas;s__	95.824	p__Proteobacteria; g__Shewanella; s__Shewanella sp. KX20019	9	0	0	0	4	0	0	0	5
k__Bacteria;p__Proteobacteria;c__Gammaproteobacteria;o__Oceanospirillales;f__Halomonadaceae;g__Candidatus Portiera;s__	95.814	p__Proteobacteria; g__Methylobacter; s__Methylobacter marinus	13	0	0	3	4	0	2	0	4
k__Bacteria;p__Proteobacteria;c__Deltaproteobacteria;o__PB19;f__;g__;s__	95.814	p__Proteobacteria; g__Chondromyces; s__Chondromyces apiculatus	39	3	1	9	7	0	7	9	3
k__Bacteria;p__Planctomycetes;c__vadinHA49;o__PeHg47;f__;g__;s__	95.794	p__Planctomycetes; g__Rubripirellula; s__Rubripirellula obstinata	8.5	0	2	2	0	0	2	0	2
k__Bacteria;p__Bacteroidetes;c__Flavobacteriia;o__Flavobacteriales;f__Flavobacteriaceae;g__Flavobacterium;s__succinicans	95.775	p__Bacteroidetes; g__Lutibacter; s__Lutibacter flavus	1	0	0	0	0	0	1	0	0
k__Bacteria;p__Bacteroidetes;c__Bacteroidia;o__Bacteroidales;f__Bacteroidaceae;g__Bacteroides;s__ovatus	95.775	p__Bacteroidetes; g__Parabacteroides; s__Parabacteroides massiliensis	0	0	0	0	0	0	0	0	0
k__Bacteria;p__Verrucomicrobia;c__Verruco-5;o__LD1-PB3;f__LD1-PA34;g__;s__	95.652	p__Verrucomicrobia; g__Coraliomargarita; s__Coraliomargarita sinensis	2	0	1	0	0	0	0	0	1
k__Bacteria;p__Proteobacteria;c__Gammaproteobacteria;o__Alteromonadales;f__Alteromonadaceae;g__nsmpVI18;s__	95.602	p__Proteobacteria; g__Exilibacterium; s__Exilibacterium tricleocarpae	14	3	0	7	1	0	0	0	3
k__Bacteria;p__Proteobacteria;c__Betaproteobacteria;o__Burkholderiales;f__Burkholderiaceae;g__;s__	95.592	p__Proteobacteria; g__Nitrosovibrio; s__Nitrosovibrio sp. Nv17	10	1	0	3	0	0	2	0	4
k__Bacteria;p__Proteobacteria;c__Deltaproteobacteria;o__Myxococcales;f__Polyangiaceae;g__;s__	95.581	p__Proteobacteria; g__Vitiosangium; s__Vitiosangium sp. GDMCC 1.1324	53	4	2	12	12	0	10	6	7
k__Bacteria;p__Proteobacteria;c__Alphaproteobacteria;o__Rhodobacterales;f__Rhodobacteraceae;g__Phaeobacter;s__	95.567	p__Proteobacteria; g__Roseobacter; s__Roseobacter litoralis	8	0	0	0	2	0	1	0	5
k__Bacteria;p__Proteobacteria;c__Alphaproteobacteria;o__Rickettsiales;f__mitochondria;__;__	95.567	p__Proteobacteria; g__Nisaea; s__Nisaea nitritireducens	11	0	4	3	1	0	1	1	1
k__Bacteria;p__Actinobacteria;c__Actinobacteria;o__Actinomycetales;f__Nocardiaceae;g__Rhodococcus;s__	95.444	p__Actinobacteria; g__Nocardioides; s__Nocardioides immobilis	5	0	0	2	1	0	0	0	2
k__Bacteria;p__Proteobacteria;c__Deltaproteobacteria;o__Desulfovibrionales;f__Desulfovibrionaceae;g__Desulfovibrio;s__	95.381	p__Proteobacteria; g__Desulfocapsa; s__Desulfocapsa sulfexigens	8	1	0	0	3	0	0	0	4
k__Bacteria;p__Proteobacteria;c__Gammaproteobacteria;o__Vibrionales;f__Vibrionaceae;g__;s__	95.381	p__Proteobacteria; g__Methylophaga; s__Methylophaga sulfidovorans	5	0	0	1	1	0	2	0	1
k__Bacteria;p__Proteobacteria;c__Gammaproteobacteria;o__Chromatiales;f__;g__;s__	95.37	p__Proteobacteria; g__Ferrimonas; s__Ferrimonas sp. IMCC35002	6	0	0	0	2	0	0	1	3
k__Bacteria;p__Proteobacteria;c__Deltaproteobacteria;o__Desulfobacterales;f__Nitrospinaceae;g__Nitrospina;s__	95.37	p__Proteobacteria; g__Desulfobulbus; s__Desulfobulbus mediterraneus	7	0	0	2	2	0	0	0	3
k__Bacteria;p__Actinobacteria;c__Thermoleophilia;o__Gaiellales;f__Gaiellaceae;g__;s__	95.36	p__Actinobacteria; g__Conexibacter; s__Conexibacter woesei	5	0	0	1	1	0	1	0	2
k__Bacteria;p__Firmicutes;c__Clostridia;o__Clostridiales;f__Caldicoprobacteraceae;g__Caldicoprobacter;s__	95.36	p__Firmicutes; g__Turicibacter; s__Turicibacter sanguinis	0	0	0	0	0	0	0	0	0
k__Bacteria;p__Planctomycetes;c__[Brocadiae];o__Brocadiales;f__Brocadiaceae;__;__	95.349	p__Planctomycetes; g__Rubripirellula; s__Rubripirellula tenax	8	0	1	3	0	0	2	1	1
k__Bacteria;p__Chloroflexi;c__Chloroflexi;o__AKIW781;f__;g__;s__	95.343	p__Chloroflexi; g__Aggregatilinea; s__Aggregatilinea lenta	5	0	1	0	1	0	2	0	1
k__Bacteria;p__Proteobacteria;c__Alphaproteobacteria;o__Rickettsiales;f__Rickettsiaceae;g__;s__	95.32	p__Proteobacteria; g__Magnetovibrio; s__Magnetovibrio blakemorei	6	0	0	0	1	0	2	1	2
k__Bacteria;p__Proteobacteria;c__Deltaproteobacteria;o__NB1-j;f__NB1-i;g__;s__	95.316	p__Proteobacteria; g__Enhygromyxa; s__Enhygromyxa salina	33	3	7	4	4	0	6	4	5
k__Bacteria;p__Proteobacteria;c__Deltaproteobacteria;o__Bdellovibrionales;f__Bdellovibrionaceae;g__;s__	95.15	p__Proteobacteria; g__Dissulfurirhabdus; s__Dissulfurirhabdus thermomarina	2	0	0	0	1	0	0	0	1
k__Bacteria;p__Proteobacteria;c__Gammaproteobacteria;o__Pseudomonadales;f__Moraxellaceae;g__Acinetobacter;__	95.15	p__Proteobacteria; g__Neptunomonas; s__Neptunomonas concharum	7	1	1	0	3	0	0	0	2
k__Bacteria;p__Proteobacteria;c__Deltaproteobacteria;o__GW-28;f__;g__;s__	95.15	p__Proteobacteria; g__Desulfuromonas; s__Desulfuromonas acetexigens	4	0	1	0	0	0	0	0	3
k__Bacteria;p__Proteobacteria;c__Gammaproteobacteria;o__Xanthomonadales;f__Xanthomonadaceae;g__Stenotrophomonas;__	95.128	p__Proteobacteria; g__Vibrio; s__Vibrio sp. S11_S32	3	0	0	0	0	0	0	0	3
k__Bacteria;p__Proteobacteria;c__Gammaproteobacteria;o__Methylococcales;__;__;__	95.128	p__Proteobacteria; g__Coxiella; s__Coxiella burnetii	4	1	0	1	1	0	0	0	1
k__Bacteria;p__Proteobacteria;c__Gammaproteobacteria;o__Chromatiales;f__Ectothiorhodospiraceae;g__;s__	95.128	p__Proteobacteria; g__Shewanella; s__Shewanella algae	5	0	0	0	1	0	0	0	4
k__Bacteria;p__Actinobacteria;c__Thermoleophilia;o__Gaiellales;f__AK1AB1_02E;g__;s__	95.116	p__Actinobacteria; g__Gaiella; s__Gaiella occulta	1	0	0	0	0	0	0	0	1
k__Bacteria;p__Verrucomicrobia;c__Opitutae;o__Puniceicoccales;f__Puniceicoccaceae;__;__	95.098	p__Candidatus Saccharibac; g__Candidatus Nanosynbacter; s__Candidatus Nanosynbacter lyticus	0	0	0	0	0	0	0	0	0
k__Bacteria;p__Proteobacteria;c__Alphaproteobacteria;o__Caulobacterales;f__Caulobacteraceae;g__Caulobacter;s__	95.074	p__Proteobacteria; g__Candidatus Micropelagos; s__Candidatus Micropelagos thuwalensis	1	0	0	0	0	0	1	0	0
k__Bacteria;p__Proteobacteria;c__Alphaproteobacteria;o__Rhizobiales;f__;g__;s__	95.074	p__Proteobacteria; g__Paremcibacter; s__Paremcibacter congregatus	5	0	0	0	2	0	1	0	2
k__Bacteria;p__Proteobacteria;c__Alphaproteobacteria;o__Rhizobiales;f__Hyphomicrobiaceae;g__Hyphomicrobium;__	95.074	p__Proteobacteria; g__Mesorhizobium; s__Mesorhizobium sp. OAS926	8	0	1	0	3	0	1	0	3
k__Bacteria;p__Proteobacteria;c__Alphaproteobacteria;o__Rhodobacterales;f__Rhodobacteraceae;g__Octadecabacter;__	95.074	p__Proteobacteria; g__Terricaulis; s__Terricaulis silvestris	3	0	0	0	1	0	1	0	1
k__Bacteria;p__Bacteroidetes;c__Cytophagia;o__Cytophagales;f__[Amoebophilaceae];__;__	95.07	p__Bacteroidetes; g__Fluviicola; s__Fluviicola taffensis	5	0	0	0	2	0	2	0	1
k__Bacteria;p__Bacteroidetes;c__Cytophagia;o__Cytophagales;f__Cytophagaceae;g__;s__	95.059	p__Bacteroidetes; g__Marinoscillum; s__Marinoscillum furvescens	2	0	1	0	0	0	1	0	0
k__Bacteria;p__Planctomycetes;c__OM190;o__;f__;g__;s__	94.931	p__Planctomycetes; g__Candidatus Brocadia; s__Candidatus Brocadia sapporoensis	3	0	0	0	0	0	1	0	2
k__Bacteria;p__Proteobacteria;c__Deltaproteobacteria;o__IndB3-24;f__;g__;s__	94.907	p__Proteobacteria; g__Desulfuromonas; s__Desulfuromonas sp. AOP6	0	0	0	0	0	0	0	0	0
k__Bacteria;p__Proteobacteria;c__Deltaproteobacteria;o__NB1-j;f__MND4;g__;s__	94.907	p__Proteobacteria; g__Anaeromyxobacter; s__Anaeromyxobacter sp. PSR-1	7	1	1	1	3	0	0	0	1
k__Bacteria;p__Proteobacteria;c__Gammaproteobacteria;o__Alteromonadales;f__Alteromonadaceae;g__Alteromonas;s__	94.896	p__Proteobacteria; g__Dasania; s__Dasania marina	3	0	0	1	1	0	0	0	1
k__Bacteria;p__Proteobacteria;c__Deltaproteobacteria;o__;f__;g__;s__	94.896	p__Proteobacteria; g__Dechloromonas; s__Dechloromonas sp. CZR5	7	0	0	0	1	0	1	0	5
k__Bacteria;p__Chlorobi;c__BSV26;o__PK329;f__;g__;s__	94.896	p__Chlamydiae; g__Waddlia; s__Waddlia chondrophila	4	0	0	2	1	0	1	0	0
k__Bacteria;p__Firmicutes;c__Clostridia;o__Clostridiales;f__Symbiobacteriaceae;g__Symbiobacterium;s__	94.878	p__Firmicutes; g__Ethanoligenens; s__Ethanoligenens harbinense	2	0	0	0	1	0	0	1	0
k__Bacteria;p__Proteobacteria;c__Alphaproteobacteria;o__Rhizobiales;f__Bradyrhizobiaceae;__;__	94.84	p__Proteobacteria; g__Kordiimonas; s__Kordiimonas gwangyangensis	4	0	0	0	2	0	0	0	2
k__Bacteria;p__Bacteroidetes;c__Flavobacteriia;o__Flavobacteriales;f__Flavobacteriaceae;g__Aureitalea;s__marina	94.836	p__Bacteroidetes; g__Lutibacter; s__Lutibacter sp. Hel_I_33_5	1	0	0	0	0	0	1	0	0
k__Bacteria;p__Proteobacteria;c__Alphaproteobacteria;o__Rhodospirillales;f__Rhodospirillaceae;g__Inquilinus;s__	94.828	p__Proteobacteria; g__Crenalkalicoccus; s__Crenalkalicoccus roseus	4	1	0	0	0	0	3	0	0
k__Bacteria;p__Firmicutes;c__Clostridia;o__Clostridiales;f__Clostridiaceae;__;__	94.621	p__Firmicutes; g__Pseudobacteroides; s__Pseudobacteroides cellulosolvens	9	2	0	3	2	0	0	2	0
k__Bacteria;p__Verrucomicrobia;c__Verrucomicrobiae;o__Verrucomicrobiales;f__Verrucomicrobiaceae;g__MSBL3;s__	94.621	p__Verrucomicrobia; g__Terrimicrobium; s__Terrimicrobium sacchariphilum	8	1	1	0	2	0	3	0	1
k__Bacteria;p__Firmicutes;c__Bacilli;o__Bacillales;f__Paenibacillaceae;g__Paenibacillus;s__	94.601	p__Firmicutes; g__Aneurinibacillus; s__Aneurinibacillus tyrosinisolvens	7	0	1	1	3	0	1	0	1
k__Bacteria;p__Proteobacteria;c__Alphaproteobacteria;o__Rhizobiales;__;__;__	94.581	p__Proteobacteria; g__Aestuariispira; s__Aestuariispira insulae	5	0	0	1	1	0	1	0	2
k__Bacteria;p__Proteobacteria;c__Alphaproteobacteria;o__Rhodobacterales;f__Hyphomonadaceae;g__Woodsholea;s__maritima	94.581	p__Proteobacteria; g__Hellea; s__Hellea balneolensis	3	0	0	0	0	0	2	0	1
k__Bacteria;p__Firmicutes;c__Clostridia;o__Clostridiales;f__Clostridiaceae;g__Clostridium;s__intestinale	94.581	p__Firmicutes; g__Clostridium; s__Clostridium cylindrosporum	1	0	0	0	1	0	0	0	0
k__Bacteria;p__Proteobacteria;c__Deltaproteobacteria;o__Desulfobacterales;f__Desulfobulbaceae;g__Desulfocapsa;s__	94.444	p__Proteobacteria; g__Desulfobulbus; s__Desulfobulbus elongatus	5	0	0	1	3	0	0	0	1
k__Bacteria;p__Proteobacteria;c__Gammaproteobacteria;o__Oceanospirillales;__;__;__	94.444	p__Proteobacteria; g__Tatlockia; s__Legionella maceachernii	11	0	1	4	2	0	0	1	3
k__Bacteria;p__Firmicutes;c__Bacilli;o__Bacillales;f__Paenibacillaceae;g__Paenibacillus;__	94.444	p__Firmicutes; g__Paenibacillus; s__Paenibacillus larvae	16	0	0	1	10	0	0	1	4
k__Bacteria;p__Proteobacteria;c__Deltaproteobacteria;o__Desulfobacterales;f__Desulfobacteraceae;g__Desulfofrigus;s__	94.432	p__Proteobacteria; g__Desulfosarcina; s__Desulfosarcina alkanivorans	7	0	2	0	1	0	0	0	4
k__Bacteria;p__Proteobacteria;c__Gammaproteobacteria;o__Oceanospirillales;f__Halomonadaceae;g__Halomonas;__	94.432	p__Proteobacteria; g__Methylobacter; s__Methylobacter marinus	13	0	0	3	4	0	2	0	4
k__Bacteria;p__Firmicutes;c__Bacilli;o__Bacillales;f__Bacillaceae;g__Bacillus;s__	94.432	p__Firmicutes; g__Alicyclobacillus; s__Alicyclobacillus ferrooxydans	3	0	0	0	1	0	1	0	1
k__Bacteria;p__Chloroflexi;c__TK17;o__mle1-48;f__;g__;s__	94.417	p__Chloroflexi; g__Sphaerobacter; s__Sphaerobacter thermophilus	3	0	0	0	0	0	2	0	1
k__Bacteria;p__Bacteroidetes;c__Sphingobacteriia;o__Sphingobacteriales;f__;g__;s__	94.366	p__Bacteroidetes; g__Aureispira; s__Aureispira sp. CCB-QB1	7	0	1	0	1	0	2	0	3
k__Bacteria;p__Actinobacteria;c__Acidimicrobiia;o__Acidimicrobiales;f__koll13;g__mixed;s__culture isolate koll13	94.349	p__Actinobacteria; g__Actinomarinicola; s__Actinomarinicola tropica	7	0	0	1	2	0	1	1	2
k__Bacteria;p__Proteobacteria;c__Alphaproteobacteria;o__Caulobacterales;f__Caulobacteraceae;g__Caulobacter;__	94.335	p__Proteobacteria; g__Pelagibius; s__Pelagibius sp. NBU2595	11	0	1	0	5	0	2	0	3
k__Bacteria;p__Firmicutes;c__Clostridia;o__Clostridiales;f__Clostridiaceae;g__Clostridium;s__pasteurianum	94.335	p__Firmicutes; g__Senegalia; s__Senegalia massiliensis	2	0	0	0	2	0	0	0	0
k__Bacteria;p__Verrucomicrobia;c__[Pedosphaerae];o__[Pedosphaerales];__;__;__	94.253	p__Kiritimatiellaeota; g__Pontiella; s__Pontiella desulfatans	6	0	0	1	1	0	2	0	2
k__Bacteria;p__Proteobacteria;c__Gammaproteobacteria;o__Chromatiales;__;__;__	94.253	p__Proteobacteria; g__Psychromonas; s__Psychromonas sp. Urea-02u-13	9	0	0	2	3	0	0	1	3
k__Bacteria;p__Proteobacteria;c__Gammaproteobacteria;o__Alteromonadales;f__Colwelliaceae;g__Colwellia;__	94.2	p__Proteobacteria; g__Endozoicomonas; s__Endozoicomonas sp. SM1973	22	0	0	9	5	0	0	1	7
k__Bacteria;p__WS2;c__Kazan-3B-09;o__;f__;g__;s__	94.2	p__Verrucomicrobia; g__Roseibacillus; s__Roseibacillus persicicus	4	0	1	0	0	0	2	1	0
k__Bacteria;p__Proteobacteria;c__Alphaproteobacteria;o__Sphingomonadales;f__Erythrobacteraceae;g__Lutibacterium;s__	94.118	p__Actinobacteria; g__Frankia; s__Candidatus Frankia datiscae	36	10	7	3	8	0	4	0	4
k__Bacteria;p__Verrucomicrobia;c__Opitutae;o__;f__;g__;s__	94.118	p__Candidatus Saccharibac; g__Candidatus Nanosynbacter; s__Candidatus Nanosynbacter lyticus	0	0	0	0	0	0	0	0	0
k__Bacteria;p__Chloroflexi;c__Anaerolineae;o__Anaerolineales;f__Anaerolinaceae;g__Longilinea;s__	94.103	p__Chloroflexi; g__Pelolinea; s__Pelolinea submarina	2	0	1	1	0	0	0	0	0
k__Bacteria;p__Proteobacteria;c__Alphaproteobacteria;o__Rhizobiales;f__Bradyrhizobiaceae;g__;s__	94.089	p__Proteobacteria; g__Kordiimonas; s__Kordiimonas gwangyangensis	4	0	0	0	2	0	0	0	2
k__Bacteria;p__Acidobacteria;c__Solibacteres;o__Solibacterales;f__Solibacteraceae;g__Candidatus Solibacter;s__	94.089	p__Proteobacteria; g__Klebsiella; s__Klebsiella pneumoniae	2	0	0	0	2	0	0	0	0
k__Bacteria;p__Proteobacteria;c__Deltaproteobacteria;o__Desulfobacterales;f__Desulfobacteraceae;g__Desulfococcus;s__	93.981	p__Proteobacteria; g__Desulfatitalea; s__Desulfatitalea tepidiphila	6	0	2	0	0	0	0	0	4
k__Bacteria;p__Proteobacteria;c__Gammaproteobacteria;o__Pseudomonadales;f__Moraxellaceae;g__Acinetobacter;s__venetianus	93.981	p__Proteobacteria; g__Marinobacter; s__Marinobacter salarius	5	0	0	0	1	0	0	0	4
k__Bacteria;p__Proteobacteria;c__Betaproteobacteria;o__Neisseriales;f__Neisseriaceae;g__Neisseria;__	93.981	p__Proteobacteria; g__Usitatibacter; s__Usitatibacter rugosus	3	0	0	0	1	0	1	0	1
k__Bacteria;p__Bacteroidetes;c__Flavobacteriia;o__Flavobacteriales;f__Flavobacteriaceae;g__Ulvibacter;s__	93.897	p__Bacteroidetes; g__Segetibacter; s__Segetibacter sp. SYSU D00508	3	0	1	0	0	0	2	0	0
k__Bacteria;p__Proteobacteria;c__Deltaproteobacteria;o__Desulfuromonadales;__;__;__	93.888	p__Nitrospinae; g__Nitrospina; s__Nitrospina gracilis	5	0	0	0	1	0	2	0	2
k__Bacteria;p__Bacteroidetes;c__Cytophagia;o__Cytophagales;f__Cytophagaceae;g__Leadbetterella;s__	93.882	p__Bacteroidetes; g__Xanthovirga; s__Xanthovirga aplysinae	6	0	1	2	0	0	2	0	1
k__Bacteria;p__Actinobacteria;c__Acidimicrobiia;o__Acidimicrobiales;f__;g__;s__	93.873	p__Actinobacteria; g__Rhabdothermincola; s__Rhabdothermincola sediminis	6	0	1	1	1	0	2	0	1
k__Bacteria;p__Acidobacteria;c__Solibacteres;o__Solibacterales;f__PK34;g__;s__	93.857	p__Acidobacteria; g__Candidatus Solibacter; s__Candidatus Solibacter usitatus	7	0	0	0	2	0	2	0	3
k__Bacteria;p__Proteobacteria;c__Alphaproteobacteria;o__Rhodospirillales;f__Rhodospirillaceae;g__Nisaea;s__	93.842	p__Proteobacteria; g__Ferruginivarius; s__Ferruginivarius sediminum	9	0	1	1	0	0	3	0	4
k__Bacteria;p__Proteobacteria;c__Gammaproteobacteria;o__Oceanospirillales;f__Oceanospirillaceae;__;__	93.764	p__Proteobacteria; g__Motiliproteus; s__Motiliproteus coralliicola	6	0	0	1	3	0	0	0	2
k__Bacteria;p__Proteobacteria;c__Gammaproteobacteria;o__Alteromonadales;f__;g__;s__	93.75	p__Proteobacteria; g__unclassified Gammaproteobacteria genus; s__endosymbiont of Riftia pachyptila	2.5	0	0	0	1	0	0	0	0
k__Bacteria;p__Proteobacteria;c__Gammaproteobacteria;o__HTCC2188;__;__;__	93.735	p__Proteobacteria; g__unclassified Gammaproteobacteria genus; s__Solemya velesiana gill symbiont	1	0	0	1	0	0	0	0	0
k__Bacteria;p__Verrucomicrobia;c__[Spartobacteria];o__[Chthoniobacterales];f__[Chthoniobacteraceae];g__;s__	93.735	p__Verrucomicrobia; g__Luteolibacter; s__Luteolibacter pohnpeiensis	7	0	0	1	1	0	2	1	2
k__Bacteria;p__Verrucomicrobia;c__Verruco-5;o__LD1-PB3;f__;g__;s__	93.721	p__Verrucomicrobia; g__Pelagicoccus; s__Pelagicoccus albus	2	0	0	1	1	0	0	0	0
k__Bacteria;p__Bacteroidetes;c__Cytophagia;o__Cytophagales;f__[Amoebophilaceae];g__;s__	93.677	p__Bacteroidetes; g__Croceimicrobium; s__Croceimicrobium hydrocarbonivorans	2	0	0	0	0	0	2	0	0
k__Bacteria;p__Chloroflexi;__;__;__;__;__	93.662	p__Ignavibacteriae; g__Ignavibacterium; s__Ignavibacterium album	4	0	0	1	0	0	2	1	0
k__Bacteria;p__Cyanobacteria;c__Synechococcophycideae;o__Synechococcales;f__Synechococcaceae;__;__	93.627	p__Proteobacteria; g__Pseudofulvimonas; s__Pseudofulvimonas gallinarii	2	0	0	0	1	0	0	0	1
k__Bacteria;p__Firmicutes;c__Clostridia;o__Clostridiales;f__Clostridiaceae;g__Clostridium;s__tyrobutyricum	93.612	p__Firmicutes; g__Clostridium; s__Clostridium homopropionicum	3	0	0	0	3	0	0	0	0
k__Bacteria;p__Proteobacteria;c__Alphaproteobacteria;o__Rhodospirillales;f__Rhodospirillaceae;g__magnetite-containing;s__magnetic vibrio	93.596	p__Proteobacteria; g__Ferruginivarius; s__Ferruginivarius sediminum	9	0	1	1	0	0	3	0	4
k__Bacteria;p__Proteobacteria;c__Alphaproteobacteria;o__Rhizobiales;f__Phyllobacteriaceae;g__Mesorhizobium;s__	93.596	p__Proteobacteria; g__Ahrensia; s__Ahrensia sp. 13_GOM-1096m	4	0	0	0	1	0	1	1	1
k__Bacteria;p__Proteobacteria;c__TA18;o__CV90;f__;g__;s__	93.533	p__Cyanobacteria; g__Nodosilinea; s__Nodosilinea sp. LEGE 07088	6	0	0	0	0	0	5	0	1
k__Bacteria;p__Proteobacteria;c__Deltaproteobacteria;o__Desulfobacterales;f__Desulfobulbaceae;__;__	93.519	p__Proteobacteria; g__Desulfosarcina; s__Desulfosarcina alkanivorans	7	0	2	0	1	0	0	0	4
k__Bacteria;p__TM6;c__SJA-4;o__YJF2-48;f__;g__;s__	93.503	p__Tenericutes; g__Candidatus Izimaplasma; s__Candidatus Izimaplasma sp. HR1	0	0	0	0	0	0	0	0	0
k__Bacteria;p__Proteobacteria;c__Gammaproteobacteria;o__Pseudomonadales;f__Moraxellaceae;g__Acinetobacter;s__johnsonii	93.503	p__Proteobacteria; g__Bermanella; s__Bermanella marisrubri	7	0	0	0	1	0	0	0	6
k__Bacteria;p__Firmicutes;c__Clostridia;o__Clostridiales;f__Clostridiaceae;g__Clostridiisalibacter;s__	93.382	p__Firmicutes; g__Fusibacter; s__Fusibacter sp. A1	0	0	0	0	0	0	0	0	0
k__Bacteria;p__TM7;c__;o__;f__;g__;s__	93.381	p__Deinococcus-Thermus; g__Deinococcus; s__Deinococcus aerius	5	0	2	0	0	0	2	0	1
k__Bacteria;p__Proteobacteria;c__Gammaproteobacteria;o__Acidithiobacillales;f__;g__;s__	93.35	p__Proteobacteria; g__Sulfurimonas; s__Sulfurimonas sp. B2	0	0	0	0	0	0	0	0	0
k__Bacteria;p__Proteobacteria;c__Deltaproteobacteria;o__Desulfuromonadales;f__Desulfuromonadaceae;g__Desulfuromonas;s__	93.303	p__Proteobacteria; g__Geothermobacter; s__Geothermobacter sp. EPR-M	3	0	1	1	1	0	0	0	0
k__Bacteria;p__Firmicutes;c__Clostridia;o__OPB54;f__;g__;s__	93.303	p__Firmicutes; g__Acidaminococcus; s__Acidaminococcus sp. AM33-14BH	1	0	0	0	1	0	0	0	0
k__Bacteria;p__Proteobacteria;c__Deltaproteobacteria;o__Bdellovibrionales;f__Bdellovibrionaceae;g__Bdellovibrio;s__	93.287	p__Proteobacteria; g__Halobacteriovorax; s__Halobacteriovorax sp. HLS	3	0	1	0	1	0	0	0	1
k__Bacteria;p__Actinobacteria;c__Actinobacteria;o__Actinomycetales;__;__;__	93.187	p__Actinobacteria; g__Embleya; s__Embleya scabrispora	50	7	6	11	7	0	4	0	15
k__Bacteria;p__Proteobacteria;c__Alphaproteobacteria;o__Rhodospirillales;f__Acetobacteraceae;g__Craurococcus;s__roseus	93.12	p__Proteobacteria; g__unclassified Alphaproteobacteria genus; s__Alphaproteobacteria bacterium R1DC25	5	0	1	0	0	0	2	0	2
k__Bacteria;p__Fusobacteria;c__Fusobacteriia;o__Fusobacteriales;f__Fusobacteriaceae;g__;s__	93.103	p__Firmicutes; g__Hydrogenispora; s__Hydrogenispora ethanolica	2	0	0	0	1	0	0	0	1
k__Bacteria;p__Proteobacteria;c__Alphaproteobacteria;o__Rhizobiales;f__Hyphomicrobiaceae;g__Rhodoplanes;s__	93.103	p__Proteobacteria; g__Hyphomicrobium; s__Hyphomicrobium denitrificans	3	0	0	0	0	0	1	0	2
k__Bacteria;p__Proteobacteria;c__Gammaproteobacteria;o__Alteromonadales;f__Colwelliaceae;__;__	93.072	p__Proteobacteria; g__Microbulbifer; s__Microbulbifer sp. GL-2	7	0	0	1	1	0	0	2	3
k__Bacteria;p__Proteobacteria;c__Gammaproteobacteria;o__Alteromonadales;f__Psychromonadaceae;g__Psychromonas;__	93.072	p__Proteobacteria; g__Pseudohongiella; s__Pseudohongiella acticola	4	0	0	0	1	0	0	1	2
k__Bacteria;p__Nitrospirae;c__Nitrospira;o__Nitrospirales;f__0319-6A21;g__;s__	93.056	p__Nitrospirae; g__Candidatus Manganitrophus; s__Candidatus Manganitrophus noduliformans	5	0	0	1	0	0	1	0	3
k__Bacteria;p__Acidobacteria;c__Acidobacteria-6;o__BPC015;f__;g__;s__	93.056	p__Firmicutes; g__Paenibacillus; s__Paenibacillus validus	6	0	1	0	1	0	2	0	2
k__Bacteria;p__Bacteroidetes;c__Cytophagia;o__Cytophagales;f__Flammeovirgaceae;g__Fulvivirga;s__	92.941	p__Bacteroidetes; g__Vicingus; s__Vicingus serpentipes	1	0	0	0	0	0	1	0	0
k__Bacteria;p__Chloroflexi;c__Anaerolineae;o__Anaerolineales;f__Anaerolinaceae;g__T78;s__	92.892	p__Chloroflexi; g__Pelolinea; s__Pelolinea submarina	2	0	1	1	0	0	0	0	0
k__Bacteria;p__Acidobacteria;c__Solibacteres;o__Solibacterales;f__Solibacteraceae;g__;s__	92.892	p__Acidobacteria; g__Paludibaculum; s__Paludibaculum fermentans	7	0	1	3	1	0	2	0	0
k__Bacteria;p__Proteobacteria;c__Deltaproteobacteria;o__Desulfarculales;f__Desulfarculaceae;g__;s__	92.874	p__Proteobacteria; g__Halobacteriovorax; s__Halobacteriovorax marinus	2.5	0	0	0	1	0	0	0	1
k__Bacteria;p__Proteobacteria;c__Alphaproteobacteria;o__Kordiimonadales;f__;g__;s__	92.857	p__Proteobacteria; g__Rhodoplanes; s__Rhodoplanes piscinae	6	0	0	1	1	0	3	0	1
k__Bacteria;p__Acidobacteria;c__[Chloracidobacteria];o__PK29;f__;g__;s__	92.857	p__Acidobacteria; g__Candidatus Solibacter; s__Candidatus Solibacter usitatus	7	0	0	0	2	0	2	0	3
k__Bacteria;p__Proteobacteria;c__Gammaproteobacteria;o__Alteromonadales;f__125ds10;g__;s__	92.807	p__Proteobacteria; g__Thiohalomonas; s__Thiohalomonas denitrificans	5	0	0	1	2	0	1	0	1
k__Bacteria;p__Bacteroidetes;c__Flavobacteriia;o__Flavobacteriales;f__Flavobacteriaceae;g__Marinitalea;s__sucinacia	92.723	p__Rhodothermaeota; g__Rubrivirga; s__Rubrivirga sp. SAORIC476	5	0	1	0	3	0	1	0	0
k__Bacteria;p__Actinobacteria;c__Actinobacteria;o__Actinomycetales;f__Thermomonosporaceae;g__Actinomadura;s__	92.701	p__Actinobacteria; g__Aeriscardovia; s__Aeriscardovia aeriphila	0	0	0	0	0	0	0	0	0
k__Bacteria;p__Proteobacteria;c__Alphaproteobacteria;o__Rhodospirillales;f__Rhodospirillaceae;__;__	92.647	p__Proteobacteria; g__Arboricoccus; s__Arboricoccus pini	4	0	1	1	0	0	0	0	2
k__Bacteria;p__TM6;c__SBRH58;o__;f__;g__;s__	92.647	p__Synergistetes; g__Dethiosulfovibrio; s__Dethiosulfovibrio salsuginis	1	0	0	0	1	0	0	0	0
k__Bacteria;p__Proteobacteria;c__Gammaproteobacteria;o__Pasteurellales;f__Pasteurellaceae;g__Haemophilus;s__parainfluenzae	92.644	p__Proteobacteria; g__Motiliproteus; s__Motiliproteus coralliicola	6	0	0	1	3	0	0	0	2
k__Bacteria;p__Firmicutes;c__Clostridia;o__Clostridiales;f__Ruminococcaceae;g__Ruminococcus;s__	92.629	p__Firmicutes; g__Anaeromassilibacillus; s__Anaeromassilibacillus sp. Marseille-P4683	1	0	0	0	1	0	0	0	0
k__Bacteria;p__Proteobacteria;c__Deltaproteobacteria;o__Desulfobacterales;f__Desulfobacteraceae;g__Desulfotignum;s__	92.61	p__Proteobacteria; g__Desulfosarcina; s__Desulfosarcina ovata	9	1	1	0	2	0	0	0	5
k__Bacteria;p__Proteobacteria;c__Gammaproteobacteria;o__HTCC2188;f__;g__;s__	92.593	p__Proteobacteria; g__Inmirania; s__Inmirania thermothiophila	0	0	0	0	0	0	0	0	0
k__Bacteria;p__Proteobacteria;c__Gammaproteobacteria;o__Legionellales;f__Coxiellaceae;__;__	92.593	p__Proteobacteria; g__Pseudomonas; s__Pseudomonas stutzeri	8	0	0	1	1	0	1	0	5
k__Bacteria;p__Proteobacteria;c__Betaproteobacteria;o__Burkholderiales;f__Burkholderiaceae;g__Burkholderia;s__	92.575	p__Proteobacteria; g__Hydrogenophaga; s__Hydrogenophaga pseudoflava	5	0	0	0	1	0	1	1	2
k__Bacteria;p__Proteobacteria;c__Gammaproteobacteria;o__Alteromonadales;f__Colwelliaceae;g__;s__	92.414	p__Proteobacteria; g__Microbulbifer; s__Microbulbifer sp. NBU-8HK146	4	0	0	1	1	0	0	0	2
k__Bacteria;p__Firmicutes;c__Clostridia;o__Clostridiales;f__[Acidaminobacteraceae];g__;s__	92.414	p__Firmicutes; g__Syntrophomonas; s__Syntrophomonas wolfei	3	0	0	1	2	0	0	0	0
k__Bacteria;p__Firmicutes;c__Clostridia;o__Clostridiales;f__Clostridiaceae;g__Caloramator;s__	92.402	p__Firmicutes; g__Fusibacter; s__Fusibacter sp. A1	0	0	0	0	0	0	0	0	0
k__Bacteria;p__Proteobacteria;c__Deltaproteobacteria;o__Desulfobacterales;f__Desulfobulbaceae;g__Desulfotalea;s__	92.396	p__Proteobacteria; g__Desulfobulbus; s__Desulfobulbus mediterraneus	7	0	0	2	2	0	0	0	3
k__Bacteria;p__Actinobacteria;c__Acidimicrobiia;o__Acidimicrobiales;f__ntu14;g__;s__	92.365	p__Actinobacteria; g__Actinomarinicola; s__Actinomarinicola tropica	7	0	0	1	2	0	1	1	2
k__Bacteria;p__Proteobacteria;c__Gammaproteobacteria;o__HTCC2188;f__HTCC2089;g__Acinetobacter;s__radioresistens	92.343	p__Proteobacteria; g__Pseudomonas; s__Pseudomonas stutzeri	8	0	0	1	1	0	1	0	5
k__Bacteria;p__Proteobacteria;c__Gammaproteobacteria;o__Methylococcales;f__Crenotrichaceae;g__Crenothrix;s__	92.343	p__Proteobacteria; g__Aquicella; s__Aquicella siphonis	8	0	2	2	2	0	0	1	1
k__Bacteria;p__Bacteroidetes;c__Cytophagia;o__Cytophagales;f__Flammeovirgaceae;g__JTB248;s__	92.254	p__Bacteroidetes; g__Vicingus; s__Vicingus serpentipes	1	0	0	0	0	0	1	0	0
k__Bacteria;p__Verrucomicrobia;c__Verruco-5;o__MSBL3;f__;g__;s__	92.254	p__Verrucomicrobia; g__Coraliomargarita; s__Coraliomargarita akajimensis	2	0	1	0	1	0	0	0	0
k__Bacteria;p__Firmicutes;c__Clostridia;o__Clostridiales;f__Veillonellaceae;g__Phascolarctobacterium;s__	92.176	p__Firmicutes; g__Anaeromassilibacillus; s__Anaeromassilibacillus sp. Marseille-P4683	1	0	0	0	1	0	0	0	0
k__Bacteria;p__Proteobacteria;c__Deltaproteobacteria;o__Desulfobacterales;f__Desulfobacteraceae;g__Desulfobacula;s__toluolica	92.166	p__Proteobacteria; g__Desulfobulbus; s__Desulfobulbus mediterraneus	7	0	0	2	2	0	0	0	3
k__Bacteria;p__Proteobacteria;c__Gammaproteobacteria;o__Oceanospirillales;f__;g__;s__	92.13	p__Proteobacteria; g__Wenzhouxiangella; s__Wenzhouxiangella sp. AB-CW3	3	0	0	0	2	0	0	0	1
k__Bacteria;p__Proteobacteria;c__Gammaproteobacteria;o__Alteromonadales;f__OM60;g__;s__	92.111	p__Proteobacteria; g__Microbulbifer; s__Microbulbifer sp. GL-2	7	0	0	1	1	0	0	2	3
k__Bacteria;p__Proteobacteria;c__Epsilonproteobacteria;o__Campylobacterales;f__Helicobacteraceae;g__;s__	92.079	p__Proteobacteria; g__Sulfurimonas; s__Sulfurimonas sp. GYSZ_1	1	0	0	0	0	0	0	0	1
k__Bacteria;p__Planctomycetes;c__vadinHA49;o__p04_C01;f__;g__;s__	92.056	p__Planctomycetes; g__Symmachiella; s__Symmachiella macrocystis	8	0	0	1	2	0	3	0	2
k__Bacteria;p__Bacteroidetes;c__Sphingobacteriia;o__Sphingobacteriales;f__NS11-12;g__;s__	92	p__Bacteroidetes; g__Owenweeksia; s__Owenweeksia hongkongensis	5	0	1	1	0	0	1	0	2
k__Bacteria;p__Proteobacteria;c__Deltaproteobacteria;o__NB1-j;f__;g__;s__	91.935	p__Proteobacteria; g__Haliangium; s__Haliangium ochraceum	24	2	1	5	7	0	3	1	5
k__Bacteria;p__Firmicutes;c__Clostridia;o__Clostridiales;f__Clostridiaceae;g__Clostridium;s__	91.932	p__Firmicutes; g__Christensenella; s__Christensenella sp. NSJ-35	2	0	0	0	2	0	0	0	0
k__Bacteria;p__Verrucomicrobia;c__Opitutae;o__Opitutales;f__Opitutaceae;g__Opitutus;s__	91.932	p__Candidatus Saccharibac; g__Candidatus Nanoperiomorbus; s__Candidatus Nanoperiomorbus periodonticus	0	0	0	0	0	0	0	0	0
k__Bacteria;p__Proteobacteria;c__Gammaproteobacteria;o__Vibrionales;__;__;__	91.917	p__Proteobacteria; g__Alkalispirillum; s__Alkalispirillum mobile	5	0	0	1	0	0	2	0	2
k__Bacteria;p__Actinobacteria;c__;o__;f__;g__;s__	91.892	p__Actinobacteria; g__Rhabdothermincola; s__Rhabdothermincola sediminis	6	0	1	1	1	0	2	0	1
k__Bacteria;p__Proteobacteria;c__Gammaproteobacteria;o__Legionellales;__;__;__	91.879	p__Proteobacteria; g__Pseudomonas; s__Pseudomonas stutzeri	8	0	0	1	1	0	1	0	5
k__Bacteria;p__Proteobacteria;c__Deltaproteobacteria;o__NB1-j;f__JTB38;g__;s__	91.879	p__Proteobacteria; g__Haliangium; s__Haliangium ochraceum	24	2	1	5	7	0	3	1	5
k__Bacteria;p__Firmicutes;c__Clostridia;o__Clostridiales;f__Veillonellaceae;g__vadinHB04;s__	91.879	p__Firmicutes; g__Symbiobacterium; s__Symbiobacterium thermophilum	2	0	0	0	1	0	0	0	1
k__Bacteria;p__Proteobacteria;c__Alphaproteobacteria;o__Rickettsiales;f__;g__;s__	91.872	p__Proteobacteria; g__Inquilinus; s__Inquilinus limosus	12	1	2	6	1	0	1	0	1
k__Bacteria;p__Acidobacteria;c__DA052;o__E29;f__;g__;s__	91.872	p__Cyanobacteria; g__Leptolyngbya; s__Leptolyngbya sp. 7M	16	1	4	6	3	0	1	1	0
k__Bacteria;p__Acidobacteria;c__Acidobacteria-6;__;__;__;__	91.86	p__Firmicutes; g__Bacillus; s__Bacillus paralicheniformis	16	0	1	6	4	0	1	0	4
k__Bacteria;p__Bacteroidetes;c__Bacteroidia;o__Bacteroidales;__;__;__	91.784	p__Bacteroidetes; g__Carboxylicivirga; s__Carboxylicivirga sp. N1Y132	6	0	0	2	1	0	2	0	1
k__Bacteria;p__Cyanobacteria;c__4C0d-2;o__YS2;f__;g__;s__	91.707	p__Chloroflexi; g__Tepidiforma; s__Tepidiforma bonchosmolovskayae	2	0	0	1	0	0	1	0	0
k__Bacteria;p__Proteobacteria;c__Gammaproteobacteria;o__Enterobacteriales;f__Enterobacteriaceae;g__Klebsiella;__	91.705	p__Proteobacteria; g__Marinobacter; s__Marinobacter lutaoensis	4	0	0	1	0	0	0	0	3
k__Bacteria;p__Actinobacteria;c__Acidimicrobiia;o__Acidimicrobiales;f__SC3-41;g__;s__	91.667	p__Actinobacteria; g__Actinomarinicola; s__Actinomarinicola tropica	7	0	0	1	2	0	1	1	2
k__Bacteria;p__Proteobacteria;c__Deltaproteobacteria;o__Bdellovibrionales;f__Bacteriovoracaceae;__;__	91.667	p__Proteobacteria; g__Robbsia; s__Robbsia andropogonis	11	0	1	3	0	0	4	0	3
k__Bacteria;p__Acidobacteria;c__AT-s2-57;o__;f__;g__;s__	91.667	p__Acidobacteria; g__Luteitalea; s__Luteitalea pratensis	4	0	0	1	2	0	1	0	0
k__Bacteria;p__Proteobacteria;c__Deltaproteobacteria;o__Desulfuromonadales;f__Pelobacteraceae;__;__	91.667	p__Proteobacteria; g__Pelobacter; s__Pelobacter sp. M08fum	2	0	2	0	0	0	0	0	0
k__Bacteria;p__Verrucomicrobia;c__Verrucomicrobiae;o__Verrucomicrobiales;f__Verrucomicrobiaceae;g__Akkermansia;s__muciniphila	91.628	p__Verrucomicrobia; g__Pedosphaera; s__Pedosphaera parvula	15	0	0	3	1	0	4	6	1
k__Bacteria;p__Bacteroidetes;c__Bacteroidia;o__Bacteroidales;f__[Barnesiellaceae];__;__	91.529	p__Bacteroidetes; g__Chryseotalea; s__Chryseotalea sanaruensis	3	1	1	0	0	0	1	0	0
k__Bacteria;p__Proteobacteria;c__Gammaproteobacteria;o__Pseudomonadales;f__Moraxellaceae;g__Acinetobacter;s__lwoffii	91.494	p__Proteobacteria; g__Oleiphilus; s__Oleiphilus sp. HI0132	7	0	0	1	2	0	0	1	3
k__Bacteria;p__Proteobacteria;c__Gammaproteobacteria;o__Legionellales;f__Legionellaceae;g__;s__	91.475	p__Proteobacteria; g__Candidatus Berkiella; s__Candidatus Berkiella cookevillensis	3	0	0	1	2	0	0	0	0
k__Bacteria;p__Firmicutes;c__Clostridia;o__Clostridiales;f__Clostridiaceae;g__;s__	91.463	p__Firmicutes; g__Anaerotignum; s__Anaerotignum neopropionicum	3	0	0	1	2	0	0	0	0
k__Bacteria;p__Proteobacteria;c__Gammaproteobacteria;o__Alteromonadales;f__Alteromonadaceae;g__;s__	91.455	p__Proteobacteria; g__Kangiella; s__Kangiella spongicola	2	0	0	0	1	0	0	0	1
k__Bacteria;p__Proteobacteria;c__Gammaproteobacteria;o__Alteromonadales;f__Alteromonadaceae;g__BD2-13;s__	91.455	p__Proteobacteria; g__Saccharospirillum; s__Saccharospirillum impatiens	4	0	0	0	1	0	0	0	3
k__Bacteria;p__Verrucomicrobia;c__Verrucomicrobiae;o__Verrucomicrobiales;f__Verrucomicrobiaceae;g__Persicirhabdus;s__	91.455	p__Verrucomicrobia; g__Chthoniobacter; s__Chthoniobacter flavus	10	1	0	0	2	0	4	1	2
k__Bacteria;p__Proteobacteria;c__Epsilonproteobacteria;o__Campylobacterales;f__;g__;s__	91.435	p__Proteobacteria; g__Syntrophus; s__Syntrophus gentianae	4	0	0	1	1	0	0	0	2
k__Bacteria;p__Chlorobi;c__BSV26;o__C20;f__;g__;s__	91.415	p__Chlamydiae; g__Waddlia; s__Waddlia chondrophila	4	0	0	2	1	0	1	0	0
k__Bacteria;p__Acidobacteria;c__TM1;o__;f__;g__;s__	91.4	p__Acidobacteria; g__Candidatus Solibacter; s__Candidatus Solibacter usitatus	7	0	0	0	2	0	2	0	3
k__Bacteria;p__WS2;c__;o__;f__;g__;s__	91.375	p__Verrucomicrobia; g__Rubritalea; s__Rubritalea squalenifaciens	3	0	0	0	1	0	2	0	0
k__Bacteria;p__Bacteroidetes;c__Flavobacteriia;o__Flavobacteriales;f__Flavobacteriaceae;g__Oceanistipes;s__pacificus	91.355	p__Bacteroidetes; g__Paraflavitalea; s__Paraflavitalea soli	9	0	1	0	4	0	2	2	0
k__Bacteria;p__GN04;c__5bav_B12;o__;f__;g__;s__	91.355	p__Gemmatimonadetes; g__Gemmatimonas; s__Gemmatimonas sp. TET16	3	0	0	0	1	0	2	0	0
k__Bacteria;p__Verrucomicrobia;c__Verruco-5;o__;f__;g__;s__	91.315	p__Verrucomicrobia; g__Ruficoccus; s__Ruficoccus amylovorans	8	0	0	0	1	0	2	0	5
k__Bacteria;p__Firmicutes;c__Bacilli;o__Bacillales;f__Alicyclobacillaceae;g__;s__	91.224	p__Tenericutes; g__Haloplasma; s__Haloplasma contractile	2	0	0	0	1	0	1	0	0
k__Bacteria;p__Proteobacteria;c__Betaproteobacteria;o__Nitrosomonadales;f__Nitrosomonadaceae;g__Nitrosovibrio;__	91.204	p__Proteobacteria; g__Methylotenera; s__Methylotenera sp. L2L1	2	0	0	0	1	0	1	0	0
k__Bacteria;p__GN04;c__GN15;o__;f__;g__;s__	91.163	p__Gemmatimonadetes; g__Gemmatimonas; s__Gemmatimonas sp. TET16	3	0	0	0	1	0	2	0	0
k__Bacteria;p__Actinobacteria;c__Acidimicrobiia;o__Acidimicrobiales;f__koll13;g__;s__	91.155	p__Actinobacteria; g__Actinomarinicola; s__Actinomarinicola tropica	7	0	0	1	2	0	1	1	2
k__Bacteria;p__Chloroflexi;c__Dehalococcoidetes;o__;f__;g__;s__	91.155	p__Chloroflexi; g__Candidatus Roseilinea; s__Candidatus Roseilinea sp. NK_OTU-006	3	0	1	0	0	0	2	0	0
k__Bacteria;p__Planctomycetes;c__Pla3;o__;f__;g__;s__	91.148	p__Planctomycetes; g__Anaerohalosphaera; s__Anaerohalosphaera lusitana	1	0	0	0	1	0	0	0	0
k__Bacteria;p__BHI80-139;c__;o__;f__;g__;s__	91.059	p__Bacteroidetes; g__Vicingus; s__Vicingus serpentipes	1	0	0	0	0	0	1	0	0
k__Bacteria;p__GN04;c__;o__;f__;g__;s__	91.059	p__Gemmatimonadetes; g__Gemmatirosa; s__Gemmatirosa kalamazoonesis	4	0	0	2	0	0	2	0	0
k__Bacteria;p__Firmicutes;c__Clostridia;o__Clostridiales;f__Lachnospiraceae;g__Coprococcus;s__	91.055	p__Firmicutes; g__unclassified Peptococcaceae genus; s__Peptococcaceae bacterium DCMF	7	0	0	0	6	0	0	0	1
k__Bacteria;p__Actinobacteria;c__Actinobacteria;o__Bifidobacteriales;f__Bifidobacteriaceae;g__Gardnerella;s__	91.041	p__Actinobacteria; g__Egibacter; s__Egibacter rhizosphaerae	8	0	1	0	2	0	2	0	3
k__Bacteria;p__GN04;c__MSB-5A5;o__;f__;g__;s__	91.038	p__Gemmatimonadetes; g__Gemmatimonas; s__Gemmatimonas phototrophica	2	0	0	0	0	0	2	0	0
k__Bacteria;p__Verrucomicrobia;c__Verrucomicrobiae;o__Verrucomicrobiales;f__Verrucomicrobiaceae;g__Luteolibacter;s__	90.993	p__Verrucomicrobia; g__Chthoniobacter; s__Chthoniobacter flavus	10	1	0	0	2	0	4	1	2
k__Bacteria;p__Proteobacteria;c__Gammaproteobacteria;o__Vibrionales;f__Vibrionaceae;g__Aliivibrio;s__	90.972	p__Proteobacteria; g__Candidatus Thioglobus; s__Candidatus Thioglobus singularis	0	0	0	0	0	0	0	0	0
k__Bacteria;p__Firmicutes;c__Erysipelotrichi;o__Erysipelotrichales;f__Erysipelotrichaceae;g__[Eubacterium];s__dolichum	90.972	p__Firmicutes; g__Anoxybacter; s__Anoxybacter fermentans	1	0	0	0	1	0	0	0	0
k__Bacteria;p__Chlorobi;c__BSV26;o__A89;f__;g__;s__	90.951	p__Chlamydiae; g__Simkania; s__Simkania negevensis	3	0	0	1	2	0	0	0	0
k__Bacteria;p__Caldithrix;c__Caldithrixae;o__Caldithrixales;f__Caldithrixaceae;g__;s__	90.805	p__Calditrichaeota; g__Caldithrix; s__Caldithrix abyssi	3	0	0	0	1	0	1	1	0
k__Bacteria;p__Actinobacteria;c__KIST-JJY010;o__;f__;g__;s__	90.777	p__Actinobacteria; g__Streptomyces; s__Streptomyces albulus	58	9	5	15	5	1	3	6	14
k__Bacteria;p__Proteobacteria;c__Deltaproteobacteria;o__Syntrophobacterales;f__Syntrophaceae;g__;s__	90.741	p__Proteobacteria; g__Desulfomonile; s__Desulfomonile tiedjei	5	2	0	0	1	0	0	0	2
k__Bacteria;p__Proteobacteria;c__Gammaproteobacteria;o__[Marinicellales];f__[Marinicellaceae];g__Marinicella;s__	90.741	p__Proteobacteria; g__Steroidobacter; s__Steroidobacter agariperforans	11	0	0	2	6	0	1	0	2
k__Bacteria;p__Fibrobacteres;c__B5-096;o__;f__;g__;s__	90.732	p__Elusimicrobia; g__Endomicrobium; s__Candidatus Endomicrobium trichonymphae	0	0	0	0	0	0	0	0	0
k__Bacteria;p__Chloroflexi;c__Anaerolineae;o__SBR1031;__;__;__	90.663	p__Chloroflexi; g__Ornatilinea; s__Ornatilinea apprima	3	0	1	0	0	0	2	0	0
k__Bacteria;p__Spirochaetes;c__[Leptospirae];o__[Leptospirales];f__;g__;s__	90.663	p__Spirochaetes; g__Leptonema; s__Leptonema illini	2	0	0	0	1	0	0	0	1
k__Bacteria;p__Proteobacteria;c__Gammaproteobacteria;o__Oceanospirillales;f__Oceanospirillaceae;g__Oceaniserpentilla;s__haliotis	90.553	p__Proteobacteria; g__Dickeya; s__Dickeya zeae	10	0	0	2	3	0	0	1	4
k__Bacteria;p__Actinobacteria;c__Thermoleophilia;o__Solirubrobacterales;__;__;__	90.531	p__Actinobacteria; g__Solirubrobacter; s__Solirubrobacter soli	10	0	0	1	3	0	1	0	5
k__Bacteria;p__Firmicutes;c__Clostridia;o__Clostridiales;f__Ruminococcaceae;g__Clostridium;__	90.488	p__Firmicutes; g__Desulfotomaculum; s__Desulfotomaculum hydrothermale	0	0	0	0	0	0	0	0	0
k__Bacteria;p__Bacteroidetes;c__Flavobacteriia;o__Flavobacteriales;f__Flavobacteriaceae;g__Xanthobacillum;s__maris	90.443	p__Bacteroidetes; g__Flavilitoribacter; s__Flavilitoribacter nigricans	7	0	0	2	2	0	1	0	2
k__Bacteria;p__Chloroflexi;c__Anaerolineae;o__MSB-1E9;f__;g__;s__	90.441	p__Chloroflexi; g__Litorilinea; s__Litorilinea aerophila	1	0	0	0	0	0	1	0	0
k__Bacteria;p__Chloroflexi;c__Ktedonobacteria;o__Thermogemmatisporales;f__Thermogemmatisporaceae;g__;s__	90.441	p__Chloroflexi; g__Ktedonobacter; s__Ktedonobacter sp. SOSP1-85	13	1	1	2	3	0	2	2	2
k__Bacteria;p__Bacteroidetes;c__Cytophagia;o__Cytophagales;f__Flammeovirgaceae;g__Reichenbachiella;s__	90.421	p__Bacteroidetes; g__Lishizhenia; s__Lishizhenia tianjinensis	2	0	0	0	1	0	1	0	0
k__Bacteria;p__Chloroflexi;c__SAR202;o__;f__;g__;s__	90.418	p__Chloroflexi; g__Dictyobacter; s__Dictyobacter alpinus	12	1	0	1	4	0	1	5	0
k__Bacteria;p__Bacteroidetes;c__Flavobacteriia;o__Flavobacteriales;f__[Weeksellaceae];g__Chryseobacterium;s__	90.376	p__Bacteroidetes; g__Flavilitoribacter; s__Flavilitoribacter nigricans	7	0	0	2	2	0	1	0	2
k__Bacteria;p__Proteobacteria;c__Gammaproteobacteria;o__Oceanospirillales;f__Endozoicimonaceae;__;__	90.323	p__Proteobacteria; g__Marinicella; s__Marinicella sediminis	7	0	2	1	3	0	0	1	0
k__Bacteria;p__Proteobacteria;c__Alphaproteobacteria;o__Sphingomonadales;__;__;__	90.305	p__Actinobacteria; g__Frankia; s__Candidatus Frankia datiscae	36	10	7	3	8	0	4	0	4
k__Bacteria;p__Acidobacteria;c__OS-K;o__;f__;g__;s__	90.3	p__Acidobacteria; g__Acanthopleuribacter; s__Acanthopleuribacter pedis	38	2	4	11	5	0	1	12	3
k__Bacteria;p__Proteobacteria;c__Gammaproteobacteria;o__Methylococcales;f__;g__;s__	90.3	p__Proteobacteria; g__Candidatus Berkiella; s__Candidatus Berkiella aquae	5	0	0	1	3	0	1	0	0
k__Bacteria;p__Proteobacteria;c__Deltaproteobacteria;o__Myxococcales;f__Nannocystaceae;g__Plesiocystis;s__	90.233	p__Proteobacteria; g__Chondromyces; s__Chondromyces crocatus	34	3	1	3	6	0	5	9	7
k__Bacteria;p__Proteobacteria;c__Deltaproteobacteria;__;__;__;__	90.233	p__Proteobacteria; g__Sulfuritalea; s__Sulfuritalea hydrogenivorans	3	0	0	1	1	0	1	0	0
k__Bacteria;p__Nitrospirae;c__Nitrospira;o__Nitrospirales;f__[Thermodesulfovibrionaceae];g__;s__	90.172	p__Nitrospirae; g__Dissulfurispira; s__Dissulfurispira thermophila	1	0	0	1	0	0	0	0	0
k__Bacteria;p__Actinobacteria;c__Acidimicrobiia;o__Acidimicrobiales;f__EB1017;g__;s__	90.172	p__Actinobacteria; g__Actinomarinicola; s__Actinomarinicola tropica	7	0	0	1	2	0	1	1	2
k__Bacteria;p__Planctomycetes;c__Planctomycetia;o__Planctomycetales;f__Planctomycetaceae;g__Planctomyces;s__	90.144	p__Planctomycetes; g__Gemmata; s__Gemmata sp. G18	11	0	3	2	1	0	4	0	1
k__Bacteria;p__BRC1;__;__;__;__;__	90.141	p__Bacteroidetes; g__Sunxiuqinia; s__Sunxiuqinia elliptica	3	0	0	0	0	0	2	0	1
k__Bacteria;p__Proteobacteria;c__Epsilonproteobacteria;o__Campylobacterales;f__Helicobacteraceae;__;__	90.115	p__Proteobacteria; g__Desulfacinum; s__Desulfacinum hydrothermale	3	0	0	0	1	0	0	0	2
k__Bacteria;p__Nitrospirae;c__Nitrospira;o__Nitrospirales;f__[Thermodesulfovibrionaceae];g__GOUTA19;s__	90.099	p__Nitrospirae; g__Candidatus Magnetobacterium; s__Candidatus Magnetobacterium casensis	2	0	0	1	0	0	0	0	1
k__Bacteria;p__Proteobacteria;c__Deltaproteobacteria;o__DTB120;f__;g__;s__	90.069	p__Proteobacteria; g__Halobacteriovorax; s__Halobacteriovorax sp. HLS	3	0	1	0	1	0	0	0	1
k__Bacteria;p__NKB19;c__TSBW08;o__;f__;g__;s__	90.069	p__candidate division NC1; g__Candidatus Methylomirabilis; s__Candidatus Methylomirabilis limnetica	4	0	1	0	0	0	3	0	0
k__Bacteria;p__Verrucomicrobia;c__Verruco-5;o__LD1-PB3;__;__;__	90	p__Verrucomicrobia; g__Cephaloticoccus; s__Cephaloticoccus primus	1	0	0	0	0	0	0	0	1
k__Bacteria;p__Chloroflexi;c__Anaerolineae;o__CFB-26;f__;g__;s__	90	p__Chloroflexi; g__Longilinea; s__Longilinea arvoryzae	1	1	0	0	0	0	0	0	0
k__Bacteria;p__Actinobacteria;c__Acidimicrobiia;o__Acidimicrobiales;f__C111;g__;s__	89.926	p__Actinobacteria; g__Acidimicrobium; s__Acidimicrobium ferrooxidans	2	0	0	0	0	0	1	0	1
k__Bacteria;p__Proteobacteria;c__Alphaproteobacteria;o__Rickettsiales;f__mitochondria;g__Raphanus;s__sativus	89.901	p__Proteobacteria; g__Oceanibaculum; s__Oceanibaculum nanhaiense	6	0	0	0	2	0	1	1	2
k__Bacteria;p__Firmicutes;c__Bacilli;o__Bacillales;f__Alicyclobacillaceae;g__Alicyclobacillus;s__	89.885	p__Firmicutes; g__Tetragenococcus; s__Tetragenococcus muriaticus	0	0	0	0	0	0	0	0	0
k__Bacteria;p__Bacteroidetes;c__Sphingobacteriia;o__Sphingobacteriales;f__Sphingobacteriaceae;g__Parapedobacter;s__	89.858	p__Bacteroidetes; g__Vicingus; s__Vicingus serpentipes	1	0	0	0	0	0	1	0	0
k__Bacteria;p__Firmicutes;c__Clostridia;o__Clostridiales;f__Ruminococcaceae;g__Anaerotruncus;s__	89.838	p__Firmicutes; g__unclassified Firmicutes genus; s__endosymbiont 'TC1' of Trimyema compressum	1	0	0	0	1	0	0	0	0
k__Bacteria;p__Proteobacteria;c__Deltaproteobacteria;o__Bdellovibrionales;f__Bacteriovoracaceae;g__Bacteriovorax;s__	89.815	p__Proteobacteria; g__Syntrophobacter; s__Syntrophobacter sp. SbD1	4	0	1	0	1	0	1	0	1
k__Bacteria;p__Proteobacteria;c__Deltaproteobacteria;o__SAR324;f__;g__;s__	89.815	p__Proteobacteria; g__Desulfonatronum; s__Desulfonatronum thiosulfatophilum	4	0	0	0	1	0	0	0	3
k__Bacteria;p__Firmicutes;c__Clostridia;o__Clostridiales;f__Clostridiaceae;g__Clostridium;__	89.781	p__Firmicutes; g__Petroclostridium; s__Petroclostridium xylanilyticum	4	0	0	0	3	0	0	0	1
k__Bacteria;p__Proteobacteria;c__Deltaproteobacteria;o__Myxococcales;f__Myxococcaceae;g__Anaeromyxobacter;s__	89.767	p__Proteobacteria; g__Haliangium; s__Haliangium ochraceum	24	2	1	5	7	0	3	1	5
k__Bacteria;p__Chlorobi;c__SJA-28;o__;f__;g__;s__	89.767	p__Ignavibacteriae; g__Melioribacter; s__Melioribacter roseus	3	0	0	0	0	0	2	0	1
k__Bacteria;p__Chloroflexi;c__Anaerolineae;o__SBR1031;f__SJA-101;g__;s__	89.756	p__Chloroflexi; g__Bellilinea; s__Bellilinea caldifistulae	3	0	1	0	0	0	2	0	0
k__Bacteria;p__TM6;c__;o__;f__;g__;s__	89.756	p__Synergistetes; g__Thermanaerovibrio; s__Thermanaerovibrio acidaminovorans	1	0	0	0	1	0	0	0	0
k__Bacteria;p__Proteobacteria;c__Alphaproteobacteria;o__Ellin329;f__;g__;s__	89.731	p__Proteobacteria; g__Phenylobacterium; s__Phenylobacterium sp. 20VBR1	0	0	0	0	0	0	0	0	0
k__Bacteria;p__Proteobacteria;c__Gammaproteobacteria;o__Legionellales;f__Coxiellaceae;g__;s__	89.607	p__Proteobacteria; g__Marinobacter; s__Marinobacter lutaoensis	4	0	0	1	0	0	0	0	3
k__Bacteria;p__Proteobacteria;c__Deltaproteobacteria;o__Syntrophobacterales;f__Syntrophobacteraceae;g__Syntrophobacter;s__	89.535	p__Proteobacteria; g__Desulfarculus; s__Desulfarculus baarsii	4	0	0	0	2	0	0	0	2
k__Bacteria;p__Verrucomicrobia;c__Verruco-5;o__WCHB1-41;__;__;__	89.535	p__Verrucomicrobia; g__Pedosphaera; s__Pedosphaera parvula	15	0	0	3	1	0	4	6	1
k__Bacteria;p__BHI80-139;c__bOHTK-109;o__;f__;g__;s__	89.486	p__Bacteroidetes; g__Lentimicrobium; s__Lentimicrobium saccharophilum	3	0	0	2	0	0	1	0	0
k__Bacteria;p__Bacteroidetes;c__Bacteroidia;o__Bacteroidales;f__Porphyromonadaceae;g__Parabacteroides;s__	89.486	p__Bacteroidetes; g__Barnesiella; s__Barnesiella sp. CU968	1	0	0	0	0	0	0	0	1
k__Bacteria;p__Actinobacteria;c__Acidimicrobiia;o__Acidimicrobiales;__;__;__	89.435	p__Actinobacteria; g__Actinomarinicola; s__Actinomarinicola tropica	7	0	0	1	2	0	1	1	2
k__Bacteria;p__Proteobacteria;c__Alphaproteobacteria;o__Sphingomonadales;f__Sphingomonadaceae;g__Kaistobacter;s__	89.435	p__Proteobacteria; g__Kordiimonas; s__Kordiimonas lacus	5	0	0	0	2	0	1	0	2
k__Bacteria;p__Proteobacteria;c__Epsilonproteobacteria;o__Campylobacterales;f__Campylobacteraceae;g__Arcobacter;s__	89.401	p__Proteobacteria; g__Dissulfurirhabdus; s__Dissulfurirhabdus thermomarina	2	0	0	0	1	0	0	0	1
k__Bacteria;p__Proteobacteria;c__Deltaproteobacteria;o__Desulfobacterales;f__Desulfobacteraceae;g__;s__	89.376	p__Proteobacteria; g__Desulfosalsimonas; s__Desulfosalsimonas propionicica	5	0	0	0	0	0	0	0	5
k__Bacteria;p__Proteobacteria;c__Gammaproteobacteria;o__Alteromonadales;f__Alteromonadaceae;__;__	89.376	p__Proteobacteria; g__Halioglobus; s__Halioglobus japonicus	5	0	1	0	2	0	0	0	2
k__Bacteria;p__Nitrospirae;c__Nitrospira;o__Nitrospirales;f__Nitrospiraceae;g__Nitrospira;s__	89.362	p__Nitrospirae; g__Nitrospira; s__Nitrospira lenta	8	0	0	1	1	0	3	0	3
k__Bacteria;p__NPL-UPA2;c__;o__;f__;g__;s__	89.352	p__candidate division NC1; g__Candidatus Methylomirabilis; s__Candidatus Methylomirabilis limnetica	4	0	1	0	0	0	3	0	0
k__Bacteria;p__Synergistetes;c__Synergistia;o__Synergistales;f__Aminiphilaceae;g__;s__	89.352	p__Spirochaetes; g__Sediminispirochaeta; s__Sediminispirochaeta smaragdinae	2	0	0	0	1	0	0	0	1
k__Bacteria;p__Proteobacteria;c__Deltaproteobacteria;o__Myxococcales;f__Haliangiaceae;__;__	89.352	p__Proteobacteria; g__Dissulfurirhabdus; s__Dissulfurirhabdus thermomarina	2	0	0	0	1	0	0	0	1
k__Bacteria;p__TM6;c__SJA-4;o__S1198;f__;g__;s__	89.327	p__Firmicutes; g__Erysipelothrix; s__Erysipelothrix sp. HDW6C	0	0	0	0	0	0	0	0	0
k__Bacteria;p__Actinobacteria;c__Acidimicrobiia;o__Acidimicrobiales;f__Microthrixaceae;g__;s__	89.32	p__Actinobacteria; g__Streptomyces; s__Streptomyces sp. SCUT-3	17	0	1	3	2	0	4	1	6
k__Bacteria;p__Chloroflexi;c__Thermomicrobia;o__AKYG1722;f__;g__;s__	89.294	p__Chloroflexi; g__Sphaerobacter; s__Sphaerobacter thermophilus	3	0	0	0	0	0	2	0	1
k__Bacteria;p__Chloroflexi;c__Chloroflexi;o__[Roseiflexales];f__;g__;s__	89.268	p__Chloroflexi; g__Aggregatilinea; s__Aggregatilinea lenta	5	0	1	0	1	0	2	0	1
k__Bacteria;p__Proteobacteria;c__Deltaproteobacteria;o__Desulfobacterales;f__Desulfobacteraceae;__;__	89.268	p__Proteobacteria; g__Bdellovibrio; s__Bdellovibrio bacteriovorus	4	0	1	0	2	0	0	0	1
k__Bacteria;p__Chlamydiae;c__Chlamydiia;o__Chlamydiales;f__Waddliaceae;g__Waddlia;s__	89.171	p__Chlamydiae; g__Candidatus Rhabdochlamydia; s__Candidatus Rhabdochlamydia sp. T3358	3	0	0	0	2	0	0	0	1
k__Bacteria;p__Acidobacteria;c__Solibacteres;o__Solibacterales;__;__;__	89.145	p__Acidobacteria; g__Thermoanaerobaculum; s__Thermoanaerobaculum aquaticum	1	0	0	0	0	0	0	0	1
k__Bacteria;p__Caldithrix;c__Caldithrixae;o__Caldithrixales;f__BA059;g__;s__	89.145	p__Calditrichaeota; g__Caldithrix; s__Caldithrix abyssi	3	0	0	0	1	0	1	1	0
k__Bacteria;p__Verrucomicrobia;c__Verrucomicrobiae;o__Verrucomicrobiales;f__Verrucomicrobiaceae;g__;s__	89.095	p__Verrucomicrobia; g__Limisphaera; s__Limisphaera ngatamarikiensis	3	0	0	0	0	0	3	0	0
k__Bacteria;p__Chloroflexi;c__Anaerolineae;o__SHA-20;f__;g__;s__	89.051	p__Chloroflexi; g__Aggregatilinea; s__Aggregatilinea lenta	5	0	1	0	1	0	2	0	1
k__Bacteria;p__Actinobacteria;c__Coriobacteriia;o__Coriobacteriales;f__Coriobacteriaceae;g__Collinsella;s__aerofaciens	89.051	p__Actinobacteria; g__Allokutzneria; s__Allokutzneria sp. NRRL B-24872	44	9	2	4	9	0	6	2	12
k__Bacteria;p__Bacteroidetes;c__Bacteroidia;o__Bacteroidales;f__Porphyromonadaceae;g__Porphyromonas;s__	89.019	p__Bacteroidetes; g__Lishizhenia; s__Lishizhenia tianjinensis	2	0	0	0	1	0	1	0	0
k__Bacteria;p__WS3;c__PRR-12;__;__;__;__	89.016	p__Verrucomicrobia; g__Roseibacillus; s__Roseibacillus persicicus	4	0	1	0	0	0	2	1	0
k__Bacteria;p__Chloroflexi;c__TK10;o__AKYG885;f__Dolo_23;g__;s__	88.998	p__Chloroflexi; g__Dehalogenimonas; s__Dehalogenimonas lykanthroporepellens	1	0	0	0	0	0	0	0	1
k__Bacteria;p__Chloroflexi;c__Anaerolineae;o__Anaerolineales;f__Anaerolinaceae;g__;s__	88.998	p__Chloroflexi; g__Ornatilinea; s__Ornatilinea apprima	3	0	1	0	0	0	2	0	0
k__Bacteria;p__Bacteroidetes;c__Cytophagia;o__Cytophagales;f__Flammeovirgaceae;__;__	88.967	p__Bacteroidetes; g__Roseivirga; s__Fabibacter sp. 4D4	4	0	1	0	1	0	2	0	0
k__Bacteria;p__Chloroflexi;c__Gitt-GS-136;o__;f__;g__;s__	88.943	p__Chloroflexi; g__Dehalogenimonas; s__Dehalogenimonas alkenigignens	0	0	0	0	0	0	0	0	0
k__Bacteria;p__Planctomycetes;c__Planctomycetia;o__;f__;g__;s__	88.943	p__Planctomycetes; g__Algisphaera; s__Algisphaera agarilytica	3	0	1	0	0	0	1	0	1
k__Bacteria;p__Proteobacteria;c__Deltaproteobacteria;o__Syntrophobacterales;f__;g__;s__	88.889	p__Proteobacteria; g__Geobacter; s__Geobacter sp. SVR	5	0	1	1	0	0	2	0	1
k__Bacteria;p__Proteobacteria;c__Deltaproteobacteria;o__Myxococcales;f__Cystobacteraceae;__;__	88.863	p__Proteobacteria; g__Persicimonas; s__Persicimonas caeni	7	1	1	1	2	0	2	0	0
k__Bacteria;p__Acidobacteria;c__Holophagae;o__Holophagales;f__;g__;s__	88.81	p__Acidobacteria; g__Acidobacterium; s__Acidobacterium ailaaui	5	0	2	1	0	0	2	0	0
k__Bacteria;p__OP3;__;__;__;__;__	88.78	p__unclassified Bacteria phylum; g__Candidatus Chazhemtobacterium; s__Candidatus Chazhemtobacterium aquaticus	0	0	0	0	0	0	0	0	0
k__Bacteria;p__Acidobacteria;c__Sva0725;o__Sva0725;f__;g__;s__	88.725	p__Acidobacteria; g__Paludibaculum; s__Paludibaculum fermentans	7	0	1	3	1	0	2	0	0
k__Bacteria;p__Acidobacteria;c__Solibacteres;o__Solibacterales;f__PAUC26f;g__;s__	88.725	p__Acidobacteria; g__Paludibaculum; s__Paludibaculum fermentans	7	0	1	3	1	0	2	0	0
k__Bacteria;p__Verrucomicrobia;c__Verruco-5;__;__;__;__	88.631	p__Verrucomicrobia; g__Pelagicoccus; s__Pelagicoccus mobilis	1	0	0	0	1	0	0	0	0
k__Bacteria;p__WS1;c__;o__;f__;g__;s__	88.631	p__Verrucomicrobia; g__Roseibacillus; s__Roseibacillus persicicus	4	0	1	0	0	0	2	1	0
k__Bacteria;p__Proteobacteria;c__Deltaproteobacteria;o__Myxococcales;f__Cystobacteraceae;g__Cystobacter;s__violaceus	88.605	p__Proteobacteria; g__Zhongshania; s__Zhongshania aliphaticivorans	6	0	0	1	1	0	0	0	4
k__Bacteria;p__Proteobacteria;c__Gammaproteobacteria;o__Vibrionales;f__Vibrionaceae;g__Vibrio;__	88.592	p__Proteobacteria; g__Klebsiella; s__Klebsiella pneumoniae	4	0	0	1	2	0	0	1	0
k__Bacteria;p__Chloroflexi;c__Anaerolineae;o__SB-34;f__;g__;s__	88.537	p__Chloroflexi; g__Ornatilinea; s__Ornatilinea apprima	3	0	1	0	0	0	2	0	0
k__Bacteria;p__Planctomycetes;c__[Brocadiae];o__Brocadiales;f__W4;g__;s__	88.525	p__Planctomycetes; g__Anatilimnocola; s__Anatilimnocola aggregata	6	1	0	2	0	0	3	0	0
k__Bacteria;p__Planctomycetes;c__OM190;o__agg27;f__;g__;s__	88.453	p__Planctomycetes; g__Candidatus Kuenenia; s__Candidatus Kuenenia stuttgartiensis	9	0	1	0	2	0	1	0	4
k__Bacteria;p__Chloroflexi;c__Anaerolineae;o__SBR1031;f__;g__;s__	88.452	p__Chloroflexi; g__Ornatilinea; s__Ornatilinea apprima	3	0	1	0	0	0	2	0	0
k__Bacteria;p__Proteobacteria;c__Epsilonproteobacteria;o__Campylobacterales;f__Helicobacteraceae;g__Sulfurimonas;__	88.452	p__Proteobacteria; g__Aliarcobacter; s__Aliarcobacter lanthieri	0	0	0	0	0	0	0	0	0
k__Bacteria;p__Armatimonadetes;c__[Fimbriimonadia];o__[Fimbriimonadales];f__;g__;s__	88.452	p__Armatimonadetes; g__Fimbriimonas; s__Fimbriimonas ginsengisoli	2	0	0	0	1	0	1	0	0
k__Bacteria;p__Chloroflexi;c__Anaerolineae;o__S0208;f__;g__;s__	88.452	p__Chloroflexi; g__Brevefilum; s__Brevefilum fermentans	0	0	0	0	0	0	0	0	0
k__Bacteria;p__Actinobacteria;c__Thermoleophilia;o__;f__;g__;s__	88.399	p__Actinobacteria; g__Gaiella; s__Gaiella occulta	1	0	0	0	0	0	0	0	1
k__Bacteria;p__TA06;c__;o__;f__;g__;s__	88.399	p__Spirochaetes; g__Marispirochaeta; s__Marispirochaeta aestuarii	5	0	1	0	2	0	1	0	1
k__Bacteria;p__Verrucomicrobia;c__[Pedosphaerae];o__;f__;g__;s__	88.356	p__Kiritimatiellaeota; g__Pontiella; s__Pontiella desulfatans	6	0	0	1	1	0	2	0	2
k__Bacteria;p__Planctomycetes;c__[Brocadiae];o__Brocadiales;f__Brocadiaceae;g__Candidatus Scalindua;s__	88.318	p__Planctomycetes; g__Candidatus Laterigemmans; s__Candidatus Laterigemmans baculatus	7	0	1	1	0	0	2	1	2
k__Bacteria;p__Chloroflexi;c__TK17;o__TK18;f__;g__;s__	88.295	p__Chloroflexi; g__Brevefilum; s__Brevefilum fermentans	0	0	0	0	0	0	0	0	0
k__Bacteria;p__Chloroflexi;c__Anaerolineae;o__Anaerolineales;f__Anaerolinaceae;g__Anaerolinea;s__	88.264	p__Chloroflexi; g__Bellilinea; s__Bellilinea caldifistulae	3	0	1	0	0	0	2	0	0
k__Bacteria;p__Chloroflexi;c__Dehalococcoidetes;__;__;__;__	88.235	p__Chloroflexi; g__Bellilinea; s__Bellilinea caldifistulae	3	0	1	0	0	0	2	0	0
k__Bacteria;p__Tenericutes;c__;o__;f__;g__;s__	88.194	p__unclassified Bacteria; g__Candidatus Babela; s__Candidatus Babela massiliensis	0	0	0	0	0	0	0	0	0
k__Bacteria;p__Actinobacteria;c__Acidimicrobiia;o__Acidimicrobiales;f__OCS155;g__;s__	88.164	p__Actinobacteria; g__Streptomyces; s__Streptomyces sp. A7024	26	1	4	8	2	0	4	0	7
k__Bacteria;p__Chloroflexi;c__;o__;f__;g__;s__	88.112	p__Ignavibacteriae; g__Melioribacter; s__Melioribacter roseus	3	0	0	0	0	0	2	0	1
k__Bacteria;p__Chloroflexi;c__Anaerolineae;o__SBR1031;f__oc28;g__;s__	88.107	p__Chloroflexi; g__Aggregatilinea; s__Aggregatilinea lenta	5	0	1	0	1	0	2	0	1
k__Bacteria;p__Bacteroidetes;c__Flavobacteriia;o__Flavobacteriales;f__Flavobacteriaceae;g__Polaribacter;s__	88.056	p__Bacteroidetes; g__Lewinella; s__Lewinella cohaerens	4	0	1	0	1	0	1	1	0
k__Bacteria;p__Proteobacteria;c__Deltaproteobacteria;o__Sva0853;f__JTB36;g__;s__	88.046	p__Proteobacteria; g__Chondromyces; s__Chondromyces crocatus	34	3	1	3	6	0	5	9	7
k__Bacteria;p__Tenericutes;c__Mollicutes;o__;f__;g__;s__	88.02	p__Candidatus Saccharibac; g__Candidatus Saccharimonas; s__Candidatus Saccharimonas aalborgensis	0	0	0	0	0	0	0	0	0
k__Bacteria;p__Proteobacteria;c__Deltaproteobacteria;o__NB1-j;__;__;__	88.018	p__Proteobacteria; g__Vulgatibacter; s__Vulgatibacter incomptus	4	0	2	1	1	0	0	0	0
k__Bacteria;p__Verrucomicrobia;c__Opitutae;o__[Pelagicoccales];f__[Pelagicoccaceae];g__Pelagicoccus;s__	87.935	p__Verrucomicrobia; g__Coraliomargarita; s__Coraliomargarita akajimensis	2	0	1	0	1	0	0	0	0
k__Bacteria;p__Chloroflexi;c__Anaerolineae;o__SBR1031;f__A4b;g__;s__	87.931	p__Chloroflexi; g__Candidatus Roseilinea; s__Candidatus Roseilinea sp. NK_OTU-006	3	0	1	0	0	0	2	0	0
k__Bacteria;p__TM7;c__MJK10;o__;f__;g__;s__	87.901	p__Deinococcus-Thermus; g__Truepera; s__Truepera radiovictrix	3	0	1	0	0	0	2	0	0
k__Bacteria;p__Bacteroidetes;c__Flavobacteriia;o__Flavobacteriales;f__Flavobacteriaceae;g__Maribacter;s__polysiphoniae	87.85	p__Rhodothermaeota; g__Rubrivirga; s__Rubrivirga sp. SAORIC476	5	0	1	0	3	0	1	0	0
k__Bacteria;p__Verrucomicrobia;c__[Spartobacteria];o__[Chthoniobacterales];f__[Chthoniobacteraceae];g__Candidatus Xiphinematobacter;s__	87.844	p__Verrucomicrobia; g__Haloferula; s__Haloferula luteola	4	0	0	1	0	0	2	1	0
k__Bacteria;p__Armatimonadetes;c__SJA-176;o__RB046;f__;g__;s__	87.835	p__Armatimonadetes; g__Fimbriimonas; s__Fimbriimonas ginsengisoli	2	0	0	0	1	0	1	0	0
k__Bacteria;p__Lentisphaerae;c__[Lentisphaeria];o__Z20;f__;g__;s__	87.835	p__Lentisphaerae; g__Victivallis; s__Victivallis sp. Marseille-Q1083	0	0	0	0	0	0	0	0	0
k__Bacteria;p__Cyanobacteria;c__Nostocophycideae;o__Stigonematales;f__Rivulariaceae;g__;s__	87.835	p__Proteobacteria; g__Brevundimonas; s__Brevundimonas sp. Bb-A	5	0	1	0	2	0	1	0	1
k__Bacteria;p__Proteobacteria;c__Deltaproteobacteria;o__Bdellovibrionales;f__Bacteriovoracaceae;g__;s__	87.816	p__Proteobacteria; g__Desulfuromonas; s__Desulfuromonas sp. AOP6	0	0	0	0	0	0	0	0	0
k__Bacteria;p__Chloroflexi;c__Dehalococcoidetes;o__Dehalococcoidales;f__Dehalococcoidaceae;g__;s__	87.775	p__Chloroflexi; g__Dehalogenimonas; s__Dehalogenimonas sp. GP	0	0	0	0	0	0	0	0	0
k__Bacteria;__;__;__;__;__;__	87.77	p__Actinobacteria; g__Streptomyces; s__Streptomyces violaceusniger	46	7	1	6	6	0	6	5	15
k__Bacteria;p__Verrucomicrobia;c__Verrucomicrobiae;o__Verrucomicrobiales;f__Verrucomicrobiaceae;g__Rubritalea;s__	87.731	p__Kiritimatiellaeota; g__Kiritimatiella; s__Kiritimatiella glycovorans	2	0	0	1	1	0	0	0	0
k__Bacteria;p__Caldithrix;c__Caldithrixae;o__Caldithrixales;f__;g__;s__	87.703	p__Calditrichaeota; g__Caldithrix; s__Caldithrix abyssi	3	0	0	0	1	0	1	1	0
k__Bacteria;p__Actinobacteria;c__OPB41;o__;f__;g__;s__	87.703	p__Actinobacteria; g__Gaiella; s__Gaiella occulta	1	0	0	0	0	0	0	0	1
k__Bacteria;p__Proteobacteria;c__Deltaproteobacteria;o__Sva0853;f__SAR324;g__;s__	87.671	p__Proteobacteria; g__Desulfuromonas; s__Desulfuromonas sp. AOP6	0	0	0	0	0	0	0	0	0
k__Bacteria;p__Proteobacteria;c__Alphaproteobacteria;o__Caulobacterales;f__Caulobacteraceae;g__Phenylobacterium;s__	87.624	p__Proteobacteria; g__Corticibacterium; s__Corticibacterium populi	4	0	0	0	0	0	2	1	1
k__Bacteria;p__Armatimonadetes;c__[Fimbriimonadia];o__[Fimbriimonadales];__;__;__	87.591	p__Armatimonadetes; g__Fimbriimonas; s__Fimbriimonas ginsengisoli	2	0	0	0	1	0	1	0	0
k__Bacteria;p__Proteobacteria;c__Deltaproteobacteria;o__Sva0485;f__;g__;s__	87.529	p__Proteobacteria; g__Desulfovermiculus; s__Desulfovermiculus halophilus	2	0	0	0	0	0	0	0	2
k__Bacteria;p__Actinobacteria;c__Thermoleophilia;o__Gaiellales;f__;g__;s__	87.529	p__Actinobacteria; g__Gaiella; s__Gaiella occulta	1	0	0	0	0	0	0	0	1
k__Bacteria;p__OP11;__;__;__;__;__	87.5	p__Proteobacteria; g__Salmonella; s__Salmonella enterica	2	0	0	1	1	0	0	0	0
k__Bacteria;p__Proteobacteria;c__Deltaproteobacteria;o__Myxococcales;f__Cystobacterineae;g__;s__	87.471	p__Proteobacteria; g__Desulfarculus; s__Desulfarculus baarsii	4	0	0	0	2	0	0	0	2
k__Bacteria;p__Planctomycetes;c__Planctomycetia;o__Pirellulales;f__Pirellulaceae;g__Pirellula;s__	87.471	p__Planctomycetes; g__Candidatus Laterigemmans; s__Candidatus Laterigemmans baculatus	7	0	1	1	0	0	2	1	2
k__Bacteria;p__Chloroflexi;c__Dehalococcoidetes;o__GIF9;f__;g__;s__	87.469	p__Chloroflexi; g__Dehalogenimonas; s__Dehalogenimonas sp. GP	0	0	0	0	0	0	0	0	0
k__Bacteria;p__Chloroflexi;c__Ellin6529;o__;f__;g__;s__	87.438	p__Chloroflexi; g__Dehalogenimonas; s__Dehalogenimonas alkenigignens	0	0	0	0	0	0	0	0	0
k__Bacteria;p__TM7;c__TM7-3;o__EW055;f__;g__;s__	87.327	p__unclassified Bacteria; g__Candidatus Babela; s__Candidatus Babela massiliensis	0	0	0	0	0	0	0	0	0
k__Bacteria;p__Verrucomicrobia;c__Verrucomicrobiae;o__Verrucomicrobiales;f__Verrucomicrobiaceae;g__Verrucomicrobium;s__	87.327	p__Kiritimatiellaeota; g__Kiritimatiella; s__Kiritimatiella glycovorans	2	0	0	1	1	0	0	0	0
k__Bacteria;p__Chloroflexi;c__Anaerolineae;o__WCHB1-50;f__;g__;s__	87.317	p__Chloroflexi; g__Anaerolinea; s__Anaerolinea sp. 'rifampicinis'	5	0	0	0	1	0	4	0	0
k__Bacteria;p__Acidobacteria;c__Acidobacteria-6;o__CCU21;f__;g__;s__	87.298	p__Firmicutes; g__Bacillus; s__Bacillus paralicheniformis	16	0	1	6	4	0	1	0	4
k__Bacteria;p__Proteobacteria;c__Deltaproteobacteria;o__Spirobacillales;f__;g__;s__	87.269	p__Proteobacteria; g__Geobacter; s__Geobacter metallireducens	4	0	0	1	0	0	2	0	1
k__Bacteria;p__Acidobacteria;c__PAUC37f;o__;f__;g__;s__	87.185	p__Proteobacteria; g__Desulfuromonas; s__Desulfuromonas sp. DDH964	3	0	0	0	1	0	0	1	1
k__Bacteria;p__Acidobacteria;c__iii1-8;o__;f__;g__;s__	87.156	p__Proteobacteria; g__Desulfohalobium; s__Desulfohalobium retbaense	1	0	0	0	1	0	0	0	0
k__Bacteria;p__Firmicutes;c__Clostridia;o__Clostridiales;f__Christensenellaceae;g__;s__	87.097	p__Firmicutes; g__Paenibacillus; s__Paenibacillus oralis	7	0	1	1	2	0	1	0	2
k__Bacteria;p__Verrucomicrobia;c__Opitutae;__;__;__;__	87.073	p__Candidatus Saccharibac; g__Candidatus Nanogingivalis; s__Candidatus Nanogingivalis gingivitcus	0	0	0	0	0	0	0	0	0
k__Bacteria;p__Bacteroidetes;c__Bacteroidia;o__Bacteroidales;f__Prevotellaceae;g__Prevotella;s__	87.059	p__Bacteroidetes; g__Chryseobacterium; s__Chryseobacterium lacus	1	0	0	0	0	0	1	0	0
k__Bacteria;p__Acidobacteria;c__Solibacteres;o__Solibacterales;f__;g__;s__	87.042	p__Acidobacteria; g__Terriglobus; s__Terriglobus albidus	10	0	1	1	4	0	3	0	1
k__Bacteria;p__Proteobacteria;c__Deltaproteobacteria;o__NKB15;f__;g__;s__	87.01	p__Proteobacteria; g__Sneathiella; s__Sneathiella glossodoripedis	4	0	0	0	1	0	1	0	2
k__Bacteria;p__Verrucomicrobia;c__Verrucomicrobiae;o__Verrucomicrobiales;f__Verrucomicrobiaceae;__;__	87.007	p__Verrucomicrobia; g__Pedosphaera; s__Pedosphaera parvula	15	0	0	3	1	0	4	6	1
k__Bacteria;p__Chlorobi;c__;o__;f__;g__;s__	86.957	p__Chlamydiae; g__Candidatus Protochlamydia; s__Candidatus Protochlamydia amoebophila	2	0	0	1	1	0	0	0	0
k__Bacteria;p__Planctomycetes;c__Planctomycetia;o__Pirellulales;f__Pirellulaceae;g__Planctomycete;s__LF1	86.916	p__Planctomycetes; g__Gimesia; s__Gimesia aquarii	6	0	0	0	1	0	4	1	0
k__Bacteria;p__Proteobacteria;c__Alphaproteobacteria;o__Caulobacterales;f__Caulobacteraceae;__;__	86.914	p__Proteobacteria; g__Erythrobacter; s__Erythrobacter sp. KMU-140	2	0	0	0	1	0	1	0	0
k__Bacteria;p__Bacteroidetes;c__Bacteroidia;o__Bacteroidales;f__S24-7;g__;s__	86.897	p__Bacteroidetes; g__Roseivirga; s__Roseivirga pacifica	4	1	1	0	0	0	2	0	0
k__Bacteria;p__Tenericutes;c__Mollicutes;o__RF39;f__;g__;s__	86.893	p__Candidatus Saccharibac; g__Candidatus Nanoperiomorbus; s__Candidatus Nanoperiomorbus periodonticus	0	0	0	0	0	0	0	0	0
k__Bacteria;p__Spirochaetes;c__GN05;o__LF030;f__;g__;s__	86.893	p__Synergistetes; g__Thermanaerovibrio; s__Thermanaerovibrio acidaminovorans	1	0	0	0	1	0	0	0	0
k__Bacteria;p__WS3;c__PRR-12;o__GN03;__;__;__	86.891	p__Synergistetes; g__Thermanaerovibrio; s__Thermanaerovibrio velox	1	0	0	0	1	0	0	0	0
k__Bacteria;p__Verrucomicrobia;c__Verruco-5;o__WCHB1-41;f__;g__;s__	86.866	p__Verrucomicrobia; g__Pedosphaera; s__Pedosphaera parvula	15	0	0	3	1	0	4	6	1
k__Bacteria;p__Acidobacteria;c__Solibacteres;o__Solibacterales;f__AKIW659;g__;s__	86.836	p__Proteobacteria; g__Desulfovibrio; s__Desulfovibrio alaskensis	4	0	0	0	1	0	0	1	2
k__Bacteria;p__OP3;c__PBS-25;o__;f__;g__;s__	86.829	p__unclassified Bacteria phylum; g__Candidatus Chazhemtobacterium; s__Candidatus Chazhemtobacterium aquaticus	0	0	0	0	0	0	0	0	0
k__Bacteria;p__Proteobacteria;c__Alphaproteobacteria;o__;f__;g__;s__	86.824	p__Proteobacteria; g__Dokdonella; s__Dokdonella fugitiva	4	0	0	0	1	0	0	1	2
k__Bacteria;p__Actinobacteria;__;__;__;__;__	86.779	p__Actinobacteria; g__Actinomadura; s__Actinomadura macrotermitis	20	4	1	1	1	0	3	2	8
k__Bacteria;p__Verrucomicrobia;c__;o__;f__;g__;s__	86.765	p__Candidatus Saccharibac; g__Candidatus Saccharimonas; s__Candidatus Saccharimonas aalborgensis	0	0	0	0	0	0	0	0	0
k__Bacteria;p__Proteobacteria;c__Deltaproteobacteria;o__Sva0853;f__;g__;s__	86.744	p__Proteobacteria; g__Desulfacinum; s__Desulfacinum hydrothermale	3	0	0	0	1	0	0	0	2
k__Bacteria;p__Acidobacteria;__;__;__;__;__	86.744	p__candidate division NC1; g__Candidatus Methylomirabilis; s__Candidatus Methylomirabilis limnetica	4	0	1	0	0	0	3	0	0
k__Bacteria;p__Chlamydiae;c__Chlamydiia;o__Chlamydiales;f__Rhabdochlamydiaceae;g__Candidatus Rhabdochlamydia;s__	86.697	p__Chlamydiae; g__Simkania; s__Simkania negevensis	3	0	0	1	2	0	0	0	0
k__Bacteria;p__BHI80-139;c__MD2896-B26;o__;f__;g__;s__	86.682	p__Bacteroidetes; g__Fulvivirga; s__Fulvivirga sp. 29W222	19	1	2	6	2	0	1	4	3
k__Bacteria;p__TPD-58;c__;o__;f__;g__;s__	86.636	p__unclassified Bacteria; g__Candidatus Babela; s__Candidatus Babela massiliensis	0	0	0	0	0	0	0	0	0
k__Bacteria;p__Proteobacteria;c__Deltaproteobacteria;o__MIZ46;f__;g__;s__	86.585	p__Nitrospinae; g__Nitrospina; s__Nitrospina gracilis	5	0	0	0	1	0	2	0	2
k__Bacteria;p__Chloroflexi;c__TK10;__;__;__;__	86.585	p__Chloroflexi; g__Dictyobacter; s__Dictyobacter aurantiacus	13	1	0	4	5	0	1	1	1
k__Bacteria;p__Chloroflexi;c__Anaerolineae;o__SBR1031;f__SHA-31;g__;s__	86.486	p__Chloroflexi; g__Ornatilinea; s__Ornatilinea apprima	3	0	1	0	0	0	2	0	0
k__Bacteria;p__Nitrospirae;c__Nitrospira;o__Nitrospirales;f__[Thermodesulfovibrionaceae];g__BD2-6;s__	86.441	p__Nitrospirae; g__Candidatus Magnetobacterium; s__Candidatus Magnetobacterium casensis	2	0	0	1	0	0	0	0	1
k__Bacteria;p__;c__;o__;f__;g__;s__	86.441	p__Actinobacteria; g__Fannyhessea; s__Fannyhessea vaginae	0	0	0	0	0	0	0	0	0
k__Bacteria;p__Chloroflexi;c__Anaerolineae;o__A31;f__S47;g__;s__	86.408	p__Chloroflexi; g__Caldilinea; s__Caldilinea aerophila	3	0	1	0	0	0	2	0	0
k__Bacteria;p__SAR406;c__AB16;o__Arctic96B-7;f__A714017;g__;s__	86.375	p__Actinobacteria; g__Phycicoccus; s__Phycicoccus elongatus	5	0	0	3	0	0	0	0	2
k__Bacteria;p__Verrucomicrobia;c__Verrucomicrobiae;o__Verrucomicrobiales;f__Verrucomicrobiaceae;g__Roseibacillus;__	86.374	p__Kiritimatiellaeota; g__Kiritimatiella; s__Kiritimatiella glycovorans	2	0	0	1	1	0	0	0	0
k__Bacteria;p__GN02;c__BB34;o__;f__;g__;s__	86.364	p__Firmicutes; g__Thermodesulfitimonas; s__Thermodesulfitimonas autotrophica	0	0	0	0	0	0	0	0	0
k__Bacteria;p__Chlamydiae;c__Chlamydiia;o__Chlamydiales;f__Waddliaceae;g__;s__	86.343	p__Chlamydiae; g__Parachlamydia; s__Parachlamydia acanthamoebae	5	0	1	2	2	0	0	0	0
k__Bacteria;p__Planctomycetes;c__Pla4;o__;f__;g__;s__	86.341	p__Planctomycetes; g__Phycisphaera; s__Phycisphaera mikurensis	3	0	1	0	0	0	1	0	1
k__Bacteria;p__Proteobacteria;c__Deltaproteobacteria;o__Myxococcales;f__Haliangiaceae;g__;s__	86.333	p__Proteobacteria; g__Desulfuromonas; s__Desulfuromonas sp. DDH964	3	0	0	0	1	0	0	1	1
k__Bacteria;p__WS3;c__PRR-12;o__;f__;g__;s__	86.329	p__Firmicutes; g__Fervidicola; s__Fervidicola ferrireducens	0	0	0	0	0	0	0	0	0
k__Bacteria;p__Proteobacteria;c__Gammaproteobacteria;o__Legionellales;f__Coxiellaceae;g__Aquicella;s__	86.311	p__Proteobacteria; g__Legionella; s__Legionella sp. MW5194	7	0	1	0	3	0	0	1	2
k__Bacteria;p__Chloroflexi;c__Thermomicrobia;o__;f__;g__;s__	86.308	p__Chloroflexi; g__Nitrolancea; s__Nitrolancea hollandica	5	1	1	0	1	1	1	0	0
k__Bacteria;p__Proteobacteria;c__Deltaproteobacteria;o__MBNT15;f__;g__;s__	86.239	p__Proteobacteria; g__Desulfovibrio; s__Desulfovibrio porci	2	0	0	1	1	0	0	0	0
k__Bacteria;p__Actinobacteria;c__Acidimicrobiia;o__Acidimicrobiales;f__JdFBGBact;g__;s__	86.207	p__Actinobacteria; g__Acidithrix; s__Acidithrix sp. C25	6	0	0	0	0	0	2	0	4
k__Bacteria;p__Bacteroidetes;c__[Saprospirae];o__[Saprospirales];f__Saprospiraceae;g__;s__	86.207	p__Proteobacteria; g__Desulfonatronum; s__Desulfonatronum thiosulfatophilum	4	0	0	0	1	0	0	0	3
k__Bacteria;p__Acidobacteria;c__Acidobacteria-6;o__iii1-15;f__RB40;g__;s__	86.207	p__candidate division NC1; g__Candidatus Methylomirabilis; s__Candidatus Methylomirabilis limnetica	4	0	1	0	0	0	3	0	0
k__Bacteria;p__Acidobacteria;c__Acidobacteria-6;o__iii1-15;f__;g__;s__	86.136	p__Proteobacteria; g__Desulfovibrio; s__Desulfovibrio marinus	4	0	0	1	2	0	0	0	1
k__Bacteria;p__Chloroflexi;c__Ktedonobacteria;o__JG30-KF-AS9;f__;g__;s__	86.098	p__Chloroflexi; g__Dehalogenimonas; s__Dehalogenimonas sp. GP	0	0	0	0	0	0	0	0	0
k__Bacteria;p__Cyanobacteria;c__Synechococcophycideae;o__Synechococcales;f__Synechococcaceae;g__Synechococcus;s__	86.098	p__Cyanobacteria; g__Calothrix; s__Calothrix desertica	31	0	0	5	15	0	2	5	4
k__Bacteria;p__TM6;__;__;__;__;__	86.064	p__Candidatus Absconditabacteria; g__Vampirococcus; s__Candidatus Vampirococcus lugosii	0	0	0	0	0	0	0	0	0
k__Bacteria;p__Chloroflexi;c__Dehalococcoidetes;o__FS117-23B-02;f__;g__;s__	86.029	p__Firmicutes; g__Desulfofundulus; s__Desulfofundulus sp. TPOSR	1	0	0	0	1	0	0	0	0
k__Bacteria;p__Actinobacteria;c__Acidimicrobiia;o__Acidimicrobiales;f__koll13;__;__	85.995	p__Actinobacteria; g__Actinomarinicola; s__Actinomarinicola tropica	7	0	0	1	2	0	1	1	2
k__Bacteria;p__SAR406;c__Ulr1583;o__;f__;g__;s__	85.942	p__Proteobacteria; g__Ehrlichia; s__Ehrlichia canis	0	0	0	0	0	0	0	0	0
k__Bacteria;p__Acidobacteria;c__Acidobacteria-6;o__iii1-15;f__mb2424;g__;s__	85.922	p__Firmicutes; g__Desulfofundulus; s__Desulfofundulus salinum	1	0	0	0	1	0	0	0	0
k__Bacteria;p__KSB3;c__;o__;f__;g__;s__	85.912	p__Proteobacteria; g__Desulfomonile; s__Desulfomonile tiedjei	5	2	0	0	1	0	0	0	2
k__Bacteria;p__Verrucomicrobia;c__Opitutae;o__Puniceicoccales;f__Puniceicoccaceae;g__;s__	85.88	p__Proteobacteria; g__Syntrophotalea; s__Syntrophotalea carbinolica	6	0	0	0	0	0	2	0	4
k__Bacteria;p__Bacteroidetes;c__Bacteroidia;o__Bacteroidales;f__VC21_Bac22;g__;s__	85.847	p__Bacteroidetes; g__Fulvivirga; s__Fulvivirga sp. S481	3	0	1	0	0	0	1	0	1
k__Bacteria;p__Lentisphaerae;c__[Lentisphaeria];o__Victivallales;f__Victivallaceae;g__;s__	85.819	p__Firmicutes; g__Caloramator; s__Caloramator australicus	1	0	0	0	1	0	0	0	0
k__Bacteria;p__Cyanobacteria;c__Chloroplast;o__Cercozoa;f__;g__;s__	85.784	p__Chloroflexi; g__Ardenticatena; s__Ardenticatena maritima	1	0	0	0	0	0	1	0	0
k__Bacteria;p__Chloroflexi;c__Thermomicrobia;o__JG30-KF-CM45;f__;g__;s__	85.749	p__Chloroflexi; g__Dehalogenimonas; s__Dehalogenimonas alkenigignens	0	0	0	0	0	0	0	0	0
k__Bacteria;p__Chlamydiae;c__Chlamydiia;o__;f__;g__;s__	85.747	p__Calditrichaeota; g__Caldithrix; s__Caldithrix abyssi	3	0	0	0	1	0	1	1	0
k__Bacteria;p__Planctomycetes;__;__;__;__;__	85.714	p__Proteobacteria; g__Cupidesulfovibrio; s__Cupidesulfovibrio termitidis	2	1	0	0	1	0	0	0	0
k__Bacteria;p__Acidobacteria;c__;o__;f__;g__;s__	85.577	p__Acidobacteria; g__Occallatibacter; s__Occallatibacter savannae	4	0	1	0	1	0	2	0	0
k__Bacteria;p__Chloroflexi;c__Anaerolineae;o__OPB11;f__;g__;s__	85.575	p__Chloroflexi; g__Anaerolinea; s__Anaerolinea sp. 'rifampicinis'	5	0	0	0	1	0	4	0	0
k__Bacteria;p__Bacteroidetes;c__Bacteroidia;o__Bacteroidales;f__SB-1;g__;s__	85.548	p__Bacteroidetes; g__Roseivirga; s__Roseivirga pacifica	4	1	1	0	0	0	2	0	0
k__Bacteria;p__Planctomycetes;c__Planctomycetia;o__Gemmatales;f__Isosphaeraceae;g__;s__	85.511	p__Planctomycetes; g__Anaerohalosphaera; s__Anaerohalosphaera lusitana	1	0	0	0	1	0	0	0	0
k__Bacteria;p__Verrucomicrobia;c__[Methylacidiphilae];o__S-BQ2-57;f__;g__;s__	85.484	p__Kiritimatiellaeota; g__Kiritimatiella; s__Kiritimatiella glycovorans	2	0	0	1	1	0	0	0	0
k__Bacteria;p__Chloroflexi;c__Ktedonobacteria;o__Ktedonobacterales;f__Ktedonobacteraceae;__;__	85.468	p__Chloroflexi; g__Dehalogenimonas; s__Dehalogenimonas lykanthroporepellens	1	0	0	0	0	0	0	0	1
k__Bacteria;p__Chloroflexi;c__Ktedonobacteria;o__Ktedonobacterales;f__Ktedonobacteraceae;g__;s__	85.437	p__Firmicutes; g__Hydrogenispora; s__Hydrogenispora ethanolica	2	0	0	0	1	0	0	0	1
k__Bacteria;p__Chloroflexi;c__Ktedonobacteria;__;__;__;__	85.437	p__Firmicutes; g__Caloramator; s__Caloramator fervidus	1	0	0	0	1	0	0	0	0
k__Bacteria;p__Proteobacteria;c__Gammaproteobacteria;o__Legionellales;f__;g__;s__	85.417	p__Proteobacteria; g__Desulfonema; s__Desulfonema magnum	7	0	2	1	1	0	0	2	1
k__Bacteria;p__Actinobacteria;c__MB-A2-108;o__0319-7L14;f__;g__;s__	85.412	p__Firmicutes; g__Moorella; s__Moorella humiferrea	1	0	0	0	1	0	0	0	0
k__Bacteria;p__Proteobacteria;c__Deltaproteobacteria;o__[Entotheonellales];f__;g__;s__	85.366	p__Proteobacteria; g__Pseudochelatococcus; s__Pseudochelatococcus contaminans	4	0	0	1	0	0	1	0	2
k__Bacteria;p__Armatimonadetes;c__[Fimbriimonadia];o__[Fimbriimonadales];f__[Fimbriimonadaceae];g__;s__	85.337	p__Armatimonadetes; g__Armatimonas; s__Armatimonas rosea	8	0	1	2	1	0	2	1	1
k__Bacteria;p__NC10;c__wb1-A12;o__;f__;g__;s__	85.33	p__Lentisphaerae; g__Victivallis; s__Victivallis sp. Marseille-Q1083	0	0	0	0	0	0	0	0	0
k__Bacteria;p__[Thermi];c__Deinococci;o__Deinococcales;f__Trueperaceae;g__B-42;s__	85.33	p__Firmicutes; g__Tissierella; s__Tissierella praeacuta	2	0	0	0	2	0	0	0	0
k__Bacteria;p__Spirochaetes;c__[Leptospirae];o__[Leptospirales];f__Leptospiraceae;g__Leptonema;s__	85.315	p__Spirochaetes; g__Turneriella; s__Turneriella parva	2	0	0	0	1	0	0	0	1
k__Bacteria;p__Actinobacteria;c__Thermoleophilia;o__Solirubrobacterales;f__Solirubrobacteraceae;g__;s__	85.294	p__Firmicutes; g__Lihuaxuella; s__Lihuaxuella thermophila	9	0	2	0	4	0	1	1	1
k__Bacteria;p__GOUTA4;c__;o__;f__;g__;s__	85.287	p__Proteobacteria; g__Desulfuromonas; s__Desulfuromonas sp. DDH964	3	0	0	0	1	0	0	1	1
k__Bacteria;p__H-178;c__;o__;f__;g__;s__	85.287	p__Proteobacteria; g__Geoalkalibacter; s__Geoalkalibacter subterraneus	2	0	0	0	0	0	0	0	2
k__Bacteria;p__Verrucomicrobia;c__[Pedosphaerae];__;__;__;__	85.287	p__Kiritimatiellaeota; g__Kiritimatiella; s__Kiritimatiella glycovorans	2	0	0	1	1	0	0	0	0
k__Bacteria;p__SAR406;c__AB16;o__Arctic96B-7;f__A714017;g__SGSH944;s__	85.258	p__Proteobacteria; g__Candidatus Reidiella; s__Solemya pervernicosa gill symbiont	3	1	0	0	1	0	1	0	0
k__Bacteria;p__GN02;c__BD1-5;o__;f__;g__;s__	85.253	p__Proteobacteria; g__Desulfovibrio; s__Desulfovibrio marinus	4	0	0	1	2	0	0	0	1
k__Bacteria;p__OP8;c__OP8_1;o__;f__;g__;s__	85.253	p__Candidatus Omnitrophic; g__Candidatus Vampirococcus; s__Candidatus Vampirococcus archaeovorus	1	0	0	0	0	0	0	0	1
k__Bacteria;p__OP8;c__OP8_2;o__;f__;g__;s__	85.209	p__Cyanobacteria; g__Phormidium; s__Phormidium sp. FACHB-322	8.67	1	0	0	0	0	4	0	4
k__Bacteria;p__Chloroflexi;c__Anaerolineae;o__Anaerolineales;f__Anaerolinaceae;__;__	85.122	p__Chloroflexi; g__Sphaerobacter; s__Sphaerobacter thermophilus	3	0	0	0	0	0	2	0	1
k__Bacteria;p__Acidobacteria;c__Acidobacteria-5;o__;f__;g__;s__	85.092	p__Acidobacteria; g__Luteitalea; s__Luteitalea pratensis	4	0	0	1	2	0	1	0	0
k__Bacteria;p__Chloroflexi;c__Anaerolineae;o__envOPS12;f__;g__;s__	85.086	p__Chloroflexi; g__Aggregatilinea; s__Aggregatilinea lenta	5	0	1	0	1	0	2	0	1
k__Bacteria;p__Chloroflexi;c__[Thermobacula];o__[Thermobaculales];f__[Thermobaculaceae];g__;s__	85.049	p__Chloroflexi; g__Thermanaerothrix; s__Thermanaerothrix daxensis	3	0	1	0	0	0	2	0	0
k__Bacteria;p__WS3;c__PRR-12;o__GN03;f__KSB4;g__;s__	85.047	p__Firmicutes; g__Calderihabitans; s__Calderihabitans maritimus	1	0	0	0	0	0	0	0	1
k__Bacteria;p__OP9;c__JS1;o__SB-45;f__;g__;s__	84.977	p__Firmicutes; g__Moorella; s__Moorella sp. E308F	1	0	0	0	1	0	0	0	0
k__Bacteria;p__Synergistetes;c__Synergistia;o__Synergistales;f__Dethiosulfovibrionaceae;g__Dethiosulfovibrio;__	84.954	p__Spirochaetes; g__Treponema; s__Treponema primitia	2	0	0	0	1	0	0	0	1
k__Bacteria;p__Acidobacteria;c__BPC102;o__B110;f__;g__;s__	84.919	p__Proteobacteria; g__Enhygromyxa; s__Enhygromyxa salina	33	3	7	4	4	0	6	4	5
k__Bacteria;p__FCPU426;c__;o__;f__;g__;s__	84.906	p__Elusimicrobia; g__Endomicrobium; s__Endomicrobium proavitum	1	0	0	0	0	0	0	0	1
k__Bacteria;p__Spirochaetes;c__GN05;__;__;__;__	84.862	p__Proteobacteria; g__Methylohalobius; s__Methylohalobius crimeensis	13	0	0	1	2	0	3	0	7
k__Bacteria;p__Proteobacteria;c__Epsilonproteobacteria;o__Campylobacterales;__;__;__	84.862	p__Proteobacteria; g__Geobacter; s__Geobacter sp. OR-1	4	0	2	1	0	0	1	0	0
k__Bacteria;p__GN04;__;__;__;__;__	84.828	p__Proteobacteria; g__Dissulfuribacter; s__Dissulfuribacter thermophilus	2	0	0	0	2	0	0	0	0
k__Bacteria;p__Acidobacteria;c__Solibacteres;o__JH-WHS99;f__;g__;s__	84.793	p__Proteobacteria; g__Desulfovibrio; s__Desulfovibrio sp. 6_1_46AFAA	4	0	0	2	1	0	0	1	0
k__Bacteria;p__GAL15;c__;o__;f__;g__;s__	84.783	p__Fusobacteria; g__Sebaldella; s__Sebaldella termitidis	1	0	0	1	0	0	0	0	0
k__Bacteria;p__AC1;c__HDBW-WB69;o__;f__;g__;s__	84.767	p__Firmicutes; g__Alkaliphilus; s__Alkaliphilus metalliredigens	7	0	0	0	7	0	0	0	0
k__Bacteria;p__Cyanobacteria;c__Chloroplast;o__Stramenopiles;f__;g__;s__	84.634	p__Cyanobacteria; g__Phormidium; s__Phormidium sp. CLA17	9	0	0	2	3	0	3	0	1
k__Bacteria;p__GN02;c__GKS2-174;o__;f__;g__;s__	84.598	p__Proteobacteria; g__Desulfonauticus; s__Desulfonauticus submarinus	1	0	0	0	0	0	0	0	1
k__Bacteria;p__Proteobacteria;c__Deltaproteobacteria;o__Syntrophobacterales;f__Syntrophobacteraceae;g__;s__	84.598	p__Proteobacteria; g__Pseudobacteriovorax; s__Pseudobacteriovorax antillogorgiicola	12	1	2	1	3	0	1	1	3
k__Bacteria;p__WS3;c__PRR-12;o__PBS-III-9;f__;g__;s__	84.561	p__Proteobacteria; g__Desulfopila; s__Desulfopila sp. IMCC35005	9	0	0	3	2	0	0	1	3
k__Bacteria;p__Lentisphaerae;c__[Lentisphaeria];o__Lentisphaerales;f__;g__;s__	84.527	p__Calditrichaeota; g__Caldithrix; s__Caldithrix abyssi	3	0	0	0	1	0	1	1	0
k__Bacteria;p__Cyanobacteria;c__Chloroplast;o__Streptophyta;f__;g__;s__	84.483	p__Cyanobacteria; g__Cyanothece; s__Cyanothece sp. BG0011	9	1	1	1	2	0	3	1	0
k__Bacteria;p__GN02;c__GN10;o__;f__;g__;s__	84.439	p__candidate division NC1; g__Candidatus Methylomirabilis; s__Candidatus Methylomirabilis limnetica	4	0	1	0	0	0	3	0	0
k__Bacteria;p__NKB19;c__;o__;f__;g__;s__	84.428	p__Lentisphaerae; g__Victivallis; s__Victivallis sp. Marseille-Q1083	0	0	0	0	0	0	0	0	0
k__Bacteria;p__WS6;__;__;__;__;__	84.419	p__Proteobacteria; g__Desulfobulbus; s__Desulfobulbus mediterraneus	7	0	0	2	2	0	0	0	3
k__Bacteria;p__Spirochaetes;c__[Leptospirae];o__[Leptospirales];f__Leptospiraceae;g__Turneriella;s__	84.419	p__Spirochaetes; g__Leptospira; s__Leptospira interrogans	0	0	0	0	0	0	0	0	0
k__Bacteria;p__Proteobacteria;c__Alphaproteobacteria;o__Rickettsiales;f__mitochondria;g__;s__	84.39	p__Proteobacteria; g__Rickettsia; s__Rickettsia endosymbiont of Culicoides newsteadi	0	0	0	0	0	0	0	0	0
k__Bacteria;p__Acidobacteria;c__RB25;o__;f__;g__;s__	84.368	p__Proteobacteria; g__Geobacter; s__Geobacter soli	3	0	0	1	0	0	2	0	0
k__Bacteria;p__Cyanobacteria;c__4C0d-2;o__SM1D11;f__;g__;s__	84.352	p__Chloroflexi; g__Tepidiforma; s__Tepidiforma bonchosmolovskayae	2	0	0	1	0	0	1	0	0
k__Bacteria;p__Cyanobacteria;c__4C0d-2;o__MLE1-12;f__;g__;s__	84.352	p__Chloroflexi; g__Litorilinea; s__Litorilinea aerophila	1	0	0	0	0	0	1	0	0
k__Bacteria;p__Caldithrix;c__Caldithrixae;o__Caldithrixales;f__Caldithrixaceae;g__LCP-26;s__	84.282	p__Calditrichaeota; g__Caldithrix; s__Caldithrix abyssi	3	0	0	0	1	0	1	1	0
k__Bacteria;p__GN02;c__IIB17;o__;f__;g__;s__	84.247	p__Thermodesulfobacteria; g__Thermosulfurimonas; s__Thermosulfurimonas marina	2	0	0	0	2	0	0	0	0
k__Bacteria;p__Spirochaetes;c__[Leptospirae];o__[Leptospirales];f__Sediment-4;__;__	84.223	p__Spirochaetes; g__Leptospira; s__Leptospira noguchii	0	0	0	0	0	0	0	0	0
k__Bacteria;p__Planctomycetes;c__Planctomycetia;o__Pirellulales;f__Pirellulaceae;g__planctomycete;__	84.223	p__Firmicutes; g__Weissella; s__Weissella confusa	1	0	1	0	0	0	0	0	0
k__Bacteria;p__Proteobacteria;c__Deltaproteobacteria;o__[Entotheonellales];f__[Entotheonellaceae];g__Candidatus Entotheonella;s__	84.223	p__Proteobacteria; g__Fodinicurvata; s__Fodinicurvata fenggangensis	7	0	1	2	1	0	1	0	2
k__Bacteria;p__Elusimicrobia;c__Elusimicrobia;o__MVP-88;f__;g__;s__	84.198	p__Elusimicrobia; g__Elusimicrobium; s__Elusimicrobium minutum	4	1	0	1	0	0	2	0	0
k__Bacteria;p__Acidobacteria;c__iii1-8;o__DS-18;f__;g__;s__	84.186	p__Actinobacteria; g__Rubrobacter; s__Rubrobacter taiwanensis	6	0	0	1	1	0	1	1	2
k__Bacteria;p__Acidobacteria;c__AT-s54;o__;f__;g__;s__	84.174	p__Acidobacteria; g__Luteitalea; s__Luteitalea pratensis	4	0	0	1	2	0	1	0	0
k__Bacteria;p__NC10;c__12-24;o__MIZ17;f__;g__;s__	84.146	p__Lentisphaerae; g__Victivallis; s__Victivallis sp. Marseille-Q1083	0	0	0	0	0	0	0	0	0
k__Bacteria;p__Cyanobacteria;c__Chloroplast;o__Chlorophyta;f__;g__;s__	84.146	p__Actinobacteria; g__Kineosporia; s__Kineosporia sp. R_H_3	6	0	2	1	0	0	3	0	0
k__Bacteria;p__Bacteroidetes;c__Cytophagia;o__Cytophagales;f__Cytophagaceae;g__Microscilla;s__	84.112	p__Bacteroidetes; g__Marinoscillum; s__Marinoscillum sp. 108	2	0	1	0	0	0	1	0	0
k__Bacteria;p__Planctomycetes;c__Planctomycetia;__;__;__;__	84.108	p__Planctomycetes; g__Algisphaera; s__Algisphaera agarilytica	3	0	1	0	0	0	1	0	1
k__Bacteria;p__Planctomycetes;c__Phycisphaerae;o__S-70;f__;g__;s__	84.106	p__Acidobacteria; g__Thermoanaerobaculum; s__Thermoanaerobaculum aquaticum	1	0	0	0	0	0	0	0	1
k__Bacteria;p__WS3;c__PRR-12;o__GN03;f__;g__;s__	84.065	p__Firmicutes; g__Marinithermofilum; s__Marinithermofilum abyssi	8	0	1	0	2	0	1	0	4
k__Bacteria;p__Proteobacteria;c__Deltaproteobacteria;o__Myxococcales;__;__;__	84.018	p__Proteobacteria; g__Desulfonatronum; s__Desulfonatronum thiodismutans	5	0	0	0	1	0	0	0	4
k__Bacteria;p__WS3;c__PRR-12;o__Sediment-1;f__CV106;g__;s__	84	p__Proteobacteria; g__Desulfobulbus; s__Desulfobulbus mediterraneus	7	0	0	2	2	0	0	0	3
k__Bacteria;p__PAUC34f;c__;o__;f__;g__;s__	83.991	p__Firmicutes; g__Moorella; s__Moorella humiferrea	1	0	0	0	1	0	0	0	0
k__Bacteria;p__Caldiserica;c__OP5;o__LF045;f__;g__;s__	83.982	p__Calditrichaeota; g__Caldithrix; s__Caldithrix abyssi	3	0	0	0	1	0	1	1	0
k__Bacteria;p__Firmicutes;c__Bacilli;__;__;__;__	83.982	p__candidate division NC1; g__Candidatus Methylomirabilis; s__Candidatus Methylomirabilis limnetica	4	0	1	0	0	0	3	0	0
k__Bacteria;p__Chloroflexi;c__Dehalococcoidetes;o__Dehalococcoidales;__;__;__	83.981	p__Chloroflexi; g__Chloroflexus; s__Chloroflexus sp. Y-396-1	2	0	0	0	0	0	2	0	0
k__Bacteria;p__SAR406;c__AB16;o__noFP_H7;f__;g__;s__	83.974	p__Firmicutes; g__Clostridium; s__Clostridium sp. BSD2780061688b_171218_E8	3	0	0	0	1	0	0	0	2
k__Bacteria;p__WS3;c__PRR-12;o__LD1-PA13;f__;g__;s__	83.951	p__Proteobacteria; g__unclassified Gammaproteobacteria genus; s__endosymbiont of unidentified scaly snail isolate Monju	2	0	0	0	2	0	0	0	0
k__Bacteria;p__WS3;c__PRR-12;o__wb1_H11;f__;g__;s__	83.924	p__Proteobacteria; g__Desulfotalea; s__Desulfotalea psychrophila	2	0	0	0	1	0	0	0	1
k__Bacteria;p__OD1;__;__;__;__;__	83.908	p__Proteobacteria; g__Inmirania; s__Inmirania thermothiophila	0	0	0	0	0	0	0	0	0
k__Bacteria;p__SC4;c__;o__;f__;g__;s__	83.893	p__Firmicutes; g__Desulfofarcimen; s__Desulfofarcimen intricatum	2	0	0	0	1	0	1	0	0
k__Bacteria;p__Lentisphaerae;c__[Lentisphaeria];o__Lentisphaerales;f__Arctic95B-10;g__;s__	83.871	p__Proteobacteria; g__Syntrophorhabdus; s__Syntrophorhabdus aromaticivorans	0	0	0	0	0	0	0	0	0
k__Bacteria;p__AncK6;c__;o__;f__;g__;s__	83.871	p__Proteobacteria; g__Desulfovibrio; s__Desulfovibrio marinus	4	0	0	1	2	0	0	0	1
k__Bacteria;p__Chloroflexi;c__Dehalococcoidetes;o__Dehalococcoidales;f__;g__;s__	83.863	p__Chloroflexi; g__Roseiflexus; s__Roseiflexus sp. RS-1	4	0	1	0	0	0	3	0	0
k__Bacteria;p__[Thermi];c__Deinococci;o__Deinococcales;f__Deinococcaceae;g__Deinococcus;s__	83.824	p__Firmicutes; g__Tissierella; s__Tissierella pigra	4	0	0	0	4	0	0	0	0
k__Bacteria;p__Acidobacteria;c__BPC102;o__MVS-40;f__;g__;s__	83.824	p__Acidobacteria; g__Chloracidobacterium; s__Chloracidobacterium thermophilum	6	0	1	0	2	0	3	0	0
k__Bacteria;p__Cyanobacteria;c__Chloroplast;o__Haptophyceae;f__;g__;s__	83.824	p__Actinobacteria; g__Ferrimicrobium; s__Ferrimicrobium acidiphilum	1	0	0	0	0	0	1	0	0
k__Bacteria;p__WS6;c__B142;o__;f__;g__;s__	83.803	p__Proteobacteria; g__Syntrophus; s__Syntrophus gentianae	4	0	0	1	1	0	0	0	2
k__Bacteria;p__Elusimicrobia;c__Elusimicrobia;o__IIb;f__;g__;s__	83.803	p__Elusimicrobia; g__Endomicrobium; s__Endomicrobium proavitum	1	0	0	0	0	0	0	0	1
k__Bacteria;p__Planctomycetes;c__Phycisphaerae;__;__;__;__	83.793	p__Proteobacteria; g__Arboricoccus; s__Arboricoccus pini	4	0	1	1	0	0	0	0	2
k__Bacteria;p__Spirochaetes;c__Spirochaetes;o__Spirochaetales;f__Spirochaetaceae;__;__	83.765	p__Spirochaetes; g__Brevinema; s__Brevinema andersonii	0	0	0	0	0	0	0	0	0
k__Bacteria;p__Actinobacteria;c__Actinobacteria;o__WCHB1-81;f__;g__;s__	83.753	p__Proteobacteria; g__Desulfobulbus; s__Desulfobulbus alkaliphilus	5	0	0	1	2	0	0	0	2
k__Bacteria;p__Spirochaetes;c__Spirochaetes;o__Spirochaetales;f__Spirochaetaceae;g__;s__	83.716	p__Spirochaetes; g__Sediminispirochaeta; s__Sediminispirochaeta bajacaliforniensis	2	0	0	0	1	0	0	0	1
k__Bacteria;p__Bacteroidetes;c__[Saprospirae];o__[Saprospirales];f__Saprospiraceae;g__Saprospira;s__	83.706	p__Acidobacteria; g__Acidobacterium; s__Acidobacterium sp. S8	8	0	1	2	1	0	2	1	1
k__Bacteria;p__AC1;c__SHA-114;o__;f__;g__;s__	83.706	p__Dictyoglomi; g__Dictyoglomus; s__Dictyoglomus turgidum	0	0	0	0	0	0	0	0	0
k__Bacteria;p__Chloroflexi;c__MVP-21;o__;f__;g__;s__	83.654	p__Chloroflexi; g__Sphaerobacter; s__Sphaerobacter thermophilus	3	0	0	0	0	0	2	0	1
k__Bacteria;p__Proteobacteria;c__Deltaproteobacteria;o__[Entotheonellales];f__[Entotheonellaceae];g__;s__	83.619	p__Proteobacteria; g__Nitrosophilus; s__Nitrosophilus alvini	1	0	0	0	0	0	0	0	1
k__Bacteria;p__WS3;c__PRR-12;o__Sediment-1;__;__;__	83.568	p__Proteobacteria; g__Dissulfuribacter; s__Dissulfuribacter thermophilus	2	0	0	0	2	0	0	0	0
k__Bacteria;p__TM7;__;__;__;__;__	83.565	p__Firmicutes; g__Turicibacter; s__Turicibacter sanguinis	0.57	0	0	0	1	0	0	0	0
k__Bacteria;p__Gemmatimonadetes;c__Gemmatimonadetes;o__KD8-87;f__;g__;s__	83.491	p__Proteobacteria; g__Deferrisoma; s__Deferrisoma camini	2	0	0	0	0	0	0	0	2
k__Bacteria;p__Planctomycetes;c__Phycisphaerae;o__Pla1;f__;g__;s__	83.488	p__Planctomycetes; g__Anaerohalosphaera; s__Anaerohalosphaera lusitana	1	0	0	0	1	0	0	0	0
k__Bacteria;p__Chlamydiae;c__Chlamydiia;o__Chlamydiales;__;__;__	83.486	p__Calditrichaeota; g__Caldithrix; s__Caldithrix abyssi	3	0	0	0	1	0	1	1	0
k__Bacteria;p__WS3;c__PRR-12;o__Sediment-1;f__PRR-10;g__;s__	83.452	p__Proteobacteria; g__Geobacter; s__Geobacter anodireducens	3	0	0	1	0	0	2	0	0
k__Bacteria;p__Chlamydiae;c__Chlamydiia;__;__;__;__	83.448	p__Firmicutes; g__Syntrophobotulus; s__Syntrophobotulus glycolicus	4	0	0	2	2	0	0	0	0
k__Bacteria;p__Lentisphaerae;c__[Lentisphaeria];o__Lentisphaerales;__;__;__	83.41	p__Proteobacteria; g__Desulfoglaeba; s__Desulfoglaeba alkanexedens	2	0	0	0	1	0	0	0	1
k__Bacteria;p__Bacteroidetes;c__[Saprospirae];o__[Saprospirales];__;__;__	83.409	p__Firmicutes; g__Moorella; s__Moorella humiferrea	1	0	0	0	1	0	0	0	0
k__Bacteria;p__Chloroflexi;c__TK17;o__;f__;g__;s__	83.374	p__Chloroflexi; g__Caldilinea; s__Caldilinea aerophila	3	0	1	0	0	0	2	0	0
k__Bacteria;p__Spirochaetes;c__GN05;o__LG048;f__;g__;s__	83.371	p__Spirochaetes; g__Sediminispirochaeta; s__Sediminispirochaeta bajacaliforniensis	2	0	0	0	1	0	0	0	1
k__Bacteria;p__Bacteroidetes;c__[Saprospirae];o__[Saprospirales];f__;g__;s__	83.333	p__Proteobacteria; g__Desulfobulbus; s__Desulfobulbus oralis	3	0	0	0	0	0	0	1	2
k__Bacteria;p__Proteobacteria;c__Deltaproteobacteria;o__Myxococcales;f__;g__;s__	83.333	p__Acidobacteria; g__Terriglobus; s__Terriglobus roseus	5	0	1	0	0	0	3	0	1
k__Bacteria;p__GN02;c__GN07;o__;f__;g__;s__	83.257	p__Gemmatimonadetes; g__Longimicrobium; s__Longimicrobium terrae	13	0	0	3	4	0	1	3	2
k__Bacteria;p__TM7;c__TM7-1;o__;f__;g__;s__	83.257	p__unclassified Bacteria; g__Candidatus Babela; s__Candidatus Babela massiliensis	0	0	0	0	0	0	0	0	0
k__Bacteria;p__Proteobacteria;c__Deltaproteobacteria;o__Desulfuromonadales;f__Desulfuromonadaceae;g__;s__	83.257	p__Proteobacteria; g__Desulfomonile; s__Desulfomonile tiedjei	5	2	0	0	1	0	0	0	2
k__Bacteria;p__WS5;c__;o__;f__;g__;s__	83.256	p__Firmicutes; g__Sporohalobacter; s__Sporohalobacter salinus	0	0	0	0	0	0	0	0	0
k__Bacteria;p__WS3;c__PRR-12;o__Sediment-1;f__;g__;s__	83.251	p__Proteobacteria; g__Desulfomicrobium; s__Desulfomicrobium baculatum	2	0	0	0	1	0	0	0	1
k__Bacteria;p__OD1;c__ABY1;o__;f__;g__;s__	83.218	p__Proteobacteria; g__Geoalkalibacter; s__Geoalkalibacter subterraneus	2	0	0	0	0	0	0	0	2
k__Bacteria;p__NKB19;c__SHAB590;o__;f__;g__;s__	83.218	p__Calditrichaeota; g__Caldithrix; s__Caldithrix abyssi	3	0	0	0	1	0	1	1	0
k__Bacteria;p__Gemmatimonadetes;c__Gemm-4;o__;f__;g__;s__	83.212	p__Candidatus Saccharibac; g__Candidatus Nanosynbacter; s__Candidatus Nanosynbacter lyticus	0	0	0	0	0	0	0	0	0
k__Bacteria;p__SR1;c__;o__;f__;g__;s__	83.18	p__Proteobacteria; g__Desulfopila; s__Desulfopila sp. IMCC35004	8	0	0	2	4	0	0	0	2
k__Bacteria;p__Hyd24-12;c__WM88;o__;f__;g__;s__	83.18	p__Proteobacteria; g__Desulfonatronum; s__Desulfonatronum thiosulfatophilum	4	0	0	0	1	0	0	0	3
k__Bacteria;p__WS4;c__;o__;f__;g__;s__	83.175	p__Proteobacteria; g__Geothermobacter; s__Geothermobacter sp. EPR-M	3	0	1	1	1	0	0	0	0
k__Bacteria;p__Verrucomicrobia;c__[Pedosphaerae];o__[Pedosphaerales];f__auto67_4W;g__;s__	83.141	p__Kiritimatiellaeota; g__Kiritimatiella; s__Kiritimatiella glycovorans	2	0	0	1	1	0	0	0	0
k__Bacteria;p__SAR406;c__AB16;o__Arctic96B-7;f__A714017;g__so4B24;s__	83.141	p__Proteobacteria; g__Desulforegula; s__Desulforegula conservatrix	4	1	2	0	1	0	0	0	0
k__Bacteria;p__Spirochaetes;c__[Leptospirae];o__[Leptospirales];f__Sediment-4;g__;s__	83.141	p__Firmicutes; g__Desulfitobacterium; s__Desulfitobacterium dehalogenans	1	0	0	0	1	0	0	0	0
k__Bacteria;p__Elusimicrobia;c__Endomicrobia;o__;f__;g__;s__	83.138	p__Elusimicrobia; g__Endomicrobium; s__Endomicrobium proavitum	1	0	0	0	0	0	0	0	1
k__Bacteria;p__Fibrobacteres;c__Fibrobacteria;o__Ucp1540;f__;g__;s__	83.066	p__Firmicutes; g__Lactobacillus; s__Lactobacillus crispatus	2	0	0	0	2	0	0	0	0
k__Bacteria;p__Acidobacteria;c__DA052;o__Ellin6513;f__;g__;s__	83.055	p__Firmicutes; g__Thermodesulfitimonas; s__Thermodesulfitimonas autotrophica	0	0	0	0	0	0	0	0	0
k__Bacteria;p__WWE1;c__[Cloacamonae];o__[Cloacamonales];f__MSBL8;g__;s__	83.047	p__Chloroflexi; g__Ardenticatena; s__Ardenticatena maritima	1	0	0	0	0	0	1	0	0
k__Bacteria;p__SAR406;c__AB16;o__ZA3648c;__;__;__	83.028	p__Firmicutes; g__Moorella; s__Moorella thermoacetica	1	0	0	0	1	0	0	0	0
k__Bacteria;p__Actinobacteria;c__Actinobacteria;o__Micrococcales;f__;g__;s__	83.028	p__Firmicutes; g__Moorella; s__Moorella thermoacetica	1	0	0	0	1	0	0	0	0
k__Bacteria;p__[Caldithrix];c__KSB1;o__MSB-5B5;f__;g__;s__	82.989	p__Candidatus Cloacimonet; g__Candidatus Cloacimonas; s__Candidatus Cloacimonas acidaminovorans	0	0	0	0	0	0	0	0	0
k__Bacteria;p__Fibrobacteres;c__TG3;o__TG3-1;__;__;__	82.91	p__Fibrobacteres; g__Hallerella; s__Hallerella porci	2	0	0	0	0	0	1	0	1
k__Bacteria;p__Chlorobi;c__OPB56;o__;f__;g__;s__	82.904	p__Ignavibacteriae; g__Ignavibacterium; s__Ignavibacterium album	4	0	0	1	0	0	2	1	0
k__Bacteria;p__OP8;c__SAW1_B6;o__;f__;g__;s__	82.904	p__Firmicutes; g__Moorella; s__Moorella humiferrea	1	0	0	0	1	0	0	0	0
k__Bacteria;p__Gemmatimonadetes;c__Gemmatimonadetes;__;__;__;__	82.885	p__Cyanobacteria; g__Synechococcus; s__Synechococcus sp. GFB01	10	0	0	0	7	0	3	0	0
k__Bacteria;p__Chlorobi;c__Ignavibacteria;o__Ignavibacteriales;f__lheB3-7;g__;s__	82.831	p__Ignavibacteriae; g__Ignavibacterium; s__Ignavibacterium album	4	0	0	1	0	0	2	1	0
k__Bacteria;p__AC1;__;__;__;__;__	82.801	p__Firmicutes; g__Peptoniphilus; s__Peptoniphilus sp. BV3AC2	2	0	0	1	1	0	0	0	0
k__Bacteria;p__MVS-104;c__;o__;f__;g__;s__	82.767	p__Lentisphaerae; g__Victivallis; s__Victivallis sp. Marseille-Q1083	0	0	0	0	0	0	0	0	0
k__Bacteria;p__Gemmatimonadetes;c__JL-ETNP-Z39;o__;f__;g__;s__	82.759	p__Proteobacteria; g__Syntrophotalea; s__Syntrophotalea acetylenivorans	1	0	0	0	0	0	0	0	1
k__Bacteria;p__Bacteroidetes;c__[Rhodothermi];o__[Rhodothermales];f__Rhodothermaceae;g__Rubricoccus;s__	82.759	p__Proteobacteria; g__Desulfobulbus; s__Desulfobulbus mediterraneus	7	0	0	2	2	0	0	0	3
k__Bacteria;p__Proteobacteria;c__Alphaproteobacteria;o__BD7-3;f__;g__;s__	82.742	p__Firmicutes; g__Marinithermofilum; s__Marinithermofilum abyssi	8	0	1	0	2	0	1	0	4
k__Bacteria;p__TM7;c__TM7-3;__;__;__;__	82.719	p__unclassified Bacteria; g__Candidatus Babela; s__Candidatus Babela massiliensis	0	0	0	0	0	0	0	0	0
k__Bacteria;p__Fibrobacteres;c__TG3;o__TG3-1;f__TSCOR003-O20;g__;s__	82.719	p__Firmicutes; g__Candidatus Frackibacter; s__Candidatus Frackibacter sp. WG13	0	0	0	0	0	0	0	0	0
k__Bacteria;p__WWE1;c__MSBL2;o__;f__;g__;s__	82.679	p__Proteobacteria; g__Geobacter; s__Geobacter sulfurreducens	3	0	0	1	0	0	2	0	0
k__Bacteria;p__Elusimicrobia;c__Elusimicrobia;o__;f__;g__;s__	82.67	p__Elusimicrobia; g__Endomicrobium; s__Endomicrobium proavitum	1	0	0	0	0	0	0	0	1
k__Bacteria;p__Proteobacteria;c__Deltaproteobacteria;o__Desulfobacterales;__;__;__	82.639	p__Proteobacteria; g__Marinomonas; s__Marinomonas algicola	4	0	0	0	3	0	0	0	1
k__Bacteria;p__Planctomycetes;c__Phycisphaerae;o__Phycisphaerales;__;__;__	82.609	p__Planctomycetes; g__Candidatus Brocadia; s__Candidatus Brocadia sapporoensis	3	0	0	0	0	0	1	0	2
k__Bacteria;p__Spirochaetes;c__Spirochaetes;o__M2PT2-76;f__;g__;s__	82.609	p__Firmicutes; g__Longirhabdus; s__Longirhabdus pacifica	9	0	0	3	3	0	1	0	2
k__Bacteria;p__Nitrospirae;c__Nitrospira;o__Nitrospirales;f__;g__;s__	82.609	p__Firmicutes; g__Thermaerobacter; s__Thermaerobacter marianensis	0	0	0	0	0	0	0	0	0
k__Bacteria;p__Bacteroidetes;c__[Saprospirae];o__[Saprospirales];f__Chitinophagaceae;g__;s__	82.588	p__Acidobacteria; g__Luteitalea; s__Luteitalea pratensis	4	0	0	1	2	0	1	0	0
k__Bacteria;p__Verrucomicrobia;c__Opitutae;o__[Cerasicoccales];f__[Cerasicoccaceae];g__;s__	82.569	p__Verrucomicrobia; g__unclassified Methylacidiphilaceae genus; s__Methylacidiphilaceae bacterium PQ17	6	0	1	0	0	0	3	0	2
k__Bacteria;p__WS3;c__PRR-12;o__Sediment-1;f__MSB-4E2;g__;s__	82.547	p__Proteobacteria; g__Dissulfurirhabdus; s__Dissulfurirhabdus thermomarina	2	0	0	0	1	0	0	0	1
k__Bacteria;p__Spirochaetes;c__Spirochaetes;o__Spirochaetales;f__Spirochaetaceae;g__Spirochaeta;s__	82.529	p__Spirochaetes; g__Borrelia; s__Borrelia parkeri	0	0	0	0	0	0	0	0	0
k__Bacteria;p__Acidobacteria;c__iii1-8;o__SJA-36;f__;g__;s__	82.529	p__Firmicutes; g__Caldalkalibacillus; s__Caldalkalibacillus thermarum	3	1	1	0	0	0	0	0	1
k__Bacteria;p__Planctomycetes;c__;o__;f__;g__;s__	82.488	p__Firmicutes; g__Moorella; s__Moorella sp. Hama-1	1	0	0	0	1	0	0	0	0
k__Bacteria;p__Planctomycetes;c__Phycisphaerae;o__AKAU3564;f__;g__;s__	82.488	p__Planctomycetes; g__Candidatus Kuenenia; s__Candidatus Kuenenia stuttgartiensis	9	0	1	0	2	0	1	0	4
k__Bacteria;p__WS3;c__PRR-12;o__SSS58A;f__;g__;s__	82.464	p__Proteobacteria; g__Desulfotignum; s__Desulfotignum balticum	7	2	2	1	0	0	0	0	2
k__Bacteria;p__AD3;c__ABS-6;o__;f__;g__;s__	82.436	p__Firmicutes; g__Moorella; s__Moorella humiferrea	1	0	0	0	1	0	0	0	0
k__Bacteria;p__LD1;c__;o__;f__;g__;s__	82.407	p__Proteobacteria; g__Halochromatium; s__Halochromatium glycolicum	11	0	0	2	4	0	2	1	2
k__Bacteria;p__Firmicutes;c__Bacilli;o__Bacillales;f__;g__;s__	82.381	p__Spirochaetes; g__Leptospira; s__Leptospira sp. B5-022	2	0	0	1	1	0	0	0	0
k__Bacteria;p__ZB3;c__;o__;f__;g__;s__	82.353	p__Firmicutes; g__Ruminococcus; s__Ruminococcus bromii	4	0	1	1	2	0	0	0	0
k__Bacteria;p__Planctomycetes;c__Planctomycetia;o__Pirellulales;f__Pirellulaceae;g__;s__	82.326	p__Firmicutes; g__Melghirimyces; s__Melghirimyces algeriensis	14	0	3	1	1	0	2	3	4
k__Bacteria;p__OP3;c__koll11;o__GIF10;f__;g__;s__	82.311	p__Proteobacteria; g__Geobacter; s__Geobacter anodireducens	3	0	0	1	0	0	2	0	0
k__Bacteria;p__Spirochaetes;c__GN05;o__SBYZ_6080;f__;g__;s__	82.299	p__Spirochaetes; g__Spirochaeta; s__Spirochaeta africana	3	0	0	0	0	0	2	0	1
k__Bacteria;p__Verrucomicrobia;c__[Pedosphaerae];o__[Pedosphaerales];f__;g__;s__	82.258	p__Kiritimatiellaeota; g__Kiritimatiella; s__Kiritimatiella glycovorans	2	0	0	1	1	0	0	0	0
k__Bacteria;p__Chloroflexi;c__Anaerolineae;o__Anaerolineales;f__Anaerolinaceae;g__C1_B004;s__	82.238	p__Chloroflexi; g__Aggregatilinea; s__Aggregatilinea lenta	5	0	1	0	1	0	2	0	1
k__Bacteria;p__Firmicutes;c__Bacilli;o__Bacillales;__;__;__	82.232	p__Proteobacteria; g__Desulfuromonas; s__Desulfuromonas acetexigens	4	0	1	0	0	0	0	0	3
k__Bacteria;p__OD1;c__;o__;f__;g__;s__	82.217	p__Proteobacteria; g__Thiolapillus; s__Thiolapillus brandeum	2	0	0	0	1	0	0	0	1
k__Bacteria;p__Acidobacteria;c__EC1113;o__;f__;g__;s__	82.185	p__Actinobacteria; g__Streptomyces; s__Streptomyces sp. SID3343	82	10	8	32	12	0	7	1	12
k__Bacteria;p__Kazan-3B-28;c__;o__;f__;g__;s__	82.16	p__Bacteroidetes; g__Rhodothermus; s__Rhodothermus marinus	2	0	0	0	0	0	2	0	0
k__Bacteria;p__Fibrobacteres;c__TG3;o__;f__;g__;s__	82.16	p__Fibrobacteres; g__Fibrobacter; s__Fibrobacter sp. UWR2	1	0	0	0	0	0	1	0	0
k__Bacteria;p__Gemmatimonadetes;c__Gemm-5;o__;f__;g__;s__	82.064	p__Firmicutes; g__Petrocella; s__Petrocella atlantisensis	2	0	0	0	2	0	0	0	0
k__Bacteria;p__OD1;c__Mb-NB09;o__;f__;g__;s__	82.064	p__Proteobacteria; g__Geobacter; s__Geobacter sulfurreducens	3	0	0	1	0	0	2	0	0
k__Bacteria;p__SBR1093;c__VHS-B5-50;o__;f__;g__;s__	82.045	p__Proteobacteria; g__Desulfonema; s__Desulfonema limicola	8	0	2	0	0	0	0	0	6
k__Bacteria;p__Elusimicrobia;c__OP2;o__;f__;g__;s__	82.028	p__Proteobacteria; g__Lysobacter; s__Lysobacter telluris	6	1	0	3	1	0	0	0	1
k__Bacteria;p__Spirochaetes;__;__;__;__;__	81.986	p__Proteobacteria; g__Thioalkalivibrio; s__Thioalkalivibrio sp. ALM2T	4	0	0	0	1	0	1	0	2
k__Bacteria;p__Elusimicrobia;c__Elusimicrobia;o__MD2894-B20;f__;g__;s__	81.884	p__Firmicutes; g__Hydrogenibacillus; s__Hydrogenibacillus schlegelii	2	0	0	0	0	0	0	0	2
k__Bacteria;p__TM7;c__TM7-3;o__;f__;g__;s__	81.881	p__unclassified Bacteria; g__Candidatus Babela; s__Candidatus Babela massiliensis	0	0	0	0	0	0	0	0	0
k__Bacteria;p__Firmicutes;__;__;__;__;__	81.839	p__Firmicutes; g__Candidatus Frackibacter; s__Candidatus Frackibacter sp. WG13	0	0	0	0	0	0	0	0	0
k__Bacteria;p__Fibrobacteres;c__TG3;o__TG3-1;f__B122;g__;s__	81.797	p__Proteobacteria; g__Desulfopila; s__Desulfopila aestuarii	7	0	0	2	2	0	0	0	3
k__Bacteria;p__OP8;c__OP8_1;o__HMMVPog-54;f__;g__;s__	81.797	p__Candidatus Omnitrophic; g__Candidatus Vampirococcus; s__Candidatus Vampirococcus archaeovorus	1	0	0	0	0	0	0	0	1
k__Bacteria;p__Fibrobacteres;c__TG3;o__TG3-1;f__MAT-CR-H6-H10;g__;s__	81.755	p__Firmicutes; g__Candidatus Frackibacter; s__Candidatus Frackibacter sp. WG13	0	0	0	0	0	0	0	0	0
k__Bacteria;p__OD1;c__ZB2;o__;f__;g__;s__	81.752	p__Tenericutes; g__Mycoplasma; s__Mycoplasma sp. C264-NAS	0	0	0	0	0	0	0	0	0
k__Bacteria;p__Fibrobacteres;c__SBZC_2415;o__;f__;g__;s__	81.713	p__Proteobacteria; g__Desulfonema; s__Desulfonema ishimotonii	5	0	2	0	0	0	0	1	2
k__Bacteria;p__Bacteroidetes;c__[Saprospirae];o__[Saprospirales];f__Saprospiraceae;g__Portibacter;s__lacus	81.71	p__Proteobacteria; g__Desulfovibrio; s__Desulfovibrio aerotolerans	4	0	0	0	3	0	0	0	1
k__Bacteria;p__SBR1093;c__EC214;o__;f__;g__;s__	81.693	p__Proteobacteria; g__Geothermobacter; s__Geothermobacter sp. EPR-M	3	0	1	1	1	0	0	0	0
k__Bacteria;p__Gemmatimonadetes;c__Gemm-2;o__;f__;g__;s__	81.663	p__Proteobacteria; g__Nitratifractor; s__Nitratifractor salsuginis	0	0	0	0	0	0	0	0	0
k__Bacteria;p__Planctomycetes;c__Phycisphaerae;o__MBMPE71;f__;g__;s__	81.604	p__Acidobacteria; g__Luteitalea; s__Luteitalea pratensis	4	0	0	1	2	0	1	0	0
k__Bacteria;p__OP3;c__koll11;o__;f__;g__;s__	81.587	p__Proteobacteria; g__Desulforhopalus; s__Desulforhopalus vacuolatus	5	0	0	1	3	0	0	0	1
k__Bacteria;p__Fibrobacteres;c__TG3;o__TG3-1;f__;g__;s__	81.567	p__Actinobacteria; g__Patulibacter; s__Patulibacter medicamentivorans	4	0	0	1	0	0	0	0	3
k__Bacteria;p__Chloroflexi;c__Anaerolineae;o__;f__;g__;s__	81.542	p__Ignavibacteriae; g__Ignavibacterium; s__Ignavibacterium album	4	0	0	1	0	0	2	1	0
k__Bacteria;p__Planctomycetes;c__Phycisphaerae;o__SHA-43;f__;g__;s__	81.509	p__Planctomycetes; g__Humisphaera; s__Humisphaera borealis	4	0	0	0	0	0	3	0	1
k__Bacteria;p__Poribacteria;c__;o__;f__;g__;s__	81.509	p__Firmicutes; g__Jeotgalicoccus; s__Jeotgalicoccus psychrophilus	1	0	0	0	0	0	1	0	0
k__Bacteria;p__Chlorobi;c__Ignavibacteria;o__Ignavibacteriales;__;__;__	81.481	p__Ignavibacteriae; g__Melioribacter; s__Melioribacter roseus	3	0	0	0	0	0	2	0	1
k__Bacteria;p__Verrucomicrobia;c__Opitutae;o__Puniceicoccales;f__Puniceicoccaceae;g__Coraliomargarita;s__	81.481	p__Proteobacteria; g__Ghiorsea; s__Ghiorsea bivora	1	0	0	0	0	0	1	0	0
k__Bacteria;p__OP11;c__OP11-3;o__;f__;g__;s__	81.466	p__Proteobacteria; g__Salmonella; s__Salmonella enterica	2	0	0	1	1	0	0	0	0
k__Bacteria;p__Gemmatimonadetes;c__;o__;f__;g__;s__	81.401	p__Candidatus Saccharibac; g__Candidatus Nanosynbacter; s__Candidatus Nanosynbacter lyticus	0	0	0	0	0	0	0	0	0
k__Bacteria;p__Spirochaetes;c__[Brevinematae];o__[Brevinematales];f__;g__;s__	81.379	p__Firmicutes; g__Geobacillus; s__Geobacillus sp. LYN3	3	0	0	0	2	0	0	0	1
k__Bacteria;p__SAR406;c__AB16;o__SSW63Au;f__SHAS460;g__;s__	81.379	p__Proteobacteria; g__Candidatus Vesicomyosocius; s__Candidatus Vesicomyosocius okutanii	0	0	0	0	0	0	0	0	0
k__Bacteria;p__Fibrobacteres;__;__;__;__;__	81.352	p__Elusimicrobia; g__Endomicrobium; s__Candidatus Endomicrobium trichonymphae	0	0	0	0	0	0	0	0	0
k__Bacteria;p__Planctomycetes;c__Phycisphaerae;o__MSBL9;f__;g__;s__	81.336	p__Proteobacteria; g__Spongiibacter; s__Spongiibacter sp. IMCC21906	6	0	0	1	1	0	0	0	4
k__Bacteria;p__Chloroflexi;c__Anaerolineae;__;__;__;__	81.336	p__Proteobacteria; g__Desulfobulbus; s__Desulfobulbus mediterraneus	7	0	0	2	2	0	0	0	3
k__Bacteria;p__Planctomycetes;c__Phycisphaerae;o__Phycisphaerales;f__;g__;s__	81.327	p__Planctomycetes; g__Humisphaera; s__Humisphaera borealis	4	0	0	0	0	0	3	0	1
k__Bacteria;p__SAR406;c__AB16;o__Arctic96B-7;f__Sc-NB04;g__;s__	81.321	p__unclassified Bacteria; g__Candidatus Babela; s__Candidatus Babela massiliensis	0	0	0	0	0	0	0	0	0
k__Bacteria;p__Nitrospirae;c__Nitrospira;o__Nitrospirales;f__Nitrospiraceae;g__;s__	81.293	p__Proteobacteria; g__Bilophila; s__Bilophila sp. 4_1_30	3	0	0	2	1	0	0	0	0
k__Bacteria;p__Planctomycetes;c__028H05-P-BN-P5;o__;f__;g__;s__	81.119	p__Proteobacteria; g__Desulfovibrio; s__Desulfovibrio aerotolerans	4	0	0	0	3	0	0	0	1
k__Bacteria;p__Planctomycetes;c__C6;o__MVS-107;f__;g__;s__	81.081	p__Planctomycetes; g__Humisphaera; s__Humisphaera borealis	4	0	0	0	0	0	3	0	1
k__Bacteria;p__Spirochaetes;c__[Brachyspirae];o__[Brachyspirales];f__A0-023;g__;s__	81.068	p__Actinobacteria; g__Streptomyces; s__Streptomyces davaonensis	33	1	3	4	6	0	2	4	13
k__Bacteria;p__Planctomycetes;c__Phycisphaerae;o__SHUX583;f__;g__;s__	81.062	p__Planctomycetes; g__Anaerohalosphaera; s__Anaerohalosphaera lusitana	1	0	0	0	1	0	0	0	0
k__Bacteria;p__Spirochaetes;c__[Brachyspirae];o__[Brachyspirales];f__Brachyspiraceae;g__;s__	81.007	p__Firmicutes; g__Melghirimyces; s__Melghirimyces algeriensis	14	0	3	1	1	0	2	3	4
k__Bacteria;p__Elusimicrobia;c__Elusimicrobia;o__Elusimicrobiales;f__;g__;s__	80.988	p__Proteobacteria; g__Dethiosulfatarculus; s__Dethiosulfatarculus sandiegensis	2	0	0	0	1	0	0	0	1
k__Bacteria;p__Planctomycetes;c__BD7-11;o__;f__;g__;s__	80.974	p__Proteobacteria; g__Desulfovibrio; s__Desulfovibrio aerotolerans	4	0	0	0	3	0	0	0	1
k__Bacteria;p__Planctomycetes;c__ODP123;o__;f__;g__;s__	80.963	p__Planctomycetes; g__Pirellulimonas; s__Pirellulimonas nuda	9	0	1	2	0	0	1	1	4
k__Bacteria;p__AC1;c__;o__;f__;g__;s__	80.92	p__Firmicutes; g__Staphylococcus; s__Staphylococcus aureus	5	0	0	1	1	0	0	0	3
k__Bacteria;p__Planctomycetes;c__C6;o__d113;f__;g__;s__	80.909	p__Planctomycetes; g__Candidatus Brocadia; s__Candidatus Brocadia sinica	5	0	1	0	1	0	1	0	2
k__Bacteria;p__Planctomycetes;c__Planctomycetia;o__Pirellulales;f__Pirellulaceae;g__A17;s__	80.622	p__Actinobacteria; g__Mycobacterium; s__Mycobacterium malmoense	20.67	4	2	11	1	0	1	1	0
k__Bacteria;p__Planctomycetes;c__Phycisphaerae;o__C86;f__;g__;s__	80.549	p__Proteobacteria; g__Hippea; s__Hippea sp. KM1	0	0	0	0	0	0	0	0	0
k__Bacteria;p__Gemmatimonadetes;c__Gemmatimonadetes;o__Ellin5290;f__;g__;s__	80.535	p__Cyanobacteria; g__Pseudanabaena; s__Pseudanabaena sp. UWO311	6	0	1	2	2	0	1	0	0
k__Bacteria;p__WS6;c__SC72;o__;f__;g__;s__	80.523	p__Proteobacteria; g__Desulfobulbus; s__Desulfobulbus mediterraneus	7	0	0	2	2	0	0	0	3
k__Bacteria;p__SBR1093;c__;o__;f__;g__;s__	80.51	p__Tenericutes; g__Mycoplasma; s__Mycoplasma sp. C264-NAS	0	0	0	0	0	0	0	0	0
k__Bacteria;p__Planctomycetes;c__Phycisphaerae;o__CCM11a;f__;g__;s__	80.46	p__Planctomycetes; g__Candidatus Laterigemmans; s__Candidatus Laterigemmans baculatus	7	0	1	1	0	0	2	1	2
k__Bacteria;p__Chlorobi;c__Ignavibacteria;o__Ignavibacteriales;f__Ignavibacteriaceae;g__;s__	80.374	p__Actinobacteria; g__Streptomyces; s__Streptomyces zhaozhouensis	34	9	3	6	3	0	4	3	6
k__Bacteria;p__SAR406;c__AB16;o__ZA3648c;f__AEGEAN_185;g__;s__	80.365	p__Proteobacteria; g__Achromobacter; s__Achromobacter insolitus	7	0	0	1	0	0	1	0	5
k__Bacteria;p__OP3;c__;o__;f__;g__;s__	80.241	p__Actinobacteria; g__Actinomadura; s__Actinomadura kijaniata	38	6	3	3	3	0	8	3	12
k__Bacteria;p__Elusimicrobia;c__Elusimicrobia;o__FAC88;f__;g__;s__	80.184	p__Proteobacteria; g__Syntrophobacter; s__Syntrophobacter fumaroxidans	5	0	1	0	1	0	2	0	1
k__Bacteria;p__Spirochaetes;c__[Leptospirae];o__[Leptospirales];f__Sediment-4;g__SJA-88;s__	80.139	p__Firmicutes; g__Paenibacillus; s__Paenibacillus rhizosphaerae	5	0	1	1	1	0	1	0	1
k__Bacteria;p__Fibrobacteres;c__TG3;__;__;__;__	80.094	p__Chlorobi; g__Prosthecochloris; s__Prosthecochloris ethylica	4.67	0	0	0	2	0	1	0	2
k__Bacteria;p__CD12;c__;o__;f__;g__;s__	80.046	p__Firmicutes; g__Polycladomyces; s__Polycladomyces abyssicola	6	0	1	0	1	0	1	0	3
k__Bacteria;p__Planctomycetes;c__C6;o__Ucm1571;f__;g__;s__	80	p__Proteobacteria; g__Desulfobulbus; s__Desulfobulbus rhabdoformis	7	1	0	1	1	0	0	1	3
k__Bacteria;p__ZB3;c__BS119;o__;f__;g__;s__	80	p__Cyanobacteria; g__Synechococcus; s__Synechococcus sp. PCC 7335	13	0	0	1	5	0	5	1	1
k__Bacteria;p__Proteobacteria;c__Alphaproteobacteria;__;__;__;__	79.859	p__Proteobacteria; g__Chondromyces; s__Chondromyces crocatus	34	3	1	3	6	0	5	9	7
k__Bacteria;p__Fibrobacteres;c__Fibrobacteria;o__Fibrobacterales;f__;g__;s__	79.814	p__Proteobacteria; g__Pseudomonas; s__Pseudomonas xanthomarina	6	0	0	0	0	0	1	0	5
k__Bacteria;p__Planctomycetes;c__Phycisphaerae;o__Phycisphaerales;f__Phycisphaeraceae;g__;s__	79.756	p__Planctomycetes; g__Phycisphaera; s__Phycisphaera mikurensis	3	0	1	0	0	0	1	0	1
k__Bacteria;p__Chloroflexi;c__TK10;o__AKYG885;f__;g__;s__	79.602	p__Chloroflexi; g__Dehalococcoides; s__Dehalococcoides mccartyi	0	0	0	0	0	0	0	0	0
k__Bacteria;p__OP3;c__koll11;o__GIF10;f__kpj58rc;g__;s__	79.54	p__Proteobacteria; g__Desulfarculus; s__Desulfarculus baarsii	4	0	0	0	2	0	0	0	2
k__Bacteria;p__Planctomycetes;c__Planctomycetia;o__Pirellulales;f__Pirellulaceae;__;__	79.271	p__Planctomycetes; g__Candidatus Brocadia; s__Candidatus Brocadia sinica	5	0	1	0	1	0	1	0	2
k__Bacteria;p__Planctomycetes;c__Phycisphaerae;o__;f__;g__;s__	79.091	p__Planctomycetes; g__Candidatus Brocadia; s__Candidatus Brocadia sapporoensis	3	0	0	0	0	0	1	0	2
k__Bacteria;p__Chlamydiae;c__Chlamydiia;o__Chlamydiales;f__;g__;s__	78.984	p__Firmicutes; g__Candidatus Desulforudis; s__Candidatus Desulforudis audaxviator	1	0	0	0	1	0	0	0	0
k__Bacteria;p__LCP-89;c__SAW1_B44;o__;f__;g__;s__	78.899	p__Proteobacteria; g__Thiorhodovibrio; s__Thiorhodovibrio sp. 970	7	0	1	1	3	0	1	0	1
k__Bacteria;p__OP11;c__WCHB1-64;o__;f__;g__;s__	78.851	p__Firmicutes; g__Geobacillus; s__Geobacillus sp. 47C-IIb	4	0	1	1	0	0	1	0	1
k__Bacteria;p__Planctomycetes;c__Phycisphaerae;o__mle1-8;f__;g__;s__	78.67	p__Proteobacteria; g__Desulfonatronum; s__Desulfonatronum thiosulfatophilum	4	0	0	0	1	0	0	0	3
k__Bacteria;p__Proteobacteria;__;__;__;__;__	78.539	p__Proteobacteria; g__Desulfomicrobium; s__Desulfomicrobium baculatum	2	0	0	0	1	0	0	0	1
k__Bacteria;p__[Caldithrix];c__KSB1;o__Ucn15732;f__;g__;s__	78.341	p__Candidatus Cloacimonet; g__Candidatus Cloacimonas; s__Candidatus Cloacimonas acidaminovorans	0	0	0	0	0	0	0	0	0
k__Bacteria;p__SAR406;c__AB16;o__ZA3648c;f__5bav_B4;g__;s__	78.341	p__Proteobacteria; g__Marinicella; s__Marinicella pacifica	1	0	0	0	1	0	0	0	0
k__Bacteria;p__Planctomycetes;c__Planctomycetia;o__Gemmatales;f__Gemmataceae;g__;s__	78.251	p__Proteobacteria; g__Rhabdochromatium; s__Rhabdochromatium marinum	7	0	1	1	3	0	1	0	1
k__Bacteria;p__Gemmatimonadetes;c__Gemmatimonadetes;o__;f__;g__;s__	77.99	p__Candidatus Saccharibac; g__Candidatus Nanosynbacter; s__Candidatus Nanosynbacter lyticus	0	0	0	0	0	0	0	0	0
k__Bacteria;p__Planctomycetes;c__Planctomycetia;o__B97;f__;g__;s__	77.982	p__Proteobacteria; g__Desulfuromonas; s__Desulfuromonas sp. DDH964	3	0	0	0	1	0	0	1	1
k__Bacteria;p__Gemmatimonadetes;c__Gemm-1;o__;f__;g__;s__	77.885	p__Cyanobacteria; g__Crocosphaera; s__Crocosphaera chwakensis	16	0	0	7	3	0	3	2	1
k__Bacteria;p__OP11;c__WCHB1-64;__;__;__;__	77.677	p__Proteobacteria; g__Sorangium; s__Sorangium cellulosum	29	1	3	4	8	0	4	5	4
k__Bacteria;p__OP11;c__OP11-2;o__;f__;g__;s__	77.59	p__Actinobacteria; g__Nakamurella; s__Nakamurella sp. YIM 132087	9	1	1	1	4	0	0	0	2
k__Bacteria;p__[Caldithrix];c__KSB1;o__GW-22;f__;g__;s__	77.561	p__Proteobacteria; g__Campylobacter; s__Campylobacter blaseri	1	0	0	0	1	0	0	0	0
k__Bacteria;p__OP1;c__[Acetothermia];o__[Acetothermales];f__;g__;s__	77.536	p__Actinobacteria; g__Tamaricihabitans; s__Tamaricihabitans halophyticus	10	1	1	4	0	0	3	0	1
k__Bacteria;p__Gemmatimonadetes;c__Gemm-6;o__;f__;g__;s__	77.427	p__Cyanobacteria; g__Anabaena; s__Anabaena minutissima	24	1	2	5	8	0	5	2	1
k__Bacteria;p__Lentisphaerae;c__[Lentisphaeria];__;__;__;__	77.317	p__Chloroflexi; g__Ktedonosporobacter; s__Ktedonosporobacter rubrisoli	22	0	1	3	11	0	2	1	4
k__Bacteria;p__OP8;c__OP8_1;__;__;__;__	77.315	p__Proteobacteria; g__Rappaport; s__Rappaport israeli	2	0	1	1	0	0	0	0	0
k__Bacteria;p__[Caldithrix];c__KSB1;o__;f__;g__;s__	77.184	p__Firmicutes; g__Acetivibrio; s__Acetivibrio saccincola	3	1	0	0	2	0	0	0	0
k__Bacteria;p__OP11;c__;o__;f__;g__;s__	76.923	p__Proteobacteria; g__Salmonella; s__Salmonella enterica	2	0	0	1	1	0	0	0	0
k__Bacteria;p__TM6;c__SJA-4;o__;f__;g__;s__	76.498	p__Firmicutes; g__Bacillus; s__Bacillus paralicheniformis	16	0	1	6	4	0	1	0	4
k__Bacteria;p__OP1;c__MSBL6;o__;f__;g__;s__	76.493	p__Cyanobacteria; g__Rippkaea; s__Rippkaea orientalis	8	0	0	2	2	0	3	1	0
k__Bacteria;p__OP11;c__WCHB1-64;o__d153;f__;g__;s__	76.429	p__Thermotogae; g__Fervidobacterium; s__Fervidobacterium gondwanense	0	0	0	0	0	0	0	0	0
k__Bacteria;p__OD1;c__SM2F11;o__;f__;g__;s__	76.225	p__Firmicutes; g__Alkaliphilus; s__Alkaliphilus transvaalensis	6	0	0	2	2	0	0	1	1
k__Bacteria;p__AC1;c__B04R032;o__;f__;g__;s__	75.971	p__Proteobacteria; g__Desulfovibrio; s__Desulfovibrio psychrotolerans	6	0	0	2	2	0	0	0	2
k__Bacteria;p__OP3;c__BD4-9;o__;f__;g__;s__	74.94	p__Actinobacteria; g__Raoultibacter; s__Raoultibacter massiliensis	2	0	0	0	1	0	1	0	0
