# Supplementary material for: Exploring the Biosynthetic Potential of Microorganisms from the South China Sea Cold Seep Using Culture-Dependent and Culture-Independent Approaches
Source: Mar Drugs. 2025 Jul 30;23(8):313. doi: 10.3390/md23080313 (PMC12387464; doi:10.3390/md23080313)
Supplement: Supplementary file 1 [file marinedrugs-23-00313-s001.zip › Table S5. BGC distribution of 518 bacterial isolations.xlsx]

## Sheet: Sheet1
Isolation ID	Source	Top-hit taxonomy	pident	BGC sum	PKSI	PKSother	NRPS	RiPPs	Saccharides	Terpene	PKS-NRP_Hybrids	Others
WB554	ROV251-1	Bacteria;Actinobacteria;Actinomycetia;Micrococcales;Micrococcaceae;Micrococcus	99.756	5	0	0	1	0	0	1	0	3
WB555	ROV251-1	Bacteria;Firmicutes;Bacilli;Bacillales;Bacillaceae;Bacillus	100	11	0	1	2	3	0	1	0	4
WB556	ROV251-2	Bacteria;Actinobacteria;Actinomycetia;Micrococcales;Micrococcaceae;Micrococcus	99.756	5	0	0	1	0	0	1	0	3
WB557	ROV251-2	Bacteria;Firmicutes;Bacilli;Bacillales;Bacillaceae;Metabacillus	99.632	5	0	1	0	1	0	2	0	1
WB558	ROV251-3	Bacteria;Firmicutes;Bacilli;Bacillales;Bacillaceae;Fictibacillus	100	5	0	1	0	1	0	2	0	1
WB559	ROV262-1	Bacteria;Firmicutes;Bacilli;Bacillales;Bacillaceae;Bacillus	100	10	0	0	3	4	0	1	0	2
WB560	ROV262-3	Bacteria;Firmicutes;Bacilli;Bacillales;Bacillaceae;Bacillus	100	11	0	1	2	3	0	1	0	4
WB561	ROV262-1	Bacteria;Firmicutes;Bacilli;Bacillales;Planococcaceae;Paenisporosarcina	99.381	5	0	1	0	0	0	2	0	2
WB562	ROV262-1	Bacteria;Firmicutes;Bacilli;Bacillales;Bacillaceae;Peribacillus	100	10	0	1	0	3	0	2	0	4
WB563	ROV262-1	Bacteria;Firmicutes;Bacilli;Bacillales;Planococcaceae;Paenisporosarcina	99.075	5	0	1	0	0	0	2	0	2
WB564	ROV262-2	Bacteria;Firmicutes;Bacilli;Bacillales;Bacillaceae;Peribacillus	100	10	0	1	0	3	0	2	0	4
WB565	ROV262-2	Bacteria;Firmicutes;Bacilli;Bacillales;Bacillaceae;Bacillus	100	11	0	1	2	3	0	1	0	4
WB566	ROV262-3	Bacteria;Firmicutes;Bacilli;Bacillales;Bacillaceae;Neobacillus	100	3	0	1	0	1	0	1	0	0
WB567	ROV271-1	Bacteria;Firmicutes;Bacilli;Bacillales;Bacillaceae;Fictibacillus	99.719	5	0	1	0	2	0	1	0	1
WB568	ROV271-1	Bacteria;Firmicutes;Bacilli;Bacillales;Bacillaceae;Fictibacillus	100	4	0	1	0	1	0	1	0	1
WB569	ROV271-1	Bacteria;Actinobacteria;Actinomycetia;Micrococcales;Micrococcaceae;Micrococcus	99.652	5	0	0	1	0	0	1	0	3
WB570	ROV271-1	Bacteria;Firmicutes;Bacilli;Bacillales;Bacillaceae;Bacillus	100	17	0	4	5	1	0	2	2	3
WB571	ROV271-1	Bacteria;Firmicutes;Bacilli;Bacillales;Bacillaceae;Bacillus	100	12	0	4	1	1	0	2	1	3
WB572	ROV271-1	Bacteria;Firmicutes;Bacilli;Bacillales;Bacillaceae;Bacillus	100	12	0	4	1	1	0	2	1	3
WB573	ROV271-1	Bacteria;Firmicutes;Bacilli;Bacillales;Bacillaceae;Bacillus	99.726	12	0	4	1	1	0	2	1	3
WB574	ROV271-1	Bacteria;Firmicutes;Bacilli;Bacillales;Bacillaceae;Bacillus	100	17	0	4	5	1	0	2	2	3
WB575	ROV271-1	Bacteria;Firmicutes;Bacilli;Bacillales;Bacillaceae;Bacillus	99.725	12	0	4	1	1	0	2	1	3
WB576	ROV271-1	Bacteria;Firmicutes;Bacilli;Bacillales;Bacillaceae;Bacillus	100	12	0	4	1	1	0	2	1	3
WB577	ROV271-3	Bacteria;Firmicutes;Bacilli;Bacillales;Bacillaceae;Bacillus	100	11	0	1	2	3	0	1	0	4
WB578	ROV271-3	Bacteria;Firmicutes;Bacilli;Bacillales;Bacillaceae;Bacillus	100	11	0	1	2	3	0	1	0	4
WB579	ROV271-3	Bacteria;Actinobacteria;Actinomycetia;Micrococcales;Micrococcaceae;Micrococcus	99.754	5	0	0	1	0	0	1	0	3
WB580	ROV271-3	Bacteria;Actinobacteria;Actinomycetia;Micrococcales;Micrococcaceae;Micrococcus	99.705	5	0	0	1	0	0	1	0	3
WB581	ROV271-3	Bacteria;Firmicutes;Bacilli;Bacillales;Bacillaceae;Bacillus	100	7	0	0	2	2	0	1	0	2
WB1	ROV262-4	Bacteria;Firmicutes;Bacilli;Bacillales;Bacillaceae;Cytobacillus	99.581	4	0	1	0	1	0	1	0	1
WB10	ROV262-4	Bacteria;Firmicutes;Bacilli;Bacillales;Bacillaceae;Bacillus	99.859	7	0	1	1	1	0	1	1	2
WB100	ROV262-4	Bacteria;Firmicutes;Bacilli;Bacillales;Bacillaceae;Bacillus	99.859	7	0	0	2	3	0	1	0	1
WB101	ROV262-4	Bacteria;Firmicutes;Bacilli;Bacillales;Planococcaceae;Metasolibacillus	99.79	8.5	0	1	2.5	2	0	1	0	2
WB102	ROV262-4	Bacteria;Firmicutes;Bacilli;Bacillales;Bacillaceae;Rossellomorea	99.929	9	0	1	2	3	0	2	0	1
WB103	ROV262-4	Bacteria;Firmicutes;Bacilli;Bacillales;Bacillaceae;Rossellomorea	99.185	6	0	1	0	2	0	2	0	1
WB104	ROV262-4	Bacteria;Firmicutes;Bacilli;Bacillales;Bacillaceae;Rossellomorea	99.384	6	0	1	0	2	0	2	0	1
WB105	ROV262-4	Bacteria;Firmicutes;Bacilli;Bacillales;Bacillaceae;Sutcliffiella	99.512	4	0	1	0	0	0	2	0	1
WB106	ROV262-4	Bacteria;Firmicutes;Bacilli;Bacillales;Bacillaceae;Rossellomorea	99.863	7	0	1	1	2	0	2	0	1
WB107	ROV262-4	Bacteria;Firmicutes;Bacilli;Bacillales;Bacillaceae;Rossellomorea	99.929	9	0	1	2	3	0	2	0	1
WB108	ROV262-4	Bacteria;Firmicutes;Bacilli;Bacillales;Bacillaceae;Rossellomorea	99.858	9	0	1	2	3	0	2	0	1
WB109	ROV262-4	Bacteria;Firmicutes;Bacilli;Bacillales;Bacillaceae;Pseudalkalibacillus	99.511	7	0	1	0	3	0	2	0	1
WB11	ROV262-4	Bacteria;Firmicutes;Bacilli;Bacillales;Bacillaceae;Rossellomorea	100	9	0	1	2	3	0	2	0	1
WB110	ROV262-4	Bacteria;Firmicutes;Bacilli;Bacillales;Bacillaceae;Mesobacillus	99.652	2	0	1	0	1	0	0	0	0
WB111	ROV262-4	Bacteria;Firmicutes;Bacilli;Bacillales;Bacillaceae;Rossellomorea	99.316	6	0	1	0	2	0	2	0	1
WB112	ROV262-4	Bacteria;Firmicutes;Bacilli;Bacillales;Bacillaceae;Mesobacillus	99.652	2	0	1	0	1	0	0	0	0
WB113	ROV262-4	Bacteria;Firmicutes;Bacilli;Bacillales;Bacillaceae;Rossellomorea	99.929	9	0	1	2	3	0	2	0	1
WB114	ROV262-4	Bacteria;Firmicutes;Bacilli;Bacillales;Bacillaceae;Rossellomorea	99.728	7	0	1	1	2	0	2	0	1
WB115	ROV262-4	Bacteria;Firmicutes;Bacilli;Bacillales;Bacillaceae;Rossellomorea	99.92	7	0	1	0	3	0	2	0	1
WB116	ROV262-4	Bacteria;Firmicutes;Bacilli;Bacillales;Bacillaceae;Rossellomorea	99.92	7	0	1	0	3	0	2	0	1
WB117	ROV262-4	Bacteria;Firmicutes;Bacilli;Bacillales;Bacillaceae;Metabacillus	99.787	5	0	1	0	1	0	2	0	1
WB118	ROV262-4	Bacteria;Firmicutes;Bacilli;Bacillales;Bacillaceae;Rossellomorea	99.929	9	0	1	2	3	0	2	0	1
WB119	ROV262-4	Bacteria;Firmicutes;Bacilli;Bacillales;Bacillaceae;Rossellomorea	99.929	9	0	1	2	3	0	2	0	1
WB12	ROV262-4	Bacteria;Firmicutes;Bacilli;Bacillales;Bacillaceae;Pseudalkalibacillus	99.575	7	0	1	0	3	0	2	0	1
WB1-2	ROV262-4	Bacteria;Firmicutes;Bacilli;Bacillales;Bacillaceae;Cytobacillus	99.793	4	0	1	0	1	0	1	0	1
WB121	ROV244-3	Bacteria;Firmicutes;Bacilli;Bacillales;Bacillaceae;Cytobacillus	99.86	7	0	1	0	4	0	0	0	2
WB122	ROV244-3	Bacteria;Firmicutes;Bacilli;Bacillales;Bacillaceae;Sutcliffiella	99.438	1	0	0	0	0	0	1	0	0
WB123	ROV244-3	Bacteria;Firmicutes;Bacilli;Bacillales;Bacillaceae;Rossellomorea	99.719	5	0	1	0	1	0	2	0	1
WB124	ROV244-3	Bacteria;Firmicutes;Bacilli;Bacillales;Bacillaceae;Rossellomorea	99.251	6	0	1	0	2	0	2	0	1
WB125	ROV244-3	Bacteria;Firmicutes;Bacilli;Bacillales;Bacillaceae;Metabacillus	99.93	6	0	1	0	0	0	3	1	1
WB126	ROV244-3	Bacteria;Firmicutes;Bacilli;Bacillales;Bacillaceae;Sutcliffiella	99.86	4.5	0	1	0	0	0	2.5	0	1
WB127	ROV244-3	Bacteria;Firmicutes;Bacilli;Bacillales;Bacillaceae;Metabacillus	99.93	6	0	1	0	0	0	3	1	1
WB128	ROV244-3	Bacteria;Firmicutes;Bacilli;Bacillales;Bacillaceae;Sutcliffiella	98.999	1	0	0	0	0	0	1	0	0
WB129	ROV244-3	Bacteria;Firmicutes;Bacilli;Bacillales;Bacillaceae;Mesobacillus	99.794	3	0	1	0	2	0	0	0	0
WB13	ROV262-4	Bacteria;Firmicutes;Bacilli;Bacillales;Bacillaceae;Bacillus	99.859	13	0	0	6	4	0	1	0	2
WB130	ROV244-3	Bacteria;Firmicutes;Bacilli;Bacillales;Bacillaceae;Bacillus	99.859	10	0	0	5	2	0	1	0	2
WB131	ROV244-3	Bacteria;Firmicutes;Bacilli;Bacillales;Bacillaceae;Sutcliffiella	99.659	4.5	0	1	0	0	0	2.5	0	1
WB132	ROV244-3	Bacteria;Firmicutes;Bacilli;Bacillales;Bacillaceae;Rossellomorea	99.719	5	0	1	0	1	0	2	0	1
WB133	ROV244-3	Bacteria;Firmicutes;Bacilli;Bacillales;Bacillaceae;Rossellomorea	99.229	6	0	1	0	2	0	2	0	1
WB134	ROV244-3	Bacteria;Firmicutes;Bacilli;Bacillales;Bacillaceae;Sutcliffiella	99.719	4.5	0	1	0	0	0	2.5	0	1
WB135	ROV244-3	Bacteria;Firmicutes;Bacilli;Bacillales;Bacillaceae;Sutcliffiella	99.719	4.5	0	1	0	0	0	2.5	0	1
WB136	ROV244-3	Bacteria;Firmicutes;Bacilli;Bacillales;Bacillaceae;Rossellomorea	99.51	5	0	1	0	1	0	2	0	1
WB137	ROV244-3	Bacteria;Firmicutes;Bacilli;Bacillales;Bacillaceae;Rossellomorea	99.649	5	0	1	0	1	0	2	0	1
WB138	ROV244-3	Bacteria;Firmicutes;Bacilli;Bacillales;Bacillaceae;Rossellomorea	98.875	6	0	1	0	2	0	2	0	1
WB139	ROV244-3	Bacteria;Firmicutes;Bacilli;Bacillales;Bacillaceae;Rossellomorea	99.719	5	0	1	0	1	0	2	0	1
WB14	ROV262-4	Bacteria;Firmicutes;Bacilli;Bacillales;Bacillaceae;Rossellomorea	100	9	0	1	2	3	0	2	0	1
WB140	ROV244-3	Bacteria;Firmicutes;Bacilli;Bacillales;Bacillaceae;Sutcliffiella	99.438	1	0	0	0	0	0	1	0	0
WB141	ROV244-3	Bacteria;Firmicutes;Bacilli;Bacillales;Bacillaceae;Rossellomorea	99.051	6	0	1	0	2	0	2	0	1
WB142	ROV244-3	Bacteria;Firmicutes;Bacilli;Bacillales;Bacillaceae;Metabacillus	99.859	6	0	1	0	0	0	3	1	1
WB143	ROV244-3	Bacteria;Firmicutes;Bacilli;Bacillales;Bacillaceae;Rossellomorea	99.727	5	0	1	0	0	0	2	0	2
WB144	ROV244-3	Bacteria;Firmicutes;Bacilli;Bacillales;Bacillaceae;Rossellomorea	99.92	7	0	1	0	3	0	2	0	1
WB145	ROV244-3	Bacteria;Firmicutes;Bacilli;Bacillales;Bacillaceae;Metabacillus	99.929	6	0	1	0	0	0	3	1	1
WB146	ROV244-3	Bacteria;Firmicutes;Bacilli;Bacillales;Bacillaceae;Sutcliffiella	99.858	4.5	0	1	0	0	0	2.5	0	1
WB147	ROV244-3	Bacteria;Firmicutes;Bacilli;Bacillales;Bacillaceae;Mesobacillus	97.975	3	0	1	0	2	0	0	0	0
WB148	ROV244-3	Bacteria;Firmicutes;Bacilli;Bacillales;Bacillaceae;Rossellomorea	99.68	7	0	1	0	2	0	2	0	2
WB149	ROV244-3	Bacteria;Firmicutes;Bacilli;Bacillales;Bacillaceae;Rossellomorea	99.84	5	0	1	1	1	0	2	0	0
WB15	ROV262-4	Bacteria;Firmicutes;Bacilli;Bacillales;Bacillaceae;Rossellomorea	100	9	0	1	2	3	0	2	0	1
WB150	ROV244-3	Bacteria;Firmicutes;Bacilli;Bacillales;Bacillaceae;Rossellomorea	99.68	7	0	1	0	2	0	2	0	2
WB151	ROV244-3	Bacteria;Firmicutes;Bacilli;Bacillales;Bacillaceae;Mesobacillus	99.931	2	0	1	0	1	0	0	0	0
WB152	ROV244-3	Bacteria;Firmicutes;Bacilli;Bacillales;Bacillaceae;Sutcliffiella	100	4.5	0	1	0	0	0	2.5	0	1
WB153	ROV244-3	Bacteria;Firmicutes;Bacilli;Bacillales;Bacillaceae;Rossellomorea	99.68	7	0	1	0	2	0	2	0	2
WB154	ROV244-3	Bacteria;Firmicutes;Bacilli;Bacillales;Bacillaceae;Rossellomorea	99.759	7	0	1	0	2	0	2	0	2
WB155	ROV244-3	Bacteria;Firmicutes;Bacilli;Bacillales;Bacillaceae;Rossellomorea	100	7	0	1	0	3	0	2	0	1
WB156	ROV244-3	Bacteria;Firmicutes;Bacilli;Bacillales;Bacillaceae;Rossellomorea	99.929	5	0	1	0	0	0	2	0	2
WB157	ROV244-3	Bacteria;Firmicutes;Bacilli;Bacillales;Bacillaceae;Rossellomorea	99.839	5	0	1	1	1	0	2	0	0
WB158	ROV244-3	Bacteria;Firmicutes;Bacilli;Bacillales;Bacillaceae;Metabacillus	99.929	6	0	1	0	0	0	3	1	1
WB159	ROV244-3	Bacteria;Firmicutes;Bacilli;Bacillales;Planococcaceae;Solibacillus	99.656	4	0	1	2	0	0	1	0	0
WB16	ROV262-4	Bacteria;Firmicutes;Bacilli;Bacillales;Bacillaceae;Pseudalkalibacillus	99.576	7	0	1	0	3	0	2	0	1
WB160	ROV244-3	Bacteria;Firmicutes;Bacilli;Bacillales;Bacillaceae;Rossellomorea	99.679	6	0	1	0	2	0	2	0	1
WB161	ROV244-3	Bacteria;Firmicutes;Bacilli;Bacillales;Bacillaceae;Metabacillus	99.785	5	0	1	0	1	0	2	0	1
WB161-2	ROV244-3	Bacteria;Firmicutes;Bacilli;Bacillales;Bacillaceae;Rossellomorea	99.84	5	0	1	1	1	0	2	0	0
WB162	ROV244-3	Bacteria;Firmicutes;Bacilli;Bacillales;Bacillaceae;Rossellomorea	99.76	7	0	1	0	2	0	2	0	2
WB163	ROV244-3	Bacteria;Firmicutes;Bacilli;Bacillales;Bacillaceae;Metabacillus	100	6	0	1	0	0	0	3	1	1
WB169	ROV244-3	Bacteria;Firmicutes;Bacilli;Bacillales;Bacillaceae;Bacillus	99.858	14	0	0	5	5	0	1	0	3
WB17	ROV262-4	Bacteria;Firmicutes;Bacilli;Bacillales;Bacillaceae;Rossellomorea	99.441	6	0	1	0	2	0	2	0	1
WB170	ROV244-3	Bacteria;Firmicutes;Bacilli;Bacillales;Bacillaceae;Bacillus	99.788	10	0	0	2	4	0	1	0	3
WB171	ROV252-1	Bacteria;Proteobacteria;Gammaproteobacteria;Moraxellales;Moraxellaceae;Psychrobacter	100	2	0	0	0	0	0	0	0	2
WB173	ROV252-1	Bacteria;Proteobacteria;Gammaproteobacteria;Moraxellales;Moraxellaceae;Psychrobacter	100	2	0	0	0	0	0	0	0	2
WB174	ROV252-1	Bacteria;Firmicutes;Bacilli;Bacillales;Bacillaceae;Bacillus	99.727	13.05	0	0.01	5.13	3.8	0	0.99	0.42	2.7
WB175	ROV252-1	Bacteria;Proteobacteria;Gammaproteobacteria;Moraxellales;Moraxellaceae;Psychrobacter	100	2	0	0	0	0	0	0	0	2
WB176	ROV252-1	Bacteria;Firmicutes;Bacilli;Bacillales;Bacillaceae;Bacillus	99.932	14	0	0	5	5	0	1	0	3
WB177	ROV252-1	Bacteria;Proteobacteria;Gammaproteobacteria;Moraxellales;Moraxellaceae;Psychrobacter	100	2	0	0	0	0	0	0	0	2
WB178	ROV252-1	Bacteria;Proteobacteria;Gammaproteobacteria;Moraxellales;Moraxellaceae;Psychrobacter	100	2	0	0	0	0	0	0	0	2
WB179	ROV252-1	Bacteria;Proteobacteria;Gammaproteobacteria;Moraxellales;Moraxellaceae;Psychrobacter	100	2	0	0	0	0	0	0	0	2
WB18	ROV262-4	Bacteria;Firmicutes;Bacilli;Bacillales;Bacillaceae;Pseudalkalibacillus	99.508	7	0	1	0	3	0	2	0	1
WB181	ROV252-1	Bacteria;Proteobacteria;Gammaproteobacteria;Moraxellales;Moraxellaceae;Psychrobacter	100	2	0	0	0	0	0	0	0	2
WB182	ROV252-1	Bacteria;Proteobacteria;Gammaproteobacteria;Moraxellales;Moraxellaceae;Psychrobacter	100	2	0	0	0	0	0	0	0	2
WB183	ROV252-1	Bacteria;Proteobacteria;Gammaproteobacteria;Moraxellales;Moraxellaceae;Psychrobacter	100	2	0	0	0	0	0	0	0	2
WB184	ROV252-1	Bacteria;Proteobacteria;Gammaproteobacteria;Moraxellales;Moraxellaceae;Psychrobacter	100	2	0	0	0	0	0	0	0	2
WB185	ROV252-1	Bacteria;Proteobacteria;Gammaproteobacteria;Moraxellales;Moraxellaceae;Psychrobacter	100	2	0	0	0	0	0	0	0	2
WB188	ROV252-1	Bacteria;Proteobacteria;Gammaproteobacteria;Moraxellales;Moraxellaceae;Psychrobacter	100	2	0	0	0	0	0	0	0	2
WB189	ROV252-1	Bacteria;Proteobacteria;Gammaproteobacteria;Moraxellales;Moraxellaceae;Psychrobacter	100	2	0	0	0	0	0	0	0	2
WB19	ROV262-4	Bacteria;Firmicutes;Bacilli;Bacillales;Bacillaceae;Bacillus	99.789	13	0	0	6	4	0	1	0	2
WB191	ROV252-1	Bacteria;Proteobacteria;Gammaproteobacteria;Moraxellales;Moraxellaceae;Psychrobacter	100	2	0	0	0	0	0	0	0	2
WB192	ROV252-1	Bacteria;Proteobacteria;Gammaproteobacteria;Moraxellales;Moraxellaceae;Psychrobacter	100	2	0	0	0	0	0	0	0	2
WB194	ROV252-1	Bacteria;Proteobacteria;Gammaproteobacteria;Moraxellales;Moraxellaceae;Psychrobacter	100	2	0	0	0	0	0	0	0	2
WB196	ROV252-1	Bacteria;Proteobacteria;Gammaproteobacteria;Moraxellales;Moraxellaceae;Psychrobacter	100	2	0	0	0	0	0	0	0	2
WB197	ROV252-1	Bacteria;Proteobacteria;Gammaproteobacteria;Moraxellales;Moraxellaceae;Psychrobacter	100	2	0	0	0	0	0	0	0	2
WB198	ROV252-1	Bacteria;Proteobacteria;Gammaproteobacteria;Moraxellales;Moraxellaceae;Psychrobacter	100	2	0	0	0	0	0	0	0	2
WB199	ROV244-1	Bacteria;Proteobacteria;Gammaproteobacteria;Moraxellales;Moraxellaceae;Psychrobacter	100	1	0	0	0	0	0	0	0	1
WB2	ROV262-4	Bacteria;Firmicutes;Bacilli;Bacillales;Bacillaceae;Rossellomorea	99.368	4	0	1	0	0	0	2	0	1
WB20	ROV262-4	Bacteria;Firmicutes;Bacilli;Bacillales;Bacillaceae;Bacillus	99.929	11	0	0	4	3	0	1	0	3
WB200	ROV244-1	Bacteria;Firmicutes;Bacilli;Bacillales;Planococcaceae;Paenisporosarcina	98.908	5	0	1	0	0	0	2	0	2
WB201	ROV244-1	Bacteria;Firmicutes;Bacilli;Bacillales;Planococcaceae;Planococcus	99.526	2	0	0	0	0	0	2	0	0
WB202	ROV244-1	Bacteria;Firmicutes;Bacilli;Bacillales;Planococcaceae;Planococcus	99.863	2	0	0	0	0	0	2	0	0
WB203	ROV244-1	Bacteria;Proteobacteria;Gammaproteobacteria;Moraxellales;Moraxellaceae;Psychrobacter	99.92	1	0	0	0	0	0	0	0	1
WB204	ROV244-1	Bacteria;Firmicutes;Bacilli;Bacillales;Bacillaceae;Sutcliffiella	99.584	1	0	0	0	0	0	1	0	0
WB205	ROV244-1	Bacteria;Firmicutes;Bacilli;Bacillales;Planococcaceae;Paenisporosarcina	98.908	5	0	1	0	0	0	2	0	2
WB206	ROV244-1	Bacteria;Firmicutes;Bacilli;Bacillales;Planococcaceae;Planococcus	99.794	2	0	0	0	0	0	2	0	0
WB207	ROV244-1	Bacteria;Firmicutes;Bacilli;Bacillales;Planococcaceae;Paenisporosarcina	98.646	5	0	1	0	0	0	2	0	2
WB208	ROV244-1	Bacteria;Firmicutes;Bacilli;Bacillales;Planococcaceae;Planococcus	99.794	2	0	0	0	0	0	2	0	0
WB209	ROV244-1	Bacteria;Firmicutes;Bacilli;Bacillales;Bacillaceae;Bacillus	100	10	0	0	3	4	0	1	0	2
WB21	ROV262-4	Bacteria;Firmicutes;Bacilli;Bacillales;Bacillaceae;Bacillus	99.653	13	0	0	6	4	0	1	0	2
WB210	ROV244-1	Bacteria;Firmicutes;Bacilli;Bacillales;Planococcaceae;Planococcus	99.863	2	0	0	0	0	0	2	0	0
WB210-2	ROV244-1	Bacteria;Firmicutes;Bacilli;Bacillales;Planococcaceae;Paenisporosarcina	98.909	5	0	1	0	0	0	2	0	2
WB212	ROV244-1	Bacteria;Firmicutes;Bacilli;Bacillales;Planococcaceae;Paenisporosarcina	98.908	5	0	1	0	0	0	2	0	2
WB213	ROV244-1	Bacteria;Firmicutes;Bacilli;Bacillales;Planococcaceae;Paenisporosarcina	98.908	5	0	1	0	0	0	2	0	2
WB214	ROV244-1	Bacteria;Firmicutes;Bacilli;Bacillales;Planococcaceae;Planococcus	99.863	2	0	0	0	0	0	2	0	0
WB215	ROV244-1	Bacteria;Proteobacteria;Gammaproteobacteria;Moraxellales;Moraxellaceae;Psychrobacter	100	1	0	0	0	0	0	0	0	1
WB216	ROV244-1	Bacteria;Firmicutes;Bacilli;Bacillales;Planococcaceae;Paenisporosarcina	98.908	5	0	1	0	0	0	2	0	2
WB217	ROV244-1	Bacteria;Firmicutes;Bacilli;Bacillales;Planococcaceae;Planococcus	99.863	2	0	0	0	0	0	2	0	0
WB218	ROV244-1	Bacteria;Firmicutes;Bacilli;Bacillales;Planococcaceae;Paenisporosarcina	99.257	5	0	1	0	0	0	2	0	2
WB219	ROV244-1	Bacteria;Firmicutes;Bacilli;Bacillales;Bacillaceae;Jeotgalibacillus	99.656	3	0	1	0	1	0	1	0	0
WB2-2	ROV262-4	Bacteria;Firmicutes;Bacilli;Bacillales;Bacillaceae;Cytobacillus	100	4	0	1	0	1	0	1	0	1
WB220	ROV244-1	Bacteria;Firmicutes;Bacilli;Bacillales;Planococcaceae;Planococcus	99.863	2	0	0	0	0	0	2	0	0
WB221	ROV244-1	Bacteria;Firmicutes;Bacilli;Bacillales;Planococcaceae;Paenisporosarcina	99.522	5	0	1	0	0	0	2	0	2
WB222	ROV244-1	Bacteria;Firmicutes;Bacilli;Bacillales;Planococcaceae;Paenisporosarcina	99.391	5	0	1	0	0	0	2	0	2
WB223	ROV244-1	Bacteria;Proteobacteria;Gammaproteobacteria;Moraxellales;Moraxellaceae;Psychrobacter	100	1	0	0	0	0	0	0	0	1
WB224	ROV244-1	Bacteria;Proteobacteria;Gammaproteobacteria;Moraxellales;Moraxellaceae;Psychrobacter	100	1	0	0	0	0	0	0	0	1
WB225	ROV244-1	Bacteria;Firmicutes;Bacilli;Bacillales;Planococcaceae;Planococcus	99.863	2	0	0	0	0	0	2	0	0
WB226	ROV244-1	Bacteria;Firmicutes;Bacilli;Bacillales;Planococcaceae;Paenisporosarcina	99.522	5	0	1	0	0	0	2	0	2
WB228	ROV244-1	Bacteria;Firmicutes;Bacilli;Bacillales;Planococcaceae;Paenisporosarcina	98.704	5	0	1	0	0	0	2	0	2
WB229	ROV244-1	Bacteria;Proteobacteria;Gammaproteobacteria;Moraxellales;Moraxellaceae;Psychrobacter	99.92	1	0	0	0	0	0	0	0	1
WB23	ROV244-3	Bacteria;Firmicutes;Bacilli;Bacillales;Bacillaceae;Bacillus	99.929	11.56	0	0	3.64	4.8	0	1	0.04	2.08
WB230	ROV244-1	Bacteria;Firmicutes;Bacilli;Bacillales;Planococcaceae;Paenisporosarcina	99.455	5	0	1	0	0	0	2	0	2
WB231	ROV244-1	Bacteria;Firmicutes;Bacilli;Bacillales;Planococcaceae;Paenisporosarcina	98.907	5	0	1	0	0	0	2	0	2
WB232	ROV244-1	Bacteria;Proteobacteria;Gammaproteobacteria;Moraxellales;Moraxellaceae;Psychrobacter	99.919	1	0	0	0	0	0	0	0	1
WB233	ROV244-1	Bacteria;Proteobacteria;Gammaproteobacteria;Moraxellales;Moraxellaceae;Psychrobacter	100	1	0	0	0	0	0	0	0	1
WB234	ROV271-1	Bacteria;Proteobacteria;Gammaproteobacteria;Moraxellales;Moraxellaceae;Psychrobacter	100	2	0	0	0	0	0	0	0	2
WB235	ROV271-1	Bacteria;Proteobacteria;Gammaproteobacteria;Moraxellales;Moraxellaceae;Psychrobacter	100	2	0	0	0	0	0	0	0	2
WB236	ROV271-1	Bacteria;Firmicutes;Bacilli;Bacillales;Planococcaceae;Paenisporosarcina	99.522	5	0	1	0	0	0	2	0	2
WB238	ROV271-1	Bacteria;Firmicutes;Bacilli;Bacillales;Bacillaceae;Rossellomorea	99.794	5	0	1	0	0	0	2	0	2
WB242	ROV271-1	Bacteria;Firmicutes;Bacilli;Bacillales;Bacillaceae;Rossellomorea	98.094	6	0	1	0	2	0	2	0	1
WB245	ROV271-1	Bacteria;Firmicutes;Bacilli;Bacillales;Planococcaceae;Paenisporosarcina	99.522	5	0	1	0	0	0	2	0	2
WB247	ROV271-1	Bacteria;Firmicutes;Bacilli;Bacillales;Bacillaceae;Robertmurraya	99.495	6	0	1	0	2	0	3	0	0
WB248	ROV271-1	Bacteria;Firmicutes;Bacilli;Bacillales;Bacillaceae;Bacillus	100	10	0	1	2	2	0	1	0	4
WB249	ROV271-1	Bacteria;Firmicutes;Bacilli;Bacillales;Bacillaceae;Priestia	99.932	9	0	1	0	2	0	3	0	3
WB25	ROV244-3	Bacteria;Firmicutes;Bacilli;Bacillales;Bacillaceae;Rossellomorea	99.438	6	0	1	0	2	0	2	0	1
WB252	ROV271-1	Bacteria;Firmicutes;Bacilli;Bacillales;Planococcaceae;Paenisporosarcina	99.522	5	0	1	0	0	0	2	0	2
WB253	ROV271-1	Bacteria;Firmicutes;Bacilli;Bacillales;Planococcaceae;Paenisporosarcina	99.523	5	0	1	0	0	0	2	0	2
WB258	ROV252-3	Bacteria;Firmicutes;Bacilli;Bacillales;Bacillaceae;Metabacillus	99.454	5	0	1	0	1	0	2	0	1
WB26	ROV244-3	Bacteria;Firmicutes;Bacilli;Bacillales;Bacillaceae;Cytobacillus	100	3	0	1	0	0.5	0	0	0	1.5
WB260	ROV252-3	Bacteria;Firmicutes;Bacilli;Bacillales;Bacillaceae;Metabacillus	99.793	5	0	1	0	1	0	2	0	1
WB261	ROV252-3	Bacteria;Proteobacteria;Gammaproteobacteria;Moraxellales;Moraxellaceae;Psychrobacter	100	2	0	0	0	0	0	0	0	2
WB262	ROV252-3	Bacteria;Proteobacteria;Gammaproteobacteria;Moraxellales;Moraxellaceae;Psychrobacter	100	2	0	0	0	0	0	0	0	2
WB263	ROV252-3	Bacteria;Proteobacteria;Gammaproteobacteria;Moraxellales;Moraxellaceae;Psychrobacter	100	2	0	0	0	0	0	0	0	2
WB264	ROV244-1	Bacteria;Firmicutes;Bacilli;Bacillales;Planococcaceae;Paenisporosarcina	98.909	5	0	1	0	0	0	2	0	2
WB265	ROV244-1	Bacteria;Firmicutes;Bacilli;Bacillales;Planococcaceae;Planococcus	99.794	2	0	0	0	0	0	2	0	0
WB266	ROV244-1	Bacteria;Firmicutes;Bacilli;Bacillales;Planococcaceae;Planococcus	99.526	2	0	0	0	0	0	2	0	0
WB267	ROV244-1	Bacteria;Proteobacteria;Gammaproteobacteria;Moraxellales;Moraxellaceae;Psychrobacter	100	1	0	0	0	0	0	0	0	1
WB269	ROV244-1	Bacteria;Firmicutes;Bacilli;Bacillales;Planococcaceae;Planococcus	99.863	2	0	0	0	0	0	2	0	0
WB27	ROV244-3	Bacteria;Firmicutes;Bacilli;Bacillales;Bacillaceae;Bacillus	99.657	6	0	0	1	3	0	1	0	1
WB270	ROV244-1	Bacteria;Proteobacteria;Gammaproteobacteria;Moraxellales;Moraxellaceae;Psychrobacter	99.92	1	0	0	0	0	0	0	0	1
WB271	ROV244-1	Bacteria;Proteobacteria;Gammaproteobacteria;Moraxellales;Moraxellaceae;Psychrobacter	100	1	0	0	0	0	0	0	0	1
WB272	ROV244-1	Bacteria;Proteobacteria;Gammaproteobacteria;Moraxellales;Moraxellaceae;Psychrobacter	99.92	1	0	0	0	0	0	0	0	1
WB273	ROV244-1	Bacteria;Proteobacteria;Gammaproteobacteria;Moraxellales;Moraxellaceae;Psychrobacter	99.92	1	0	0	0	0	0	0	0	1
WB274	ROV244-1	Bacteria;Firmicutes;Bacilli;Bacillales;Planococcaceae;Planococcus	99.863	2	0	0	0	0	0	2	0	0
WB275	ROV244-1	Bacteria;Proteobacteria;Gammaproteobacteria;Moraxellales;Moraxellaceae;Psychrobacter	100	1	0	0	0	0	0	0	0	1
WB276	ROV244-1	Bacteria;Firmicutes;Bacilli;Bacillales;Bacillaceae;Peribacillus	99.66	8	0	1	1	2	0	2	0	2
WB277	ROV244-1	Bacteria;Proteobacteria;Gammaproteobacteria;Moraxellales;Moraxellaceae;Psychrobacter	99.92	1	0	0	0	0	0	0	0	1
WB278	ROV271-1	Bacteria;Firmicutes;Bacilli;Bacillales;Bacillaceae;Rossellomorea	99.795	5	0	1	1	1.33	0	1.33	0	0.33
WB28	ROV244-3	Bacteria;Firmicutes;Bacilli;Bacillales;Bacillaceae;Bacillus	99.59	6	0	0	1	3	0	1	0	1
WB280	ROV271-1	Bacteria;Proteobacteria;Gammaproteobacteria;Moraxellales;Moraxellaceae;Psychrobacter	100	2	0	0	0	0	0	0	0	2
WB281	ROV271-1	Bacteria;Firmicutes;Bacilli;Bacillales;Bacillaceae;Rossellomorea	99.931	5	0	1	1	1.33	0	1.33	0	0.33
WB283	ROV271-1	Bacteria;Firmicutes;Bacilli;Bacillales;Bacillaceae;Rossellomorea	99.661	5	0	1	1	1.33	0	1.33	0	0.33
WB284	ROV271-1	Bacteria;Firmicutes;Bacilli;Bacillales;Bacillaceae;Metabacillus	99.789	5	0	1	0	1	0	2	0	1
WB285	ROV271-1	Bacteria;Firmicutes;Bacilli;Bacillales;Planococcaceae;Paenisporosarcina	99.521	5	0	1	0	0	0	2	0	2
WB287	ROV271-1	Bacteria;Firmicutes;Bacilli;Bacillales;Bacillaceae;Metabacillus	99.383	5	0	1	0	1	0	2	0	1
WB288	ROV252-3	Bacteria;Proteobacteria;Gammaproteobacteria;Moraxellales;Moraxellaceae;Psychrobacter	100	2	0	0	0	0	0	0	0	2
WB289	ROV252-3	Bacteria;Proteobacteria;Gammaproteobacteria;Moraxellales;Moraxellaceae;Psychrobacter	100	2	0	0	0	0	0	0	0	2
WB29	ROV244-3	Bacteria;Firmicutes;Bacilli;Bacillales;Bacillaceae;Bacillus	99.453	6	0	0	1	3	0	1	0	1
WB290	ROV252-3	Bacteria;Proteobacteria;Gammaproteobacteria;Moraxellales;Moraxellaceae;Psychrobacter	100	2	0	0	0	0	0	0	0	2
WB291	ROV252-1	Bacteria;Proteobacteria;Gammaproteobacteria;Moraxellales;Moraxellaceae;Psychrobacter	100	2	0	0	0	0	0	0	0	2
WB292	ROV252-1	Bacteria;Proteobacteria;Gammaproteobacteria;Moraxellales;Moraxellaceae;Psychrobacter	100	2	0	0	0	0	0	0	0	2
WB294	ROV252-1	Bacteria;Proteobacteria;Gammaproteobacteria;Moraxellales;Moraxellaceae;Psychrobacter	100	2	0	0	0	0	0	0	0	2
WB295	ROV252-1	Bacteria;Proteobacteria;Gammaproteobacteria;Moraxellales;Moraxellaceae;Psychrobacter	100	2	0	0	0	0	0	0	0	2
WB296	ROV252-1	Bacteria;Proteobacteria;Gammaproteobacteria;Moraxellales;Moraxellaceae;Psychrobacter	100	2	0	0	0	0	0	0	0	2
WB297	ROV252-1	Bacteria;Proteobacteria;Gammaproteobacteria;Moraxellales;Moraxellaceae;Psychrobacter	100	2	0	0	0	0	0	0	0	2
WB298	ROV252-1	Bacteria;Proteobacteria;Gammaproteobacteria;Moraxellales;Moraxellaceae;Psychrobacter	100	2	0	0	0	0	0	0	0	2
WB299	ROV252-1	Bacteria;Proteobacteria;Gammaproteobacteria;Moraxellales;Moraxellaceae;Psychrobacter	100	2	0	0	0	0	0	0	0	2
WB3	ROV262-4	Bacteria;Firmicutes;Bacilli;Bacillales;Bacillaceae;Rossellomorea	99.367	6	0	1	0	2	0	2	0	1
WB30	ROV244-3	Bacteria;Firmicutes;Bacilli;Bacillales;Bacillaceae;Bacillus	100	10	0	0	3	4	0	1	0	2
WB300	ROV263-1	Bacteria;Firmicutes;Bacilli;Bacillales;Exiguobacterium_f;Exiguobacterium	99.595	3	0	0	0	1	0	2	0	0
WB301	ROV263-1	Bacteria;Proteobacteria;Alphaproteobacteria;Sphingomonadales;Sphingomonadaceae;Sphingomonas	99.717	4	0	1	1	1	0	1	0	0
WB302	ROV263-1	Bacteria;Proteobacteria;Gammaproteobacteria;Pseudomonadales;Pseudomonadaceae;Pseudomonas	99.793	5.6	0	0	3.8	0.6	0	0	0	1.2
WB303	ROV263-1	Bacteria;Proteobacteria;Gammaproteobacteria;Moraxellales;Moraxellaceae;Acinetobacter	99.725	7	0	0	1.5	2	0	0	0	3.5
WB304	ROV263-1	Bacteria;Proteobacteria;Gammaproteobacteria;Enterobacterales;Yersiniaceae;Serratia	99.727	7	0	0	4.5	1.5	0	0	0	1
WB305	ROV263-1	Bacteria;Proteobacteria;Gammaproteobacteria;Moraxellales;Moraxellaceae;Acinetobacter	99.59	7	0	0	1.5	2	0	0	0	3.5
WB306	ROV263-1	Bacteria;Proteobacteria;Gammaproteobacteria;Moraxellales;Moraxellaceae;Acinetobacter	99.862	7	0	0	1.67	2	0	0	0	3.33
WB307	ROV263-1	Bacteria;Firmicutes;Bacilli;Bacillales;Exiguobacterium_f;Exiguobacterium	99.795	3	0	0	0	1	0	2	0	0
WB308	ROV263-1	Bacteria;Firmicutes;Bacilli;Bacillales;Exiguobacterium_f;Exiguobacterium	99.728	3	0	0	0	1	0	2	0	0
WB309	ROV263-1	Bacteria;Proteobacteria;Gammaproteobacteria;Moraxellales;Moraxellaceae;Acinetobacter	99.862	6	0	0	1	1	0	0	0	4
WB31	ROV244-3	Bacteria;Firmicutes;Bacilli;Bacillales;Bacillaceae;Bacillus	99.93	12	0	0	5	4	0	1	0	2
WB310	ROV263-1	Bacteria;Firmicutes;Bacilli;Bacillales;Exiguobacterium_f;Exiguobacterium	99.796	3	0	0	0	1	0	2	0	0
WB311	ROV263-1	Bacteria;Proteobacteria;Gammaproteobacteria;Moraxellales;Moraxellaceae;Acinetobacter	99.862	7	0	0	1.67	2	0	0	0	3.33
WB312	ROV263-1	Bacteria;Firmicutes;Bacilli;Bacillales;Exiguobacterium_f;Exiguobacterium	99.864	3	0	0	0	1	0	2	0	0
WB313	ROV263-1	Bacteria;Proteobacteria;Gammaproteobacteria;Moraxellales;Moraxellaceae;Acinetobacter	99.931	7	0	0	1.67	2	0	0	0	3.33
WB314	ROV263-1	Bacteria;Proteobacteria;Gammaproteobacteria;Enterobacterales;Yersiniaceae;Serratia	99.862	10	0	0	6	1	0	0	1	2
WB315	ROV263-1	Bacteria;Proteobacteria;Gammaproteobacteria;Enterobacterales;Yersiniaceae;Serratia	99.931	11.5	0	0	6.5	1	0	0	1	3
WB316	ROV263-1	Bacteria;Proteobacteria;Gammaproteobacteria;Moraxellales;Moraxellaceae;Acinetobacter	99.795	6	0	0	1	1	0	0	0	4
WB317	ROV263-1	Bacteria;Proteobacteria;Gammaproteobacteria;Moraxellales;Moraxellaceae;Acinetobacter	99.724	6	0	0	1	1	0	0	0	4
WB318	ROV263-1	Bacteria;Proteobacteria;Gammaproteobacteria;Moraxellales;Moraxellaceae;Acinetobacter	99.862	6	0	0	1	1	0	0	0	4
WB319	ROV263-1	Bacteria;Proteobacteria;Gammaproteobacteria;Moraxellales;Moraxellaceae;Acinetobacter	99.862	6	0	0	1	1	0	0	0	4
WB32	ROV244-3	Bacteria;Firmicutes;Bacilli;Bacillales;Bacillaceae;Bacillus	99.86	11.96	0	0	3.67	5.12	0	1	0	2.16
WB320	ROV263-1	Bacteria;Proteobacteria;Gammaproteobacteria;Enterobacterales;Yersiniaceae;Serratia	99.724	11.5	0	0	6.5	1	0	0	1	3
WB321	ROV263-1	Bacteria;Proteobacteria;Gammaproteobacteria;Enterobacterales;Yersiniaceae;Serratia	99.862	11.5	0	0	6.5	1	0	0	1	3
WB322	ROV263-1	Bacteria;Proteobacteria;Gammaproteobacteria;Moraxellales;Moraxellaceae;Acinetobacter	99.726	7	0	0	1.67	2	0	0	0	3.33
WB323	ROV263-1	Bacteria;Proteobacteria;Gammaproteobacteria;Moraxellales;Moraxellaceae;Acinetobacter	99.931	7	0	0	1.67	2	0	0	0	3.33
WB324	ROV263-1	Bacteria;Proteobacteria;Gammaproteobacteria;Moraxellales;Moraxellaceae;Acinetobacter	99.862	7	0	0	1.67	2	0	0	0	3.33
WB325	ROV263-1	Bacteria;Proteobacteria;Gammaproteobacteria;Enterobacterales;Yersiniaceae;Serratia	99.862	11.5	0	0	6.5	1	0	0	1	3
WB326	ROV263-1	Bacteria;Proteobacteria;Gammaproteobacteria;Moraxellales;Moraxellaceae;Acinetobacter	99.795	6	0	0	1	1	0	0	0	4
WB327	ROV263-1	Bacteria;Firmicutes;Bacilli;Bacillales;Exiguobacterium_f;Exiguobacterium	99.796	3	0	0	0	1	0	2	0	0
WB328	ROV263-1	Bacteria;Proteobacteria;Gammaproteobacteria;Moraxellales;Moraxellaceae;Acinetobacter	99.793	7	0	0	1.5	2	0	0	0	3.5
WB329	ROV263-1	Bacteria;Proteobacteria;Gammaproteobacteria;Moraxellales;Moraxellaceae;Acinetobacter	99.862	6	0	0	1	1	0	0	0	4
WB33	ROV244-3	Bacteria;Firmicutes;Bacilli;Bacillales;Bacillaceae;Rossellomorea	99.094	4	0	1	0	0	0	2	0	1
WB330	ROV263-1	Bacteria;Proteobacteria;Gammaproteobacteria;Moraxellales;Moraxellaceae;Acinetobacter	99.793	7	0	0	1.5	2	0	0	0	3.5
WB331	ROV263-1	Bacteria;Proteobacteria;Gammaproteobacteria;Alteromonadales;Alteromonadaceae;Alteromonas	99.92	3	0	0	0	1	0	0	0	2
WB332	ROV263-1	Bacteria;Firmicutes;Bacilli;Bacillales;Bacillaceae;Bacillus	100	7	0	1	1	1	0	1	1	2
WB333	ROV263-1	Bacteria;Proteobacteria;Gammaproteobacteria;Enterobacterales;Yersiniaceae;Serratia	99.863	11.5	0	0	6.5	1	0	0	1	3
WB334	ROV263-1	Bacteria;Proteobacteria;Gammaproteobacteria;Moraxellales;Moraxellaceae;Acinetobacter	99.793	7	0	0	1.67	2	0	0	0	3.33
WB335	ROV263-1	Bacteria;Firmicutes;Bacilli;Bacillales;Exiguobacterium_f;Exiguobacterium	99.663	3	0	0	0	1	0	2	0	0
WB336	ROV263-1	Bacteria;Proteobacteria;Gammaproteobacteria;Moraxellales;Moraxellaceae;Acinetobacter	99.586	7	0	0	1.67	2	0	0	0	3.33
WB336-2	ROV263-1	Bacteria;Proteobacteria;Gammaproteobacteria;Enterobacterales;Yersiniaceae;Serratia	99.862	7	0	0	4.5	1.5	0	0	0	1
WB337	ROV263-1	Bacteria;Firmicutes;Bacilli;Bacillales;Bacillaceae;Bacillus	99.726	7	0	1	1	1	0	1	1	2
WB338	ROV263-1	Bacteria;Proteobacteria;Gammaproteobacteria;Moraxellales;Moraxellaceae;Acinetobacter	99.793	7	0	0	1.67	2	0	0	0	3.33
WB339	ROV263-1	Bacteria;Proteobacteria;Gammaproteobacteria;Moraxellales;Moraxellaceae;Acinetobacter	99.931	6	0	0	1	1	0	0	0	4
WB34	ROV244-3	Bacteria;Firmicutes;Bacilli;Bacillales;Bacillaceae;Cytobacillus	99.93	7	0	1	0	4	0	0	0	2
WB340	ROV263-1	Bacteria;Proteobacteria;Gammaproteobacteria;Enterobacterales;Yersiniaceae;Serratia	99.862	7	0	0	4.5	1.5	0	0	0	1
WB341	ROV263-1	Bacteria;Proteobacteria;Gammaproteobacteria;Moraxellales;Moraxellaceae;Acinetobacter	100	7	0	0	1.67	2	0	0	0	3.33
WB342	ROV263-1	Bacteria;Firmicutes;Bacilli;Bacillales;Exiguobacterium_f;Exiguobacterium	99.796	3	0	0	0	1	0	2	0	0
WB343	ROV263-1	Bacteria;Proteobacteria;Gammaproteobacteria;Moraxellales;Moraxellaceae;Acinetobacter	99.931	7	0	0	1.67	2	0	0	0	3.33
WB344	ROV263-1	Bacteria;Proteobacteria;Gammaproteobacteria;Enterobacterales;Yersiniaceae;Serratia	99.793	7	0	0	4.5	1.5	0	0	0	1
WB345	ROV263-1	Bacteria;Proteobacteria;Gammaproteobacteria;Moraxellales;Moraxellaceae;Acinetobacter	100	6	0	0	1	1	0	0	0	4
WB346	ROV263-1	Bacteria;Proteobacteria;Gammaproteobacteria;Moraxellales;Moraxellaceae;Acinetobacter	99.795	7	0	0	1.67	2	0	0	0	3.33
WB347	ROV263-1	Bacteria;Proteobacteria;Gammaproteobacteria;Enterobacterales;Yersiniaceae;Serratia	99.794	7	0	0	4.5	1.5	0	0	0	1
WB348	ROV271-1	Bacteria;Proteobacteria;Gammaproteobacteria;Pseudomonadales;Pseudomonadaceae;Pseudomonas	99.795	5	0	0	3.5	0.5	0	0	0	1
WB349	ROV271-1	Bacteria;Actinobacteria;Actinomycetia;Microbacteriales;Microbacteriaceae;Microbacterium	99.93	4	0	1	1	0	0	1	0	1
WB35	ROV244-3	Bacteria;Firmicutes;Bacilli;Bacillales;Bacillaceae;Cytobacillus	99.93	3	0	1	0	0.5	0	0	0	1.5
WB350	ROV271-1	Bacteria;Actinobacteria;Actinomycetia;Microbacteriales;Microbacteriaceae;Microbacterium	99.93	4	0	1	1	0	0	1	0	1
WB351	ROV271-1	Bacteria;Proteobacteria;Gammaproteobacteria;Moraxellales;Moraxellaceae;Acinetobacter	99.862	7	0	0	1.67	2	0	0	0	3.33
WB352	ROV271-1	Bacteria;Proteobacteria;Gammaproteobacteria;Moraxellales;Moraxellaceae;Acinetobacter	99.793	7	0	0	1.5	2	0	0	0	3.5
WB353	ROV271-1	Bacteria;Proteobacteria;Gammaproteobacteria;Moraxellales;Moraxellaceae;Acinetobacter	99.931	7	0	0	1.67	2	0	0	0	3.33
WB354	ROV271-1	Bacteria;Proteobacteria;Gammaproteobacteria;Moraxellales;Moraxellaceae;Acinetobacter	99.793	7	0	0	1.67	2	0	0	0	3.33
WB356	ROV271-1	Bacteria;Proteobacteria;Gammaproteobacteria;Moraxellales;Moraxellaceae;Acinetobacter	99.863	7	0	0	1.67	2	0	0	0	3.33
WB357	ROV271-1	Bacteria;Proteobacteria;Gammaproteobacteria;Moraxellales;Moraxellaceae;Acinetobacter	99.656	7	0	0	1.67	2	0	0	0	3.33
WB358	ROV271-1	Bacteria;Proteobacteria;Gammaproteobacteria;Enterobacterales;Yersiniaceae;Serratia	99.59	7	0	0	4.5	1.5	0	0	0	1
WB359	ROV271-1	Bacteria;Proteobacteria;Gammaproteobacteria;Moraxellales;Moraxellaceae;Acinetobacter	99.93	7	0	0	1.67	2	0	0	0	3.33
WB36	ROV244-3	Bacteria;Firmicutes;Bacilli;Bacillales;Bacillaceae;Bacillus	99.859	11.56	0	0	3.64	4.8	0	1	0.04	2.08
WB360	ROV271-1	Bacteria;Proteobacteria;Gammaproteobacteria;Enterobacterales;Yersiniaceae;Serratia	99.793	7	0	0	4.5	1.5	0	0	0	1
WB361	ROV271-1	Bacteria;Proteobacteria;Gammaproteobacteria;Moraxellales;Moraxellaceae;Acinetobacter	99.93	7	0	0	1.67	2	0	0	0	3.33
WB362	ROV271-1	Bacteria;Firmicutes;Bacilli;Bacillales;Exiguobacterium_f;Exiguobacterium	99.794	3	0	0	0	1	0	2	0	0
WB363	ROV271-1	Bacteria;Proteobacteria;Gammaproteobacteria;Enterobacterales;Yersiniaceae;Serratia	99.793	7	0	0	4.5	1.5	0	0	0	1
WB364	ROV271-1	Bacteria;Proteobacteria;Gammaproteobacteria;Enterobacterales;Yersiniaceae;Serratia	99.793	7	0	0	4.5	1.5	0	0	0	1
WB365	ROV271-1	Bacteria;Proteobacteria;Gammaproteobacteria;Enterobacterales;Yersiniaceae;Serratia	99.59	7	0	0	4.5	1.5	0	0	0	1
WB366	ROV271-1	Bacteria;Proteobacteria;Gammaproteobacteria;Moraxellales;Moraxellaceae;Acinetobacter	99.795	6	0	0	1	1	0	0	0	4
WB367	ROV271-1	Bacteria;Proteobacteria;Gammaproteobacteria;Moraxellales;Moraxellaceae;Acinetobacter	99.861	6	0	0	1	1	0	0	0	4
WB368	ROV271-1	Bacteria;Proteobacteria;Gammaproteobacteria;Enterobacterales;Yersiniaceae;Serratia	99.725	7	0	0	4.5	1.5	0	0	0	1
WB37	ROV244-3	Bacteria;Firmicutes;Bacilli;Bacillales;Bacillaceae;Sutcliffiella	100	4.5	0	1	0	0	0	2.5	0	1
WB370	ROV271-1	Bacteria;Proteobacteria;Gammaproteobacteria;Moraxellales;Moraxellaceae;Acinetobacter	99.862	7	0	0	1.67	2	0	0	0	3.33
WB371	ROV271-1	Bacteria;Proteobacteria;Gammaproteobacteria;Moraxellales;Moraxellaceae;Acinetobacter	99.93	7	0	0	1.67	2	0	0	0	3.33
WB372	ROV271-1	Bacteria;Proteobacteria;Gammaproteobacteria;Moraxellales;Moraxellaceae;Acinetobacter	99.723	7	0	0	1.67	2	0	0	0	3.33
WB373	ROV271-1	Bacteria;Firmicutes;Bacilli;Bacillales;Exiguobacterium_f;Exiguobacterium	99.796	3	0	0	0	1	0	2	0	0
WB374	ROV271-1	Bacteria;Proteobacteria;Gammaproteobacteria;Moraxellales;Moraxellaceae;Acinetobacter	99.724	7	0	0	1.67	2	0	0	0	3.33
WB375	ROV271-1	Bacteria;Proteobacteria;Gammaproteobacteria;Moraxellales;Moraxellaceae;Acinetobacter	99.793	7	0	0	1.67	2	0	0	0	3.33
WB376	ROV271-1	Bacteria;Proteobacteria;Gammaproteobacteria;Moraxellales;Moraxellaceae;Acinetobacter	99.726	7	0	0	1.67	2	0	0	0	3.33
WB377	ROV271-1	Bacteria;Proteobacteria;Gammaproteobacteria;Moraxellales;Moraxellaceae;Acinetobacter	99.793	7	0	0	1.67	2	0	0	0	3.33
WB378	ROV271-1	Bacteria;Proteobacteria;Gammaproteobacteria;Enterobacterales;Yersiniaceae;Serratia	99.454	7	0	0	4.5	1.5	0	0	0	1
WB379	ROV271-1	Bacteria;Proteobacteria;Gammaproteobacteria;Moraxellales;Moraxellaceae;Acinetobacter	99.862	7	0	0	1.67	2	0	0	0	3.33
WB38	ROV244-3	Bacteria;Firmicutes;Bacilli;Bacillales;Bacillaceae;Bacillus	99.658	6	0	0	1	3	0	1	0	1
WB380	ROV271-1	Bacteria;Proteobacteria;Gammaproteobacteria;Moraxellales;Moraxellaceae;Acinetobacter	99.862	7	0	0	1.67	2	0	0	0	3.33
WB382	ROV271-1	Bacteria;Proteobacteria;Gammaproteobacteria;Enterobacterales;Yersiniaceae;Serratia	99.793	7	0	0	4.5	1.5	0	0	0	1
WB383	ROV271-1	Bacteria;Proteobacteria;Gammaproteobacteria;Moraxellales;Moraxellaceae;Acinetobacter	99.793	7	0	0	1.67	2	0	0	0	3.33
WB384	ROV271-1	Bacteria;Proteobacteria;Gammaproteobacteria;Enterobacterales;Yersiniaceae;Serratia	99.52	11.5	0	0	6.5	1	0	0	1	3
WB385	ROV271-1	Bacteria;Proteobacteria;Gammaproteobacteria;Moraxellales;Moraxellaceae;Acinetobacter	99.93	7	0	0	1.67	2	0	0	0	3.33
WB386	ROV271-1	Bacteria;Proteobacteria;Gammaproteobacteria;Enterobacterales;Yersiniaceae;Serratia	99.861	7	0	0	4.5	1.5	0	0	0	1
WB387	ROV271-1	Bacteria;Proteobacteria;Gammaproteobacteria;Enterobacterales;Yersiniaceae;Serratia	99.656	7	0	0	4.5	1.5	0	0	0	1
WB388	ROV271-1	Bacteria;Firmicutes;Bacilli;Bacillales;Exiguobacterium_f;Exiguobacterium	99.864	3	0	0	0	1	0	2	0	0
WB389	ROV271-1	Bacteria;Proteobacteria;Gammaproteobacteria;Moraxellales;Moraxellaceae;Acinetobacter	99.795	7	0	0	1.67	2	0	0	0	3.33
WB390	ROV271-1	Bacteria;Proteobacteria;Gammaproteobacteria;Moraxellales;Moraxellaceae;Acinetobacter	99.862	7	0	0	1.67	2	0	0	0	3.33
WB391	ROV271-1	Bacteria;Firmicutes;Bacilli;Bacillales;Exiguobacterium_f;Exiguobacterium	99.864	3	0	0	0	1	0	2	0	0
WB392	ROV271-1	Bacteria;Proteobacteria;Gammaproteobacteria;Moraxellales;Moraxellaceae;Acinetobacter	99.862	7	0	0	1.67	2	0	0	0	3.33
WB393	ROV271-1	Bacteria;Proteobacteria;Gammaproteobacteria;Enterobacterales;Yersiniaceae;Serratia	99.793	7	0	0	4.5	1.5	0	0	0	1
WB394	ROV271-1	Bacteria;Proteobacteria;Gammaproteobacteria;Moraxellales;Moraxellaceae;Acinetobacter	99.587	7	0	0	1.67	2	0	0	0	3.33
WB395	ROV271-1	Bacteria;Proteobacteria;Gammaproteobacteria;Enterobacterales;Yersiniaceae;Serratia	99.861	7	0	0	4.5	1.5	0	0	0	1
WB396	ROV271-1	Bacteria;Proteobacteria;Gammaproteobacteria;Enterobacterales;Yersiniaceae;Serratia	99.725	7	0	0	4.5	1.5	0	0	0	1
WB397	ROV271-1	Bacteria;Proteobacteria;Gammaproteobacteria;Enterobacterales;Yersiniaceae;Serratia	99.656	7	0	0	4.5	1.5	0	0	0	1
WB398	ROV271-1	Bacteria;Proteobacteria;Gammaproteobacteria;Moraxellales;Moraxellaceae;Acinetobacter	99.588	7	0	0	1.67	2	0	0	0	3.33
WB399	ROV271-1	Bacteria;Proteobacteria;Gammaproteobacteria;Moraxellales;Moraxellaceae;Acinetobacter	99.656	7	0	0	1.67	2	0	0	0	3.33
WB4	ROV262-4	Bacteria;Firmicutes;Bacilli;Bacillales;Bacillaceae;Rossellomorea	100	9	0	1	2	3	0	2	0	1
WB40	ROV244-3	Bacteria;Firmicutes;Bacilli;Bacillales;Bacillaceae;Bacillus	100	7	0	1	1	1	0	1	1	2
WB400	ROV271-1	Bacteria;Proteobacteria;Gammaproteobacteria;Moraxellales;Moraxellaceae;Acinetobacter	99.655	7	0	0	1.67	2	0	0	0	3.33
WB401	ROV271-1	Bacteria;Proteobacteria;Gammaproteobacteria;Pseudomonadales;Pseudomonadaceae;Pseudomonas	99.93	5	0	0	3.5	0.5	0	0	0	1
WB403	ROV271-5	Bacteria;Firmicutes;Bacilli;Bacillales;Planococcaceae;Lysinibacillus	99.862	19	0	1	11	3	0	1	0	3
WB404	ROV271-5	Bacteria;Firmicutes;Bacilli;Bacillales;Planococcaceae;Metasolibacillus	98.478	7	0	1	1	1	0	2	1	1
WB405	ROV271-5	Bacteria;Firmicutes;Bacilli;Bacillales;Planococcaceae;Metasolibacillus	98.757	7	0	1	1	1	0	1	0	3
WB406	ROV271-5	Bacteria;Firmicutes;Bacilli;Bacillales;Bacillaceae;Peribacillus	99.793	8.67	0	1	1.33	2	0	2	0	2.33
WB407	ROV271-5	Bacteria;Firmicutes;Bacilli;Bacillales;Planococcaceae;Lysinibacillus	99.314	19	0	1	11	3	0	1	0	3
WB408	ROV271-5	Bacteria;Firmicutes;Bacilli;Bacillales;Bacillaceae;Bacillus	99.724	6	0	1	0	2	0	1	0	2
WB41	ROV244-3	Bacteria;Firmicutes;Bacilli;Bacillales;Bacillaceae;Bacillus	99.929	7	0	1	1	1	0	1	1	2
WB410	ROV271-5	Bacteria;Firmicutes;Bacilli;Bacillales;Bacillaceae;Bacillus	99.724	6	0	1	0	2	0	1	0	2
WB411	ROV271-5	Bacteria;Firmicutes;Bacilli;Bacillales;Bacillaceae;Peribacillus	99.861	8.67	0	1	1.33	2	0	2	0	2.33
WB412	ROV271-5	Bacteria;Firmicutes;Bacilli;Bacillales;Bacillaceae;Bacillus	99.654	13	0	1	4	4	0	1	0	3
WB413	ROV271-5	Bacteria;Firmicutes;Bacilli;Bacillales;Planococcaceae;Paenisporosarcina	98.968	5	0	1	0	0	0	2	0	2
WB414	ROV271-5	Bacteria;Firmicutes;Bacilli;Bacillales;Bacillaceae;Rossellomorea	99.515	4	0	1	0	0	0	2	0	1
WB415	ROV271-5	Bacteria;Firmicutes;Bacilli;Bacillales;Bacillaceae;Bacillus	100	10	0	0	2	4	0	1	0	3
WB416	ROV271-5	Bacteria;Firmicutes;Bacilli;Bacillales;Bacillaceae;Rossellomorea	99.302	6	0	1	0	2	0	2	0	1
WB417	ROV271-5	Bacteria;Firmicutes;Bacilli;Bacillales;Bacillaceae;Bacillus	99.724	7	0	0	1	4	0	1	0	1
WB418	ROV271-5	Bacteria;Firmicutes;Bacilli;Bacillales;Bacillaceae;Rossellomorea	99.385	9	0	1	2	3	0	2	0	1
WB419	ROV271-5	Bacteria;Firmicutes;Bacilli;Bacillales;Bacillaceae;Bacillus	99.793	13	0	0	3	6	0	1	0	3
WB42	ROV244-3	Bacteria;Firmicutes;Bacilli;Bacillales;Bacillaceae;Bacillus	99.59	8	0	0	2	3	0	1	0	2
WB420	ROV262-5	Bacteria;Firmicutes;Bacilli;Bacillales;Bacillaceae;Bacillus	100	10	0	2	1	2	0	1	0	4
WB421	ROV262-5	Bacteria;Firmicutes;Bacilli;Bacillales;Bacillaceae;Bacillus	99.862	10	0	0	5	2	0	1	0	2
WB422	ROV262-5	Bacteria;Firmicutes;Bacilli;Bacillales;Bacillaceae;Bacillus	99.931	22	0	0	15	3	0	1	0	3
WB423	ROV262-5	Bacteria;Firmicutes;Bacilli;Bacillales;Bacillaceae;Niallia	100	5	0	0	2	1	0	0	0	2
WB425	ROV262-5	Bacteria;Firmicutes;Bacilli;Bacillales;Bacillaceae;Rossellomorea	99.931	5	0	1	1	1	0	2	0	0
WB426	ROV262-5	Bacteria;Firmicutes;Bacilli;Bacillales;Bacillaceae;Bacillus	99.862	10	0	2	1	2	0	1	0	4
WB427	ROV262-5	Bacteria;Firmicutes;Bacilli;Bacillales;Bacillaceae;Priestia	100	8	0	1	0	3	0	3	0	1
WB428	ROV262-5	Bacteria;Firmicutes;Bacilli;Bacillales;Bacillaceae;Bacillus	99.793	12.5	0	0	4.84	4.16	0	1	0.5	2
WB429	ROV262-5	Bacteria;Firmicutes;Bacilli;Bacillales;Planococcaceae;Psychrobacillus	97.671	3	0	1	0	1	0	1	0	0
WB43	ROV244-3	Bacteria;Firmicutes;Bacilli;Bacillales;Bacillaceae;Rossellomorea	99.366	6	0	1	0	2	0	2	0	1
WB430	ROV262-5	Bacteria;Firmicutes;Bacilli;Bacillales;Planococcaceae;Psychrobacillus	100	3	0	1	0	1	0	1	0	0
WB431	ROV262-5	Bacteria;Firmicutes;Bacilli;Bacillales;Bacillaceae;Niallia	99.862	5	0	0	2	1	0	0	0	2
WB432	ROV262-5	Bacteria;Firmicutes;Bacilli;Bacillales;Bacillaceae;Niallia	99.862	5	0	0	2	1	0	0	0	2
WB433	ROV262-5	Bacteria;Firmicutes;Bacilli;Bacillales;Planococcaceae;Lysinibacillus	99.862	5	0	1	0	1	0	1	0	2
WB434	ROV262-5	Bacteria;Firmicutes;Bacilli;Bacillales;Planococcaceae;Lysinibacillus	99.931	5	0	1	0	1	0	1	0	2
WB435	ROV262-5	Bacteria;Firmicutes;Bacilli;Bacillales;Bacillaceae;Bacillus	99.793	6	0	1	0	2	0	1	0	2
WB436	ROV262-5	Bacteria;Firmicutes;Bacilli;Bacillales;Planococcaceae;Metasolibacillus	100	8	0	1	1	2	0	1	1	2
WB437	ROV262-5	Bacteria;Firmicutes;Bacilli;Bacillales;Bacillaceae;Bacillus	99.862	6	0	1	0	2	0	1	0	2
WB438	ROV263-2	Bacteria;Firmicutes;Bacilli;Bacillales;Bacillaceae;Bacillus	99.931	6	0	1	0	2	0	1	0	2
WB439	ROV263-2	Bacteria;Firmicutes;Bacilli;Bacillales;Planococcaceae;Metasolibacillus	99.92	8	0	1	1	2	0	1	1	2
WB44	ROV262-4	Bacteria;Firmicutes;Bacilli;Bacillales;Bacillaceae;Bacillus	99.789	13	0	0	6	4	0	1	0	2
WB440	ROV263-2	Bacteria;Firmicutes;Bacilli;Bacillales;Bacillaceae;Bacillus	99.861	6	0	1	0	2	0	1	0	2
WB441	ROV263-2	Bacteria;Firmicutes;Bacilli;Bacillales;Bacillaceae;Bacillus	99.724	6	0	1	0	2	0	1	0	2
WB442	ROV263-2	Bacteria;Firmicutes;Bacilli;Bacillales;Planococcaceae;Lysinibacillus	99.793	5	0	1	0	1	0	1	0	2
WB443	ROV263-2	Bacteria;Firmicutes;Bacilli;Bacillales;Bacillaceae;Bacillus	100	6	0	1	0	2	0	1	0	2
WB445	ROV263-2	Bacteria;Firmicutes;Bacilli;Bacillales;Planococcaceae;Lysinibacillus	99.931	5	0	1	0	1	0	1	0	2
WB446	ROV263-2	Bacteria;Firmicutes;Bacilli;Bacillales;Bacillaceae;Bacillus	100	10	0	0	2	4	0	1	0	3
WB447	ROV263-2	Bacteria;Firmicutes;Bacilli;Bacillales;Bacillaceae;Priestia	99.931	8	0	1	0	3	0	3	0	1
WB449	ROV263-2	Bacteria;Firmicutes;Bacilli;Bacillales;Bacillaceae;Priestia	99.524	8.54	0.23	0.92	0.84	1.46	0	2.85	0	2.25
WB45	ROV262-4	Bacteria;Firmicutes;Bacilli;Bacillales;Bacillaceae;Bacillus	99.791	13	0	0	6	4	0	1	0	2
WB451	ROV263-2	Bacteria;Firmicutes;Bacilli;Bacillales;Bacillaceae;Priestia	99.725	8	0	1	0	3	0	3	0	1
WB452	ROV263-2	Bacteria;Firmicutes;Bacilli;Bacillales;Bacillaceae;Priestia	99.862	8	0	1	0	3	0	3	0	1
WB453	ROV263-2	Bacteria;Firmicutes;Bacilli;Bacillales;Bacillaceae;Bacillus	100	10	0	0	5	2	0	1	0	2
WB454	ROV263-2	Bacteria;Firmicutes;Bacilli;Bacillales;Bacillaceae;Bacillus	99.655	10	0	0	3	4	0	1	0	2
WB455	ROV263-2	Bacteria;Firmicutes;Bacilli;Bacillales;Bacillaceae;Bacillus	99.931	10	0	1	4	1.5	0	1	0	2.5
WB456	ROV244-2	Bacteria;Firmicutes;Bacilli;Bacillales;Bacillaceae;Jeotgalibacillus	99.241	5	0	1	0	2	0	1	0	1
WB457	ROV244-2	Bacteria;Firmicutes;Bacilli;Bacillales;Bacillaceae;Rossellomorea	99.793	4	0	1	0	0	0	2	0	1
WB458	ROV244-2	Bacteria;Firmicutes;Bacilli;Bacillales;Bacillaceae;Priestia	99.862	6	0	1	0	2	0	2	0	1
WB459	ROV244-2	Bacteria;Firmicutes;Bacilli;Bacillales;Bacillaceae;Cytobacillus	99.931	7	0	1	0	4	0	0	0	2
WB46	ROV262-4	Bacteria;Firmicutes;Bacilli;Bacillales;Bacillaceae;Bacillus	99.72	13	0	0	6	4	0	1	0	2
WB460	ROV244-2	Bacteria;Firmicutes;Bacilli;Bacillales;Bacillaceae;Cytobacillus	99.794	7	0	1	0	4	0	0	0	2
WB461	ROV244-2	Bacteria;Firmicutes;Bacilli;Bacillales;Bacillaceae;Cytobacillus	99.862	7	0	1	0	4	0	0	0	2
WB462	ROV244-2	Bacteria;Firmicutes;Bacilli;Bacillales;Bacillaceae;Mesobacillus	99.931	2	0	1	0	1	0	0	0	0
WB463	ROV244-2	Bacteria;Firmicutes;Bacilli;Bacillales;Bacillaceae;Cytobacillus	99.931	7	0	1	0	4	0	0	0	2
WB464	ROV244-2	Bacteria;Firmicutes;Bacilli;Bacillales;Bacillaceae;Jeotgalibacillus	99.309	5	0	1	0	2	0	1	0	1
WB465	ROV244-2	Bacteria;Firmicutes;Bacilli;Bacillales;Bacillaceae;Mesobacillus	99.794	2	0	1	0	1	0	0	0	0
WB466	ROV244-2	Bacteria;Firmicutes;Bacilli;Bacillales;Bacillaceae;Cytobacillus	99.931	7	0	1	0	4	0	0	0	2
WB467	ROV244-2	Bacteria;Firmicutes;Bacilli;Bacillales;Bacillaceae;Bacillus	99.862	10	0	0	5	2	0	1	0	2
WB469	ROV244-2	Bacteria;Firmicutes;Bacilli;Bacillales;Bacillaceae;Mesobacillus	99.931	2	0	1	0	1	0	0	0	0
WB470	ROV244-2	Bacteria;Firmicutes;Bacilli;Bacillales;Bacillaceae;Cytobacillus	99.792	7	0	1	0	4	0	0	0	2
WB471	ROV244-2	Bacteria;Firmicutes;Bacilli;Bacillales;Bacillaceae;Rossellomorea	99.309	6	0	1	0	2	0	2	0	1
WB472	ROV244-2	Bacteria;Firmicutes;Bacilli;Bacillales;Bacillaceae;Jeotgalibacillus	99.241	5	0	1	0	2	0	1	0	1
WB473	ROV244-2	Bacteria;Firmicutes;Bacilli;Bacillales;Bacillaceae;Mesobacillus	99.861	2	0	1	0	1	0	0	0	0
WB474	ROV251-4	Bacteria;Firmicutes;Bacilli;Bacillales;Bacillaceae;Metabacillus	99.861	6	0	1	0	0	0	3	1	1
WB475	ROV251-4	Bacteria;Firmicutes;Bacilli;Bacillales;Bacillaceae;Metabacillus	99.721	5	0	1	0	1	0	2	0	1
WB476	ROV251-4	Bacteria;Firmicutes;Bacilli;Bacillales;Bacillaceae;Metabacillus	99.723	5	0	1	0	1	0	2	0	1
WB477	ROV251-4	Bacteria;Firmicutes;Bacilli;Bacillales;Bacillaceae;Metabacillus	99.791	5	0	1	0	1	0	2	0	1
WB478	ROV251-4	Bacteria;Firmicutes;Bacilli;Bacillales;Bacillaceae;Bacillus	99.862	10	0	2	1	2	0	1	0	4
WB480	ROV251-4	Bacteria;Firmicutes;Bacilli;Bacillales;Bacillaceae;Metabacillus	99.791	5	0	1	0	1	0	2	0	1
WB481	ROV251-4	Bacteria;Firmicutes;Bacilli;Bacillales;Planococcaceae;Lysinibacillus	99.725	5	0	1	0	1	0	1	0	2
WB482	ROV251-4	Bacteria;Firmicutes;Bacilli;Bacillales;Bacillaceae;Bacillus	99.655	7	0	0	1	4	0	1	0	1
WB483	ROV252-2	Bacteria;Firmicutes;Bacilli;Bacillales;Bacillaceae;Bacillus	100	10	0	2	1	2	0	1	0	4
WB484	ROV252-2	Bacteria;Firmicutes;Bacilli;Bacillales;Bacillaceae;Cytobacillus	99.931	3	0	1	0	0.5	0	0	0	1.5
WB485	ROV252-2	Bacteria;Firmicutes;Bacilli;Bacillales;Bacillaceae;Bacillus	99.931	13.5	0	1	6	1.5	0	2	1	2
WB487	ROV252-2	Bacteria;Firmicutes;Bacilli;Bacillales;Bacillaceae;Cytobacillus	99.931	7	0	1	0	4	0	0	0	2
WB488	ROV252-2	Bacteria;Firmicutes;Bacilli;Bacillales;Bacillaceae;Bacillus	99.931	13.5	0	1	6	1.5	0	2	1	2
WB489	ROV252-2	Bacteria;Firmicutes;Bacilli;Bacillales;Bacillaceae;Bacillus	99.861	13.5	0	1	6	1.5	0	2	1	2
WB490	ROV251-5	Bacteria;Firmicutes;Bacilli;Bacillales;Planococcaceae;Lysinibacillus	99.655	5	0	1	0	1	0	1	0	2
WB491	ROV251-5	Bacteria;Firmicutes;Bacilli;Bacillales;Planococcaceae;Ureibacillus	98.338	4	0	1	0	1	0	1	0	1
WB495	ROV251-5	Bacteria;Firmicutes;Bacilli;Bacillales;Planococcaceae;Ureibacillus	98.358	4	0	1	0	1	0	1	0	1
WB498	ROV251-5	Bacteria;Firmicutes;Bacilli;Bacillales;Bacillaceae;Metabacillus	99.793	6	0	1	0	0	0	3	1	1
WB499	ROV251-5	Bacteria;Firmicutes;Bacilli;Bacillales;Bacillaceae;Neobacillus	99.371	7	0	1	0	3	0	2	0	1
WB5	ROV262-4	Bacteria;Firmicutes;Bacilli;Bacillales;Bacillaceae;Rossellomorea	99.438	6	0	1	0	2	0	2	0	1
WB50	ROV262-4	Bacteria;Firmicutes;Bacilli;Bacillales;Bacillaceae;Bacillus	99.789	13	0	0	6	4	0	1	0	2
WB500	ROV251-5	Bacteria;Firmicutes;Bacilli;Bacillales;Bacillaceae;Priestia	100	8	0	1	0	3	0	3	0	1
WB501	ROV251-5	Bacteria;Firmicutes;Bacilli;Bacillales;Bacillaceae;Metabacillus	99.582	5	0	1	0	1	0	2	0	1
WB502	ROV251-5	Bacteria;Firmicutes;Bacilli;Bacillales;Bacillaceae;Bacillus	99.931	12	0	0	5	4	0	1	0	2
WB503	ROV251-6	Bacteria;Firmicutes;Bacilli;Bacillales;Planococcaceae;Ureibacillus	99.653	3	0	1	0	1	0	1	0	0
WB504	ROV251-6	Bacteria;Firmicutes;Bacilli;Bacillales;Planococcaceae;Ureibacillus	99.585	3	0	1	0	1	0	1	0	0
WB505	ROV251-6	Bacteria;Firmicutes;Bacilli;Bacillales;Planococcaceae;Lysinibacillus	99.92	20	0	1	12	3	0	1	0	3
WB506	ROV251-6	Bacteria;Firmicutes;Bacilli;Bacillales;Bacillaceae;Metabacillus	99.931	8	0	1	0	2	0	4	0	1
WB507	ROV251-6	Bacteria;Firmicutes;Bacilli;Bacillales;Bacillaceae;Bacillus	100	11.56	0	0	3.64	4.8	0	1	0.04	2.08
WB508	ROV251-6	Bacteria;Firmicutes;Bacilli;Bacillales;Bacillaceae;Metabacillus	99.862	8	0	1	0	2	0	4	0	1
WB509	ROV251-6	Bacteria;Firmicutes;Bacilli;Bacillales;Bacillaceae;Metabacillus	99.794	8	0	1	0	2	0	4	0	1
WB51	ROV262-4	Bacteria;Firmicutes;Bacilli;Bacillales;Bacillaceae;Bacillus	99.93	10	0	0	3	4	0	1	0	2
WB510	ROV251-6	Bacteria;Firmicutes;Bacilli;Bacillales;Bacillaceae;Metabacillus	99.724	8	0	1	0	2	0	4	0	1
WB511	ROV262-2	Bacteria;Firmicutes;Bacilli;Bacillales;Planococcaceae;Lysinibacillus	99.655	6	0	1	1	2	0	1	0	1
WB512	ROV262-2	Bacteria;Firmicutes;Bacilli;Bacillales;Bacillaceae;Peribacillus	99.931	7	0	1	1	1	0	2	0	2
WB513	ROV262-2	Bacteria;Firmicutes;Bacilli;Bacillales;Planococcaceae;Lysinibacillus	99.931	6	0	1	1	2	0	1	0	1
WB514	ROV262-2	Bacteria;Firmicutes;Bacilli;Bacillales;Bacillaceae;Bacillus	99.863	6	0	1	0	2	0	1	0	2
WB515	ROV262-2	Bacteria;Firmicutes;Bacilli;Bacillales;Bacillaceae;Bacillus	99.862	6	0	1	0	2	0	1	0	2
WB516	ROV262-2	Bacteria;Firmicutes;Bacilli;Bacillales;Bacillaceae;Peribacillus	99.565	4	0	0	0	1	0	1	0	2
WB517	ROV262-2	Bacteria;Firmicutes;Bacilli;Bacillales;Bacillaceae;Bacillus	99.931	14	0	0	5	5	0	1	0	3
WB518	ROV262-2	Bacteria;Firmicutes;Bacilli;Bacillales;Bacillaceae;Priestia	100	8	0	1	0	3	0	3	0	1
WB519	ROV262-2	Bacteria;Firmicutes;Bacilli;Bacillales;Bacillaceae;Bacillus	99.931	13	0	1	5	3	0	2	1	1
WB520	ROV262-2	Bacteria;Firmicutes;Bacilli;Bacillales;Bacillaceae;Bacillus	99.655	13	0	0	5	6	0	1	0	1
WB521	ROV262-2	Bacteria;Firmicutes;Bacilli;Bacillales;Bacillaceae;Bacillus	99.726	10	0	0	5	2	0	1	0	2
WB522	ROV262-2	Bacteria;Firmicutes;Bacilli;Bacillales;Bacillaceae;Bacillus	99.863	9	0	0	2	5	0	1	0	1
WB523	ROV262-2	Bacteria;Firmicutes;Bacilli;Bacillales;Bacillaceae;Bacillus	99.862	10	0	1	4	1.5	0	1	0	2.5
WB524	ROV262-2	Bacteria;Firmicutes;Bacilli;Bacillales;Planococcaceae;Lysinibacillus	99.931	5	0	1	0	1	0	1	0	2
WB525	ROV262-2	Bacteria;Firmicutes;Bacilli;Bacillales;Bacillaceae;Priestia	99.725	8	0	1	0	3	0	3	0	1
WB526	ROV263-3	Bacteria;Firmicutes;Bacilli;Bacillales;Bacillaceae;Peribacillus	99.686	8	0	1	0	2	0	2	0	3
WB527	ROV263-3	Bacteria;Firmicutes;Bacilli;Bacillales;Planococcaceae;Ureibacillus	99.365	4	0	1	0	1	0	1	0	1
WB528	ROV263-3	Bacteria;Firmicutes;Bacilli;Bacillales;Planococcaceae;Metasolibacillus	98.903	7	0	1	1	1	0	1	0	3
WB529	ROV263-3	Bacteria;Firmicutes;Bacilli;Bacillales;Planococcaceae;Psychrobacillus	100	3	0	1	0	1	0	1	0	0
WB53	ROV244-3	Bacteria;Firmicutes;Bacilli;Bacillales;Bacillaceae;Bacillus	99.79	14	0	0	5	5	0	1	0	3
WB530	ROV263-3	Bacteria;Firmicutes;Bacilli;Bacillales;Planococcaceae;Ureibacillus	99.445	4	0	1	0	1	0	1	0	1
WB531	ROV263-3	Bacteria;Firmicutes;Bacilli;Bacillales;Bacillaceae;Peribacillus	98.352	9	0	1	0	3	0	2	0	3
WB533	ROV263-3	Bacteria;Firmicutes;Bacilli;Bacillales;Bacillaceae;Bacillus	99.863	0	0	0	0	0	0	0	0	0
WB534	ROV263-3	Bacteria;Firmicutes;Bacilli;Bacillales;Bacillaceae;Bacillus	100	11.96	0	0	3.67	5.12	0	1	0	2.16
WB535	ROV263-3	Bacteria;Firmicutes;Bacilli;Bacillales;Bacillaceae;Bacillus	99.794	0	0	0	0	0	0	0	0	0
WB536	ROV263-3	Bacteria;Firmicutes;Bacilli;Bacillales;Bacillaceae;Rossellomorea	99.862	5	0	1	1	1	0	2	0	0
WB537	ROV263-3	Bacteria;Firmicutes;Bacilli;Bacillales;Bacillaceae;Bacillus	99.931	22	0	0	15	3	0	1	0	3
WB538	ROV271-2	Bacteria;Firmicutes;Bacilli;Bacillales;Bacillaceae;Bacillus	99.931	6	0	1	0	2	0	1	0	2
WB539	ROV271-2	Bacteria;Firmicutes;Bacilli;Bacillales;Planococcaceae;Lysinibacillus	99.863	5	0	1	0	1	0	1	0	2
WB54	ROV244-3	Bacteria;Firmicutes;Bacilli;Bacillales;Bacillaceae;Bacillus	99.79	14	0	0	5	5	0	1	0	3
WB540	ROV271-2	Bacteria;Firmicutes;Bacilli;Bacillales;Planococcaceae;Lysinibacillus	99.931	5	0	1	0	1	0	1	0	2
WB541	ROV271-2	Bacteria;Firmicutes;Bacilli;Bacillales;Planococcaceae;Ureibacillus	99.365	4	0	1	0	1	0	1	0	1
WB542	ROV271-2	Bacteria;Firmicutes;Bacilli;Bacillales;Bacillaceae;Bacillus	99.725	4	0	0	0	1	0	1	0	2
WB543	ROV271-2	Bacteria;Firmicutes;Bacilli;Bacillales;Planococcaceae;Solibacillus	97.516	4	0	1	1	0	0	1	0	1
WB544	ROV271-2	Bacteria;Firmicutes;Bacilli;Bacillales;Bacillaceae;Bacillus	99.862	6	0	1	0	2	0	1	0	2
WB545	ROV271-2	Bacteria;Firmicutes;Bacilli;Bacillales;Planococcaceae;Caryophanon	97.471	4	0	1	1	0	0	1	0	1
WB546	ROV271-2	Bacteria;Firmicutes;Bacilli;Bacillales;Bacillaceae;Cytobacillus	99.656	5	0	1	0	1	0	1	0	2
WB547	ROV271-2	Bacteria;Firmicutes;Bacilli;Bacillales;Bacillaceae;Metabacillus	99.515	5	0	1	0	1	0	2	0	1
WB55	ROV244-3	Bacteria;Firmicutes;Bacilli;Bacillales;Bacillaceae;Bacillus	99.72	14	0	0	5	5	0	1	0	3
WB550	ROV271-2	Bacteria;Firmicutes;Bacilli;Bacillales;Planococcaceae;Lysinibacillus	99.863	5	0	1	0	1	0	1	0	2
WB552	ROV271-2	Bacteria;Firmicutes;Bacilli;Bacillales;Planococcaceae;Lysinibacillus	99.657	5	0	1	0	1	0	1	0	2
WB553	ROV271-2	Bacteria;Firmicutes;Bacilli;Bacillales;Bacillaceae;Robertmurraya	99.422	4	0	1	0	1	0	2	0	0
WB56	ROV244-3	Bacteria;Firmicutes;Bacilli;Bacillales;Bacillaceae;Bacillus	99.721	14	0	0	5	5	0	1	0	3
WB57	ROV244-3	Bacteria;Firmicutes;Bacilli;Bacillales;Bacillaceae;Bacillus	100	7	0	1	1	1	0	1	1	2
WB58	ROV244-3	Bacteria;Firmicutes;Bacilli;Bacillales;Bacillaceae;Bacillus	100	10	0	0	3	4	0	1	0	2
WB59	ROV244-3	Bacteria;Firmicutes;Bacilli;Bacillales;Bacillaceae;Bacillus	99.86	10	0	0	3	4	0	1	0	2
WB6	ROV262-4	Bacteria;Firmicutes;Bacilli;Bacillales;Bacillaceae;Rossellomorea	99.443	6	0	1	0	2	0	2	0	1
WB60	ROV244-3	Bacteria;Firmicutes;Bacilli;Bacillales;Bacillaceae;Bacillus	99.929	10	0	0	3	4	0	1	0	2
WB61	ROV244-3	Bacteria;Firmicutes;Bacilli;Bacillales;Bacillaceae;Bacillus	99.721	14	0	0	5	5	0	1	0	3
WB63	ROV244-3	Bacteria;Firmicutes;Bacilli;Bacillales;Bacillaceae;Bacillus	99.584	14	0	0	5	5	0	1	0	3
WB65	ROV262-4	Bacteria;Firmicutes;Bacilli;Bacillales;Bacillaceae;Rossellomorea	99.929	9	0	1	2	3	0	2	0	1
WB66	ROV262-4	Bacteria;Firmicutes;Bacilli;Bacillales;Bacillaceae;Rossellomorea	99.929	9	0	1	2	3	0	2	0	1
WB67	ROV262-4	Bacteria;Firmicutes;Bacilli;Bacillales;Bacillaceae;Rossellomorea	99.929	9	0	1	2	3	0	2	0	1
WB68	ROV262-4	Bacteria;Firmicutes;Bacilli;Bacillales;Bacillaceae;Rossellomorea	99.315	6	0	1	0	2	0	2	0	1
WB69	ROV262-4	Bacteria;Firmicutes;Bacilli;Bacillales;Planococcaceae;Paenisporosarcina	99.437	5	0	1	0	0	0	2	0	2
WB7	ROV262-4	Bacteria;Firmicutes;Bacilli;Bacillales;Bacillaceae;Bacillus	99.788	13	0	0	6	4	0	1	0	2
WB70	ROV262-4	Bacteria;Firmicutes;Bacilli;Bacillales;Bacillaceae;Rossellomorea	99.44	6	0	1	0	2	0	2	0	1
WB73	ROV262-4	Bacteria;Firmicutes;Bacilli;Bacillales;Bacillaceae;Metabacillus	99.647	5	0	1	0	1	0	2	0	1
WB74	ROV262-4	Bacteria;Firmicutes;Bacilli;Bacillales;Bacillaceae;Rossellomorea	99.683	7	0	1	0	2	0	2	0	2
WB75	ROV262-4	Bacteria;Firmicutes;Bacilli;Bacillales;Bacillaceae;Rossellomorea	99.683	7	0	1	0	2	0	2	0	2
WB76	ROV244-3	Bacteria;Firmicutes;Bacilli;Bacillales;Bacillaceae;Bacillus	99.861	7.33	0	1	1	0.99	0	2.33	0	2
WB77	ROV244-3	Bacteria;Firmicutes;Bacilli;Bacillales;Planococcaceae;Metasolibacillus	99.585	8.33	0	1	1	3	0	1	0	2.33
WB78	ROV244-3	Bacteria;Firmicutes;Bacilli;Bacillales;Bacillaceae;Bacillus	99.79	7	0	0	2	3	0	1	0	1
WB79	ROV244-3	Bacteria;Firmicutes;Bacilli;Bacillales;Bacillaceae;Bacillus	99.79	7	0	0	2	3	0	1	0	1
WB8	ROV262-4	Bacteria;Firmicutes;Bacilli;Bacillales;Bacillaceae;Bacillus	99.512	14	0	0	5	5	0	1	0	3
WB80	ROV244-3	Bacteria;Firmicutes;Bacilli;Bacillales;Planococcaceae;Metasolibacillus	99.86	8.33	0	1	1	3	0	1	0	2.33
WB82	ROV244-3	Bacteria;Firmicutes;Bacilli;Bacillales;Bacillaceae;Bacillus	99.892	7	0	0	2	2	0	1	0	2
WB84	ROV244-3	Bacteria;Firmicutes;Bacilli;Bacillales;Bacillaceae;Bacillus	99.788	11	0	0	2	6	0	1	0	2
WB85	ROV244-3	Bacteria;Firmicutes;Bacilli;Bacillales;Planococcaceae;Metasolibacillus	99.593	8	0	1	1	2	0	1	1	2
WB86	ROV244-3	Bacteria;Firmicutes;Bacilli;Bacillales;Planococcaceae;Metasolibacillus	98.368	8	0	1	2	1	0	1	1	2
WB87	ROV244-3	Bacteria;Firmicutes;Bacilli;Bacillales;Bacillaceae;Bacillus	99.72	10	0	0	3	4	0	1	0	2
WB88	ROV244-3	Bacteria;Firmicutes;Bacilli;Bacillales;Bacillaceae;Bacillus	99.79	7	0	1	1	1	0	1	1	2
WB89	ROV244-3	Bacteria;Firmicutes;Bacilli;Bacillales;Bacillaceae;Bacillus	99.93	11.56	0	0	3.64	4.8	0	1	0.04	2.08
WB9	ROV262-4	Bacteria;Firmicutes;Bacilli;Bacillales;Bacillaceae;Bacillus	99.651	7	0	1	1	1	0	1	1	2
WB90	ROV262-4	Bacteria;Firmicutes;Bacilli;Bacillales;Bacillaceae;Pseudalkalibacillus	99.37	7	0	1	0	3	0	2	0	1
WB91	ROV262-4	Bacteria;Firmicutes;Bacilli;Bacillales;Planococcaceae;Metasolibacillus	99.72	8.5	0	1	2.5	2	0	1	0	2
WB92	ROV262-4	Bacteria;Firmicutes;Bacilli;Bacillales;Planococcaceae;Metasolibacillus	99.86	8.5	0	1	2.5	2	0	1	0	2
WB93	ROV262-4	Bacteria;Firmicutes;Bacilli;Bacillales;Planococcaceae;Metasolibacillus	99.93	8.5	0	1	2.5	2	0	1	0	2
WB94	ROV262-4	Bacteria;Firmicutes;Bacilli;Bacillales;Bacillaceae;Bacillus	99.93	7	0	1	1	1	0	1	1	2
WB95	ROV262-4	Bacteria;Firmicutes;Bacilli;Bacillales;Bacillaceae;Rossellomorea	99.37	6	0	1	0	2	0	2	0	1
WB96	ROV262-4	Bacteria;Firmicutes;Bacilli;Bacillales;Planococcaceae;Lysinibacillus	99.861	6	0	1	1	2	0	1	0	1
WB97	ROV262-4	Bacteria;Firmicutes;Bacilli;Bacillales;Planococcaceae;Metasolibacillus	99.86	8.5	0	1	2.5	2	0	1	0	2
WB98	ROV262-4	Bacteria;Firmicutes;Bacilli;Bacillales;Planococcaceae;Metasolibacillus	99.93	8.5	0	1	2.5	2	0	1	0	2
WB99	ROV262-4	Bacteria;Firmicutes;Bacilli;Bacillales;Bacillaceae;Bacillus	99.79	14	0	0	5	5	0	1	0	3
