# Supplementary material for: Exploring the Biosynthetic Potential of Microorganisms from the South China Sea Cold Seep Using Culture-Dependent and Culture-Independent Approaches
Source: Mar Drugs. 2025 Jul 30;23(8):313. doi: 10.3390/md23080313 (PMC12387464; doi:10.3390/md23080313)
Supplement: Supplementary file 1 [file marinedrugs-23-00313-s001.zip › Table S6. 305 MAGs abundance in 18 cold seep samples.xlsx]

## Sheet: bin_abundance_table
Genomic bins	GTDB taxonomy	ROV251-1	ROV251-2	ROV251-3	ROV251-4	ROV251-5	ROV251-6	ROV262-1	ROV262-2	ROV262-3	ROV262-4	ROV262-5	ROV262-6	ROV271-1	ROV271-2	ROV271-3	ROV271-4	ROV271-5	ROV271-6
bin.323	d__Bacteria;p__UBA6262;c__UBA6262;o__WVXT01;f__JAUXBS01;g__JAUXBS01;s__JAUXBS01 sp030619245	0	0	0	0	0.060039	0.035508	0.900751	1.92584	2.85126	2.00516	0.126698	0.565284	0	0	0.004239	0	0.009873	0
bin.126	d__Bacteria;p__Pseudomonadota;c__Gammaproteobacteria;o__Woeseiales;f__Woeseiaceae;g__UBA1847;s__	0.132303	0.156168	1.89216	0.779998	0.0207865	0.032286	0	0	0	0	0	0	0.118028	0.260964	0.204066	0	0	0
bin.267	d__Bacteria;p__Actinomycetota;c__Acidimicrobiia;o__UBA5794;f__UBA5794;g__B3-G11;s__	0.40169	0	0.954258	0.384337	0.150805	0.246181	0	0	0	0	0	0	0	0	0.163312	0.089851	0	0
bin.89	d__Bacteria;p__Bacteroidota;c__Bacteroidia;o__Bacteroidales;f__GCA-2748055;g__GCA-2748055;s__	1.82665	0.0736515	0.235951	0.102753	0.077693	0.303046	0.056735	0.07256	0.074736	0.107786	0	0	0	0	0	0	0.033092	0
bin.9	d__Bacteria;p__JAAXVQ01;c__JAAXVQ01;o__JAAXVQ01;f__JAAXVQ01;g__JAUVAV01;s__JAUVAV01 sp030591525	0	0	0	0	0	0	1.06378	1.67673	0.560301	0.306035	0.061848	0.029076	0	0	0	0	0	0
bin.141	d__Archaea;p__Nanoarchaeota;c__Nanoarchaeia;o__Woesearchaeales;f__UBA9642;g__;s__	0.843771	0.241969	0.596013	0.258095	0.108429	0.764354	0	0	0	0	0	0	0	0	0	0	0	0
bin.4	d__Bacteria;p__Pseudomonadota;c__Gammaproteobacteria;o__Woeseiales;f__Woeseiaceae;g__JAACFB01;s__	0.638213	0.068816	0.405581	0.858836	1.42154	2.27724	0.015273	0.00904	0.0125	0.014161	0	0	0.090654	0.160471	0.458306	0.390582	0.294709	0.143297
bin.314	d__Bacteria;p__RBG-13-66-14;c__B26-G2;o__WVWN01;f__G020348885;g__G020348885;s__	0.340922	0	0	0	0.716536	0.765738	0	0	0	0	0	0	0	0	0	0	0.095025	0.942667
bin.240	d__Bacteria;p__Nitrospirota;c__Nitrospiria;o__Nitrospirales;f__Nitrospiraceae;g__JACZQN01;s__	0.271912	1.76424	0.388438	0.097015	0	0	0	0	0	0	0	0	0.155391	0	0	0	0	0
bin.198	d__Bacteria;p__Chloroflexota;c__Anaerolineae;o__Anaerolineales;f__UBA11858;g__B10-G9;s__	0.055825	0	0.082876	0.098451	0.320403	0.153722	0	0	0	0	0	0	0	0	0.307063	0.751371	1.03293	0.953095
bin.6	d__Archaea;p__EX4484-52;c__EX4484-52;o__EX4484-52;f__GLR71;g__GLR71;s__	0	0	0	0	0	0	3.68759	1.94888	0.852707	0.784271	2.11731	6.0431	0	0	0	0	0	0
bin.220	d__Bacteria;p__Chloroflexota;c__Anaerolineae;o__Anaerolineales;f__E44-bin32;g__DUEZ01;s__DUEZ01 sp030598885	0.019618	0	0	0	0	0	0.130454	0.180302	0.108709	0.167907	0.948714	0.883956	0	0	0	0	0.113399	0.11345
bin.59	d__Archaea;p__Nanoarchaeota;c__Nanoarchaeia;o__Woesearchaeales;f__JAGWAF01;g__JAFGCE01;s__	0	0	0.015031	0.009843	0.016695	0.014532	0.290404	1.30688	0.800668	1.39931	0.038516	0.082149	0.015411	0.013416	0.024093	0.022876	0.01897	0.023203
bin.325	d__Bacteria;p__Pseudomonadota;c__Gammaproteobacteria;o__DAOWII01;f__DAOWII01;g__DAOWII01;s__	0	0	0	0	0	2.11971	0	0	0	0	0	0	0	0	0	0	0	0
bin.119	d__Bacteria;p__Bacteroidota;c__Bacteroidia;o__Bacteroidales;f__JADFUO01;g__JADFUO01;s__JADFUO01 sp015222115	0	0	0	0	0	0	0.150494	0.231339	0.166104	0.237417	1.5052	3.29799	0	0	0	0	0	0
bin.213	d__Bacteria;p__Desulfobacterota;c__Desulfobacteria;o__Desulfobacterales;f__UBA11574;g__S5133MH16;s__	0	0	0	0	0	0	0.726097	0.86504	0.81252	0.941749	1.02963	0.620642	0	0	0	0	0.021059	0
bin.68	d__Bacteria;p__Pseudomonadota;c__Gammaproteobacteria;o__Woeseiales;f__Woeseiaceae;g__UBA1847;s__	6.07442	0.308176	0.989693	0.481596	0.222774	1.2554	0.010466	0.0108365	0.020805	0.021286	0.006638	0	0.040081	0.023837	0	0	0	0
bin.130	d__Bacteria;p__Actinomycetota;c__Acidimicrobiia;o__UBA5794;f__ZC4RG35;g__SZUA-217;s__SZUA-217 sp030623125	0.89519	0.051636	1.23173	1.67841	0.636949	1.03158	0	0	0	0	0	0	0.097492	0.302606	0.667565	0.722448	0.577976	0.259553
bin.102	d__Bacteria;p__WOR-3;c__UBA3072;o__UBA3072;f__UBA3072;g__E29-bin14;s__E29-bin14 sp004377355	0	0	0	0	0	0	0.075553	0.117683	0.128274	0.225052	1.67855	1.32605	0	0	0	0	0	0
bin.208	d__Bacteria;p__Actinomycetota;c__Acidimicrobiia;o__UBA5794;f__ZC4RG35;g__SZUA-217;s__	0.126629	0.027324	0.15609	0.189316	0.059076	0.047098	0	0	0	0	0	0	0.150905	0.473086	0.570384	0.592016	0.411518	0.194695
bin.243	d__Bacteria;p__Chloroflexota;c__Anaerolineae;o__Anaerolineales;f__E44-bin32;g__JADFRG01;s__	1.4849	0.285305	0.556692	0.765132	6.07627	3.33826	0	0	0	0	0	0	0.02751	0.241431	0.939422	1.31295	1.86049	1.78631
bin.140	d__Bacteria;p__Gemmatimonadota;c__Gemmatimonadetes;o__Gemmatimonadales;f__GWC2-71-9;g__JABDII01;s__	0.35302	0.022574	0.171226	0.3336	0.943568	0.680419	0	0	0	0	0	0	0.040262	0.086606	0.178566	0.320584	0.547855	0.412926
bin.85	d__Bacteria;p__Bipolaricaulota;c__Bipolaricaulia;o__UBA7950;f__UBA9294;g__JAUWNS01;s__	0	0	0	0	0	0	0.224255	0.414815	0.290095	0.539096	2.10535	1.51189	0	0	0	0	0	0
bin.77	d__Bacteria;p__Pseudomonadota;c__Alphaproteobacteria;o__UBA828;f__UBA828;g__JAUVWK01;s__JAUVWK01 sp030604165	0.637461	0.06323	0.455037	0.634355	0.601021	0.562087	0	0	0	0	0	0	0.0779705	0.115708	0.203194	0.297932	0.353679	0.470556
bin.312	d__Bacteria;p__Desulfobacterota;c__Desulfobacteria;o__Desulfobacterales;f__Desulfobacteraceae;g__Desulfobacula;s__	0.02992	0	0.006027	0	0	0.01487	0.130706	0.754407	0.893456	1.07506	0.211898	0.121623	0	0	0	0	0.020606	0
bin.122	d__Bacteria;p__Desulfobacterota;c__Dissulfuribacteria;o__Dissulfuribacterales;f__UBA3076;g__UBA3076;s__	0	0	0	0	0	0	0.797986	0.76019	0.603258	0.651009	1.83116	1.98383	0	0	0	0	0	0
bin.194	d__Bacteria;p__Chloroflexota;c__Anaerolineae;o__Anaerolineales;f__UBA4823;g__PFL25;s__	0.084792	0	0	0.023073	0.296192	0.053885	1.00204	0.9747	0.85345	1.07882	1.38706	1.11181	0	0	0	0	0.0241745	0.053023
bin.20	d__Bacteria;p__Pseudomonadota;c__Gammaproteobacteria;o__Woeseiales;f__Woeseiaceae;g__JAACFE01;s__JAACFE01 sp030641695	0.102354	0.045928	0.08498	0.107094	0.09625	0.16334	0	0	0	0	0	0	0.224331	0.289593	1.07742	0.708462	0.582159	0.238456
bin.230	d__Archaea;p__Nanoarchaeota;c__Nanoarchaeia;o__Woesearchaeales;f__UBA10107;g__;s__	0	0	0	0	0	0	0.366205	1.50433	0.617613	0.597153	0.02426	0.042281	0	0	0.015747	0.006983	0.008155	0.013322
bin.70	d__Bacteria;p__Desulfobacterota;c__Desulfobacteria;o__Desulfobacterales;f__JAHEIW01;g__JAHEIW01;s__	0.135121	0	0.093168	0.264456	0.684095	0.423783	0.111067	0.074212	0.078651	0.080496	0	0	0	0.036291	0.214966	0.950736	0.767052	0.659838
bin.206	d__Bacteria;p__Desulfobacterota;c__DSM-4660;o__Desulfatiglandales;f__HGW-15;g__JAQYVK01;s__	0.190882	0	0.270757	0.582562	1.11368	0.896927	0	0	0	0	0	0	0	0.051333	0.180692	0.281779	0.334241	0.394249
bin.233	d__Bacteria;p__UBA6262;c__UBA6262;o__WVXT01;f__JAUXBS01;g__JAUXBS01;s__JAUXBS01 sp030618495	0.007883	0	0	0	0.04856	0.028424	0.669269	1.79873	4.11916	3.14183	0.061601	0.137944	0	0	0.071594	0.033215	0.026629	0.029215
bin.157	d__Bacteria;p__Actinomycetota;c__Acidimicrobiia;o__Acidimicrobiales;f__Ilumatobacteraceae;g__Ilumatobacter;s__	3.77383	0.069034	0.166514	0.089439	0.010895	0.188527	0	0	0	0	0	0	0	0	0	0	0	0
bin.46	d__Bacteria;p__Pseudomonadota;c__Alphaproteobacteria;o__Kiloniellales;f__JAKSDN01;g__;s__	1.37723	5.81685	2.38125	1.23737	0.727285	0.747663	0	0	0	0	0	0	2.10789	2.0982	0.913065	0.380846	0.485156	0.401961
bin.54	d__Bacteria;p__Myxococcota_A;c__UBA9160;o__SZUA-336;f__SZUA-336;g__DAOUZG01;s__	0.118035	0.080585	0.139249	0.28416	0.421305	0.348818	0	0	0	0	0	0	0.110123	0.262051	1.03011	0.477767	0.240217	0.111762
bin.14	d__Bacteria;p__Spirochaetota;c__Spirochaetia;o__SZUA-6;f__;g__;s__	0	0	0	0	0.195332	0.129335	0	0	0	0	0	0	0	0	1.06239	0.6704	0.396398	0.30419
bin.150	d__Bacteria;p__Bacteroidota;c__Bacteroidia;o__Cytophagales;f__Cyclobacteriaceae;g__Reichenbachiella;s__	1.95573	0.562538	1.93461	0.930902	0.321371	2.45585	0	0	0	0	0	0	0	0	0	0	0	0
bin.148	d__Archaea;p__Asgardarchaeota;c__Lokiarchaeia;o__Sigynarchaeales;f__SOKP01;g__Loki-b32;s__	0	0	0.010972	0	0.660343	3.10462	0	0	0	0	0	0	0	0	0.261898	0.441468	0.429344	0.333256
bin.43	d__Bacteria;p__Patescibacteria;c__Paceibacteria;o__Paceibacterales;f__GWA2-38-27;g__JAHJSY01;s__	0.056937	0	0.023633	0.027233	0.328122	0.40398	0	0	0	0	0.044858	0.0909355	0	0	0.071381	0.681891	2.27449	1.52319
bin.34	d__Bacteria;p__Planctomycetota;c__Phycisphaerae;o__Sedimentisphaerales;f__Anaerohalosphaeraceae;g__VRUF01;s__	0.127507	0	0.099957	0.08213	0.91726	0.503585	0	0	0	0	0	0	0.060461	0.383294	0.603396	0.542065	0.810116	0.447433
bin.13	d__Bacteria;p__Marinisomatota;c__Marinisomatia;o__Marinisomatales;f__JAHJCW01;g__;s__	0.093051	0	0.045485	0.058982	0.547182	0.297709	0	0	0	0	0	0	0	0.021274	0.04434	0.170319	0.668732	1.31886
bin.188	d__Archaea;p__Nanoarchaeota;c__Nanoarchaeia;o__Woesearchaeales;f__UBA10107;g__;s__	0.005166	0.002629	0.010903	0.005904	0.012261	0.011009	0.36457	0.411162	1.23379	2.70146	0.0096695	0.018869	0.007732	0.010673	0.021894	0.023319	0.018415	0.025771
bin.189	d__Bacteria;p__Desulfobacterota_D;c__UBA1144;o__RKRQ01;f__JAJCZQ01;g__JAJCZQ01;s__JAJCZQ01 sp030624695	0.507575	3.13434	0.634021	0.20999	1.61291	0.384556	0.064266	0.044747	0.077681	0.081434	0	0	2.09427	1.06732	0.391029	0.294013	0.566388	0.703065
bin.278	d__Bacteria;p__Bacteroidota;c__Bacteroidia;o__Bacteroidales;f__GCA-2748055;g__JAUUZQ01;s__	0.012786	0	0	0	0	0	0.178956	0.51528	0.51589	0.896791	0.048673	0.857866	0	0	0	0	0	0
bin.53	d__Archaea;p__EX4484-52;c__EX4484-52;o__EX4484-52;f__GLR71;g__GLR71;s__	0	0	0	0	0	0	1.18373	0.963206	0.787807	0.136256	0.234411	0	0	0	0	0	0	0
bin.25	d__Archaea;p__Thermoproteota;c__Nitrososphaeria;o__Nitrososphaerales;f__Nitrosopumilaceae;g__CSP1-1;s__CSP1-1 sp030624325	0.987087	23.7356	5.86727	3.80718	7.0276	3.6132	0	0	0	0	0	0	9.368	7.61114	6.15538	4.04814	5.95008	4.31602
bin.239	d__Bacteria;p__Myxococcota_A;c__UBA9160;o__UBA9160;f__UBA4427;g__UBA4427;s__	2.06334	0.126822	0.357599	0.168323	0.057187	0.418004	0	0	0	0	0	0	0	0	0	0	0	0
bin.264	d__Archaea;p__Thermoproteota;c__Bathyarchaeia;o__TCS64;f__TCS64;g__GCA-2726865;s__	0.635874	0	0.079294	0.081551	1.45207	0.695832	0	0	0	0	0.045039	0	0	0	0.790525	4.28225	7.85874	6.08052
bin.96	d__Archaea;p__Asgardarchaeota;c__Lokiarchaeia;o__Sigynarchaeales;f__SOKP01;g__SOKP01;s__	0.079298	0	0.04349	0.041382	1.40383	0.649091	0	0	0	0.025006	0.032827	0.04347	0	0	0	0.076345	0.381923	0.675382
bin.81	d__Bacteria;p__JdFR-76;c__JdFR-76;o__JdFR-76;f__DREG01;g__JAUXJX01;s__JAUXJX01 sp030624545	0.112883	0	0.39476	0.524557	0.945832	0.760497	0	0	0	0	0	0	0.032802	0.134522	0.290967	0.5947	0.517703	0.367081
bin.22	d__Bacteria;p__Desulfobacterota_D;c__UBA1144;o__N074bin48;f__N074bin48;g__N074bin48;s__	0.217543	2.64537	0.970648	0.594907	0.552673	0.292616	0	0	0	0	0	0	2.86747	2.45566	2.76214	1.09175	0.802703	0.869967
bin.251	d__Bacteria;p__Pseudomonadota;c__Alphaproteobacteria;o__Rhizobiales;f__Methyloligellaceae;g__MnTg02;s__MnTg02 sp008974985	0	0.074559	0	0	0	0	0	0	0	0	0	0	0.756621	0.604625	0.36108	0.35198	0.453643	0.276011
bin.114	d__Bacteria;p__Patescibacteria;c__Microgenomatia;o__UBA1400;f__JAHJAY01;g__;s__	0	0	0	0	0	0	0.067312	0.066085	0.07069	0.115922	0.862295	0.845552	0	0	0	0	0	0
bin.255	d__Bacteria;p__Omnitrophota;c__Koll11;o__Tantalellales;f__Tantalellaceae;g__WJMG01;s__	0	0	0	0	0	0	0.348874	1.04523	0.588231	1.18261	0.008213	0.188769	0	0	0	0	0	0
bin.309	d__Bacteria;p__Nitrospirota;c__Thermodesulfovibrionia;o__Thermodesulfovibrionales;f__JdFR-86;g__;s__	2.44623	0.281295	0.383947	0.232339	0.148547	1.14715	0	0	0	0	0	0	0	0	0.00269	0.000796	0.003079	0
bin.261	d__Bacteria;p__Chloroflexota;c__Dehalococcoidia;o__Bin125;f__Bin125;g__;s__	0.164773	0.855717	1.01222	1.09395	0.062324	0.028818	0	0	0	0	0	0	0.745565	0.782212	0.471332	0.345162	0.019458	0
bin.83	d__Bacteria;p__Actinomycetota;c__Acidimicrobiia;o__UBA5794;f__JAOTWH01;g__;s__	0.023416	0.019364	0.026036	0.032897	0.01163	0.037623	0	0	0	0	0	0	0.142598	0.381916	0.463751	1.14785	1.21783	0.542066
bin.62	d__Bacteria;p__Desulfobacterota;c__Desulfobacteria;o__Desulfobacterales;f__SURF-7;g__JAUXBD01;s__	0	0	0	0	0	0	0.154753	0.35371	0.563412	0.826384	0	0.059376	0	0	0	0	0.39535	0
bin.250	d__Bacteria;p__Actinomycetota;c__CAJVYJ01;o__CAJVYJ01;f__CAJVYJ01;g__JAUVQW01;s__JAUVQW01 sp030597945	0.044078	0	0	0	0.192945	0.362027	0	0	0	0	0	0	0	0	0.859708	0.441506	0.23857	0.21745
bin.177	d__Bacteria;p__Planctomycetota;c__Brocadiia;o__Brocadiales;f__Scalinduaceae;g__Scalindua_A;s__	0.074268	0	0.43248	0.751641	0.788138	0.532012	0	0	0	0	0	0	0.03425	0.168986	0.190541	0.389325	0.178463	0.095017
bin.319	d__Bacteria;p__Desulfobacterota_D;c__UBA1144;o__UBA2774;f__UBA2774;g__;s__	0.081692	0.095882	0.2269	0.446714	0.214027	0.093605	0	0	0	0	0	0	0.130205	0.189555	0.319323	0.213635	0.224813	0.166225
bin.274	d__Bacteria;p__Chloroflexota;c__Anaerolineae;o__Promineifilales;f__Promineifilaceae;g__UBA11865;s__	0.364807	0	0.119339	0.182757	1.11767	0.429134	0	0	0	0	0	0	0	0.016586	0.123744	0.222463	0.369788	0.506387
bin.284	d__Bacteria;p__Patescibacteria;c__Paceibacteria;o__2-02-FULL-40-12;f__;g__;s__	0.090044	0	0.011227	0	1.83814	0.688526	0	0	0	0	0	0	0	0	0.033585	0.276467	1.02167	0.944598
bin.138	d__Bacteria;p__Calditrichota;c__Calditrichia;o__RBG-13-44-9;f__RBG-13-44-9;g__RQOF01;s__	0	0	0	0	0	0	0.985629	1.00793	0.799126	0.635218	0.073145	0.036161	0	0	0	0	0	0
bin.12	d__Bacteria;p__Patescibacteria;c__ABY1;o__UM-FILTER-42-10;f__;g__;s__	0	0	0	0	0	0	0.383914	0.512321	0.395074	0.601029	0.366952	0.363098	0	0	0	0	0	0
bin.1	d__Bacteria;p__Desulfobacterota;c__Dissulfuribacteria;o__Dissulfuribacterales;f__UBA3076;g__UBA3076;s__	0	0	0	0	0	0	26.6021	25.6468	17.9007	16.6779	13.0783	13.8218	0	0	0	0	0	0
bin.37	d__Bacteria;p__Patescibacteria;c__Microgenomatia;o__UBA1400;f__CG1-02-47-37;g__;s__	0.052295	0	0.020205	0.009954	0.102967	2.56992	0	0	0	0	0	0	0	0.027026	0.09941	0.181298	0.456838	0.212498
bin.231	d__Archaea;p__Thermoproteota;c__Nitrososphaeria;o__Nitrososphaerales;f__UBA57;g__B1T1B5;s__	0.022872	0.267375	0.425848	0.483175	0.044866	0.02598	0	0	0	0	0	0	1.16933	1.57881	0.17254	0.027143	0.023841	0.011543
bin.45	d__Bacteria;p__Actinomycetota;c__Acidimicrobiia;o__Acidimicrobiales;f__Ilumatobacteraceae;g__Ilumatobacter;s__	11.7396	0.230072	0.457457	0.286712	0.060703	0.528715	0	0	0	0	0	0	0.007206	0	0	0	0	0
bin.225	d__Bacteria;p__JAUXIQ01;c__JAUXIQ01;o__JAUXIQ01;f__JAUXIQ01;g__JAUXIQ01;s__JAUXIQ01 sp030620925	0.21694	0	0.256676	0.594805	0.336218	0.476135	0	0	0	0	0	0	0	0.044943	0.843605	1.51964	1.08738	0.764673
bin.310	d__Archaea;p__Asgardarchaeota;c__Lokiarchaeia;o__Sigynarchaeales;f__SOKP01;g__Loki-b32;s__	0.101993	0	0.044878	0.0209485	1.85119	0.737048	0	0	0	0	0.009117	0.018176	0	0	0.092412	0.132689	0.710858	2.69539
bin.26	d__Bacteria;p__Pseudomonadota;c__Gammaproteobacteria;o__GCA-001735895;f__GCA-001735895;g__GCA-001735895;s__	0.07646	0.032146	0.702829	1.00027	0.079789	0.019245	0	0	0	0	0	0	0.080118	0.160449	0.454819	0.045038	0	0
bin.195	d__Archaea;p__Asgardarchaeota;c__Thorarchaeia;o__Thorarchaeales;f__Thorarchaeaceae;g__SMTZ1-45;s__SMTZ1-45 sp004376265	0.150013	0	0.106896	0.175883	1.0281	0.998966	0	0	0	0	0	0	0	0	0.0691235	0.111749	0.130763	0.189681
bin.321	d__Bacteria;p__Pseudomonadota;c__Alphaproteobacteria;o__Rhizobiales;f__Hyphomicrobiaceae;g__Hyphomicrobium_A;s__Hyphomicrobium_A sp024230315	4.2063	0.810497	0.704458	0.943279	3.82814	2.56913	0.023005	0.008744	0.019009	0.025978	0.008825	0.022854	0.576519	0.660979	1.00381	1.95199	4.2737	4.36744
bin.205	d__Bacteria;p__Desulfobacterota;c__Desulfuromonadia;o__Desulfuromonadales;f__UBA2294;g__;s__	3.48028	0.253313	0.383597	0.211108	0.091863	0.633745	0	0	0	0	0	0	0	0	0	0	0	0
bin.143	d__Bacteria;p__Desulfobacterota;c__Desulfobacteria;o__Desulfobacterales;f__G020354645;g__G020354645;s__	1.22674	0.019013	0.149906	0.275598	2.48115	3.89133	0	0	0	0	0	0	0	0	0.491613	1.28981	3.77348	5.05812
bin.290	d__Bacteria;p__Bacteroidota;c__Ignavibacteria;o__Ignavibacteriales;f__Ignavibacteriaceae;g__BMS3ABIN03;s__	0.174485	0.11707	0.571129	0.835567	2.33166	2.31114	0.297468	0.257128	0.417196	0.392583	0	0	0.128103	0.303575	0.643304	0.513876	0.637352	0.634034
bin.134	d__Bacteria;p__Planctomycetota;c__MHYJ01;o__MHYJ01;f__;g__;s__	0.067991	0.149426	0.808594	0.378932	0.017228	0	0	0	0	0	0	0	0.464853	0.907079	0.038044	0	0.035624	0.172848
bin.74	d__Bacteria;p__Marinisomatota;c__Marinisomatia;o__Marinisomatales;f__JAHJCW01;g__;s__	0.084601	0.003729	0.383294	0.347596	1.49549	0.506715	0	0	0	0	0	0	0	0.064728	1.30693	1.07763	1.50041	1.5516
bin.108	d__Bacteria;p__Desulfobacterota;c__DSM-4660;o__Desulfatiglandales;f__HGW-15;g__;s__	0.101323	0	0.184531	0.396746	0.759908	0.489469	0	0	0	0	0	0	0.00996	0.101416	0.340371	0.876095	0.923481	0.92265
bin.155	d__Archaea;p__Thermoproteota;c__Nitrososphaeria;o__Nitrososphaerales;f__JACPRH01;g__JASMAB01;s__	0	0	0.755618	0.601341	0.475132	0.188079	0	0	0	0	0	0	0	0.208358	0.978295	0.44828	0.056409	0.016592
bin.258	d__Archaea;p__Aenigmatarchaeota;c__Aenigmatarchaeia;o__QMZP01;f__QMZT01;g__CS3-C152;s__CS3-C152 sp023128965	0	0	0	0	0	0	0	0	0.016128	0.029667	1.12693	1.325	0	0	0	0	0	0
bin.120	d__Bacteria;p__Desulfobacterota;c__WTBG01;o__WTBG01;f__WTBG01;g__;s__	0.040519	0	0.011643	0.024805	0.557274	0.191844	0.026981	0.026214	0.020802	0.016791	0	0	0	0	0.248032	0.433316	1.13163	1.34182
bin.41	d__Bacteria;p__Pseudomonadota;c__Gammaproteobacteria;o__Acidiferrobacterales;f__SPGG2;g__SPGG2;s__	0.22276	0.527802	0.71306	1.8686	0.167746	0.080913	0	0	0	0	0	0	0.13189	0.278599	0.622976	0.969818	1.16578	0.247816
bin.10	d__Bacteria;p__Myxococcota_A;c__UBA9160;o__UBA9160;f__JAPUKG01;g__;s__	0.20376	0.198237	0.358784	0.46709	0.367727	0.399839	0	0	0	0	0	0	0.405828	0.663014	0.635636	0.798593	0.68845	0.416471
bin.229	d__Bacteria;p__Planctomycetota;c__Phycisphaerae;o__Phycisphaerales;f__Phycisphaeraceae;g__CANIYR01;s__	0	0	0	0	0	0	0.10465	1.3456	0.209528	0.339675	0	0	0	0	0	0	0	0
bin.222	d__Bacteria;p__Patescibacteria;c__Andersenbacteria;o__UBA10190;f__UBA10190;g__;s__	0.03042	0	0	0	0.140814	0.103539	0	0	0	0	0	0	0	0	0.180843	0.648965	3.62265	1.16382
bin.161	d__Bacteria;p__Desulfobacterota;c__Desulfobacteria;o__Desulfobacterales;f__ETH-SRB1;g__B13-G4;s__	0	0	0	0	0	0	2.90191	3.02765	1.6608	2.08819	0.855018	0.234016	0	0	0	0	0	0
bin.166	d__Bacteria;p__Chloroflexota;c__Anaerolineae;o__Anaerolineales;f__E44-bin32;g__DUEZ01;s__	0.385597	0	0	0	0.145675	0.153867	0	0	0	0	0	0	0	0	0	0.09599	1.23548	1.46541
bin.90	d__Bacteria;p__Actinomycetota;c__Acidimicrobiia;o__UBA5794;f__SHLN01;g__JAUXLW01;s__JAUXLW01 sp030623545	0.696652	1.05792	1.40563	2.3668	0.575506	0.952209	0	0	0	0	0	0	0.306582	0.376162	0.367173	0.759534	0.213267	0.052331
bin.63	d__Bacteria;p__Pseudomonadota;c__Alphaproteobacteria;o__Rhodospirillales_A;f__JADFTO01;g__GCA-2686765;s__GCA-2686765 sp030623425	0.117498	0.054483	1.53093	2.0879	0.056436	0.036371	0	0	0	0	0	0	0.135121	0.825917	0.068368	0.022645	0	0
bin.272	d__Bacteria;p__Chloroflexota;c__Dehalococcoidia;o__GIF9;f__AB-539-J10;g__E29-bin73;s__E29-bin73 sp004375885	0.012269	0	0	0	0	0	0.761166	1.10289	0.7996	1.3187	9.63821	7.42411	0	0	0	0	0	0
bin.256	d__Archaea;p__Halobacteriota;c__Methanosarcinia;o__Methanosarcinales;f__Methanosarcinaceae;g__Methanococcoides;s__Methanococcoides seepicolus	0	0	0	0	0	0	0.165989	2.85093	0.766118	0.774346	0.213029	0.223872	0	0	0	0	0.047111	0.076233
bin.146	d__Bacteria;p__Pseudomonadota;c__Gammaproteobacteria;o__Woeseiales;f__Woeseiaceae;g__UBA1847;s__	4.35485	0.197932	0.589777	0.261594	0.127234	0.822979	0.016366	0.013565	0.023441	0.019425	0	0	0.0394385	0.015487	0	0	0	0
bin.159	d__Bacteria;p__Nitrospirota;c__Thermodesulfovibrionia;o__Thermodesulfovibrionales;f__BMS3Bbin05;g__BMS3Bbin05;s__	0.028701	0	0	0	0.085485	0.186192	0	0	0	0	0	0	0	0	0.559065	0.748265	1.00736	1.13979
bin.218	d__Bacteria;p__Patescibacteria;c__ABY1;o__UBA2591;f__DAOWAM01;g__DAOWAM01;s__	0.003682	0.001461	0.002235	0	0.004768	0.006743	0.00376	0.007321	0.011534	0.024196	0.11654	3.98985	0.003955	0	0.003971	0.007156	0.009063	0.007046
bin.132	d__Bacteria;p__Pseudomonadota;c__Gammaproteobacteria;o__Xanthomonadales;f__SZUA-36;g__SZUA-36;s__	9.25174	0.404172	1.08034	0.435425	0.172596	1.14315	0.095779	0.076219	0.113067	0.10465	0.00976	0	0.013008	0.01126	0	0	0	0
bin.173	d__Bacteria;p__Acidobacteriota;c__Aminicenantia;o__Aminicenantales;f__Aminicenantaceae;g__JAUWSR01;s__JAUWSR01 sp030620655	0.02368	0	0	0	0	0	1.73834	1.65923	1.45877	1.37346	0.138986	0.041032	0	0	0	0	0.044297	0.031665
bin.186	d__Bacteria;p__Krumholzibacteriota;c__Krumholzibacteria;o__LZORAL124-64-63;f__LZORAL124-64-63;g__JAUVBS01;s__	0	0	0	0	0	0	0.785307	0.639505	0.760703	0.619815	0.110274	0.070512	0	0	0	0	0	0
bin.38	d__Bacteria;p__Pseudomonadota;c__Gammaproteobacteria;o__GCA-001735895;f__GCA-001735895;g__GCA-001735895;s__	2.43651	0.173716	0.455164	0.242399	0.098875	0.604689	0	0	0	0	0	0	0.027715	0	0	0	0	0
bin.33	d__Bacteria;p__Desulfobacterota;c__Desulfobacteria;o__Desulfobacterales;f__ETH-SRB1;g__Desulfaltia;s__Desulfaltia sp028571455	0	0	0	0	0	0	1.44771	1.76958	1.51654	2.56222	18.8173	29.7842	0	0	0	0	0	0
bin.281	d__Bacteria;p__Fermentibacterota;c__Fermentibacteria;o__Fermentibacterales;f__Fermentibacteraceae;g__Aegiribacteria;s__	0	0	0	0	0	0	0	0.067941	0.085171	0.109549	0.601197	1.29225	0	0	0	0	0	0
bin.235	d__Archaea;p__Nanoarchaeota;c__Nanoarchaeia;o__Woesearchaeales;f__JACPBV01;g__JAHWHQ01;s__	0	0	0.064492	0.028098	2.3723	1.19527	0	0	0	0	0.018661	0	0.022066	0.102374	0.484993	0.527234	0.485923	0.394774
bin.232	d__Bacteria;p__Actinomycetota;c__Acidimicrobiia;o__UBA5794;f__ZC4RG35;g__SZUA-217;s__SZUA-217 sp027296205	0.318652	0.311694	0.430915	0.626993	0.167755	0.294875	0	0	0	0	0	0	0.25636	0.749855	0.605073	0.901876	0.199451	0.061847
bin.260	d__Bacteria;p__Chloroflexota;c__Anaerolineae;o__B4-G1;f__B4-G1;g__JAUWNP01;s__	0.045684	0	0	0	0	0	0.415013	0.857784	0.634006	1.81148	5.28577	3.81433	0	0	0	0.01737	0.058476	0.038935
bin.170	d__Archaea;p__EX4484-52;c__EX4484-52;o__EX4484-52;f__B79-G9;g__GLR112;s__GLR112 sp030594585	0	0	0	0	0	0	2.89231	1.20636	0.483528	0.281225	0.098834	0.033197	0	0	0	0	0	0
bin.203	d__Archaea;p__EX4484-52;c__EX4484-52;o__EX4484-52;f__B79-G9;g__GLR112;s__	0	0	0	0	0	0	1.84661	1.24541	0.828305	0.176768	0.060313	0	0	0	0	0	0	0
bin.291	d__Bacteria;p__Planctomycetota;c__Phycisphaerae;o__Sedimentisphaerales;f__SG8-4;g__SG8-4;s__	0.145601	0	0.381351	0.124839	0.165548	0.197815	0.0276225	0.036204	0.0682	0.048209	0	0	0.15365	0.276875	2.35826	0.283735	0.186672	0.097966
bin.191	d__Bacteria;p__Acidobacteriota;c__Thermoanaerobaculia;o__Thermoanaerobaculales;f__Sulfomarinibacteraceae;g__DAOWGJ01;s__	0.018961	0	0	0	0	0	0.612591	0.662565	0.979855	0.868783	0.037044	0.053074	0	0	0	0	0.020337	0
bin.318	d__Bacteria;p__Acidobacteriota;c__Aminicenantia;o__Aminicenantales;f__Aminicenantaceae;g__G020344415;s__	0.260137	0	0.019099	0	0.506443	0.411778	0	0	0	0	0	0	0	0	0	0.032155	0.489391	1.42959
bin.216	d__Bacteria;p__Bacteroidota;c__Bacteroidia;o__Bacteroidales;f__VadinHA17;g__JADFUQ01;s__JADFUQ01 sp030631445	0	0	0	0	0.033914	0.03376	0.0472195	0.103023	0.055	0.084551	0.630212	2.37031	0	0	0	0.061378	0.06854	0.070282
bin.44	d__Bacteria;p__Bacteroidota;c__Ignavibacteria;o__SJA-28;f__B-1AR;g__BS750m-G4;s__	0	0	0	0	0	0	0.784688	1.13822	0.981133	0.943763	0.227658	0.355063	0	0	0	0	0	0
bin.294	d__Bacteria;p__Desulfobacterota;c__DSM-4660;o__Desulfatiglandales;f__HGW-15;g__;s__	0.190825	0	0.283553	0.65509	1.14486	0.788269	0	0	0	0	0	0	0	0.060258	0.213271	0.587011	0.65783	0.73711
bin.97	d__Bacteria;p__Chloroflexota;c__Anaerolineae;o__Anaerolineales;f__E44-bin32;g__JAGLGG01;s__	0.404401	0	0.076335	0.126024	1.05544	0.556836	0	0	0	0	0	0	0	0	0.388024	0.668712	0.729394	0.942211
bin.160	d__Bacteria;p__Pseudomonadota;c__Gammaproteobacteria;o__Xanthomonadales;f__SZUA-36;g__;s__	0.085787	0.150075	0.315041	0.083806	0	0	0	0	0	0	0	0	0.940771	0.995035	0.596444	0.026576	0	0
bin.317	d__Archaea;p__EX4484-52;c__EX4484-52;o__EX4484-52;f__B79-G9;g__JAFCBV01;s__	0	0	0	0	0	0	2.00052	1.17029	0.478383	0.339998	0.562828	0.850603	0	0	0	0	0	0
bin.184	d__Bacteria;p__Nitrospirota;c__Thermodesulfovibrionia;o__UBA6902;f__BMS3Bbin08;g__;s__	0.120637	0	0.666292	1.2403	0.718385	0.655508	0	0	0	0	0	0	0	0.034175	0.538439	0.535555	0.136229	0.055523
bin.224	d__Bacteria;p__Acidobacteriota;c__Aminicenantia;o__UBA2199;f__UBA2199;g__JAKAGC01;s__	0	0	0	0	0	0.074617	0	0	0	0	0	0	0	0	0	1.86963	0.23362	0.047368
bin.137	d__Bacteria;p__Verrucomicrobiota;c__Kiritimatiellia;o__Kiritimatiellales;f__Pontiellaceae;g__Pontiella;s__	0.091713	0	0.023131	0	0	0	0.428665	0.930801	1.17072	1.60684	0.056128	0.542358	0	0	0	0	0	0
bin.19	d__Bacteria;p__Planctomycetota;c__Planctomycetia;o__Pirellulales;f__Thermoguttaceae;g__;s__	1.39154	0	0.034982	0.023563	0.720746	0.208428	0	0	0	0	0	0	0	0.021102	0.193043	0.302255	0.881185	0.995102
bin.156	d__Bacteria;p__Desulfobacterota;c__DSM-4660;o__Desulfatiglandales;f__Desulfatiglandaceae;g__JABMQV01;s__	0.075353	0	0.071931	0.09708	0.576215	0.345331	0	0	0	0	0	0	0	0.041788	1.35271	1.95758	1.68697	1.66325
bin.245	d__Bacteria;p__Nitrospinota;c__Nitrospinia;o__Nitrospinales;f__Nitrospinaceae;g__SZUA-226;s__SZUA-226 sp030600405	0.628365	4.49455	1.09442	0.333207	0.121525	0.204275	0	0	0	0	0	0	2.05899	1.73093	0.775564	0.323425	0.159614	0.087385
bin.175	d__Bacteria;p__Actinomycetota;c__Acidimicrobiia;o__UBA5794;f__UBA11373;g__;s__	0.105533	0.026382	0.146911	0.163518	0.341808	0.363903	0	0	0	0	0	0	0.085458	0.324276	0.758337	1.02455	0.681569	0.362475
bin.271	d__Bacteria;p__Omnitrophota;c__Koll11;o__Duberdicusellales;f__4484-171;g__JAGLSE01;s__JAGLSE01 sp030601015	0	0	0	0	0	0	1.32681	0.687428	0.521069	0.169437	0.099766	0.013487	0	0	0	0	0	0
bin.172	d__Bacteria;p__Acidobacteriota;c__Polarisedimenticolia;o__JAPUIV01;f__JAPUIV01;g__;s__	0.110212	0.049773	0.223746	0.290161	0.303001	0.380428	0	0	0	0	0	0	0.079547	0.188437	0.330907	0.565879	0.514	0.479742
bin.298	d__Bacteria;p__Actinomycetota;c__Acidimicrobiia;o__UBA5794;f__SHLN01;g__SHLN01;s__	0.055768	0.352075	0.080509	0.081897	0	0	0	0	0	0	0	0	1.30036	0.912831	0.189633	0.108134	0	0
bin.269	d__Bacteria;p__Chloroflexota;c__Dehalococcoidia;o__Dehalococcoidales;f__UBA5760;g__UBA5760;s__UBA5760 sp030639215	0.052303	0	0	0	0.027411	0.030165	0.369479	0.762014	0.391756	0.454211	1.29896	0.869159	0	0	0	0.023655	0.111287	0.133997
bin.124	d__Bacteria;p__Pseudomonadota;c__Gammaproteobacteria;o__Rariloculales;f__Rariloculaceae;g__SMWC01;s__	0.114081	0.204689	0.939834	0.860809	0.0227705	0	0	0	0	0	0	0	0.191788	0.235238	0.115289	0.053777	0	0
bin.200	d__Bacteria;p__Pseudomonadota;c__Alphaproteobacteria;o__JAPULJ01;f__JAPULJ01;g__;s__	0.137496	0.499489	0.677055	0.875137	0.03776	0.0624755	0	0	0	0	0	0	1.25454	1.06907	0.440963	0.437773	0.212349	0.298881
bin.153	d__Bacteria;p__Campylobacterota;c__Campylobacteria;o__Campylobacterales;f__Sulfurovaceae;g__Sulfurovum;s__	0	0	0	0	0	0	6.55341	4.65571	6.47901	4.87121	0.106497	0.291289	0	0	0	0	0	0
bin.247	d__Bacteria;p__Gemmatimonadota;c__Gemmatimonadetes;o__JACCXV01;f__JAHWKZ01;g__CAMYLR01;s__	0.106453	0.020779	0.087036	0.323143	0.454701	0.574364	0	0	0	0	0	0	0.060941	0.122985	0.317117	0.732057	1.01362	0.645073
bin.93	d__Bacteria;p__Myxococcota_A;c__UBA9160;o__SZUA-336;f__SZUA-336;g__JAUXJB01;s__JAUXJB01 sp030624945	0.193644	0.250642	1.38043	1.49592	0.181707	0.071393	0	0	0	0	0	0	0.788859	1.59276	2.12613	2.40953	1.15923	0.393221
bin.169	d__Bacteria;p__UBA8248;c__UBA8248;o__UBA8248;f__UBA8248;g__CAMYJL01;s__	0.227042	0.384257	0.534934	0.387215	0.042319	0.046474	0	0	0	0	0	0	1.29016	1.33503	0.575357	0.130307	0.0186735	0
bin.29	d__Bacteria;p__Gemmatimonadota;c__Gemmatimonadetes;o__Gemmatimonadales;f__GWC2-71-9;g__CAMYLY01;s__	0.292815	0.146903	0.467758	1.06097	0.849376	0.941544	0	0	0	0	0	0	0.115159	0.255708	0.353953	0.263765	0.303211	0.151118
bin.252	d__Archaea;p__Thermoproteota;c__Bathyarchaeia;o__40CM-2-53-6;f__RBG-13-38-9;g__RBG-13-38-9;s__RBG-13-38-9 sp023144075	0.139698	0	0.028617	0.008874	0.388675	0.415114	0	0	0	0	0.022903	0.016556	0	0	0.004869	0.279036	1.15706	1.7797
bin.193	d__Archaea;p__EX4484-52;c__EX4484-52;o__EX4484-52;f__;g__;s__	0	0	0	0	0.0021735	0	0	0	0	0	0	0	0	0	0.0630205	1.33192	0.57932	0.379882
bin.112	d__Archaea;p__Halobacteriota;c__Methanosarcinia;o__Methanosarcinales;f__Methanogasteraceae;g__Methanogaster;s__Methanogaster sp030604085	0	0	0	0	0	0	11.7796	7.03925	3.87497	3.98513	1.70671	0.640904	0	0	0	0	0	0
bin.78	d__Bacteria;p__Actinomycetota;c__Acidimicrobiia;o__UBA5794;f__UBA11373;g__JACZWZ01;s__	0.061585	0.016656	0.056427	0.05779	0.131632	0.190871	0	0	0	0	0	0	0.030602	0.086599	1.00168	1.50537	1.45796	0.905495
bin.179	d__Bacteria;p__Pseudomonadota;c__Gammaproteobacteria;o__UBA4486;f__UBA4486;g__RBG-16-51-14;s__	0.073268	0	0.037499	0.053384	0.564866	0.788869	0	0	0	0	0	0	0	0	1.12995	0.891269	0.411851	0.124069
bin.275	d__Bacteria;p__Patescibacteria;c__WWE3;o__UBA101185;f__UBA10185;g__2-01-FULL-42-13;s__	0.129741	0	0.012377	0	0.238003	3.46708	0	0	0	0	0	0	0	0	0.030506	0.006103	0.075994	0.055507
bin.292	d__Bacteria;p__Actinomycetota;c__Humimicrobiia;o__Humimicrobiales;f__Humimicrobiaceae;g__M55B120;s__	0.160275	0	0.255291	0.110361	1.97016	0.5787	0.0390265	0.0504345	0.041477	0.0453665	0	0	0	0.017399	0.437667	0.997347	2.77039	2.7425
bin.110	d__Bacteria;p__Verrucomicrobiota;c__Kiritimatiellia;o__Kiritimatiellales;f__Tichowtungiaceae;g__Tichowtungia;s__Tichowtungia sp030619095	0.027096	0	0.009096	0	0	0.012864	0.858511	2.3835	1.64466	3.24306	0.135261	1.47522	0.005862	0	0	0	0.007835	0
bin.117	d__Archaea;p__Thermoproteota;c__Nitrososphaeria;o__Nitrososphaerales;f__Nitrosopumilaceae;g__CSP1-1;s__CSP1-1 sp016276965	0.122678	4.41761	1.01349	0.857537	0.843567	0.480961	0	0	0	0	0	0	0.638498	0.538944	0.609025	0.44869	0.389213	0.239655
bin.210	d__Bacteria;p__Bacteroidota;c__Bacteroidia;o__Flavobacteriales;f__Flavobacteriaceae;g__Lutibacter;s__	0.069188	0.0440175	1.18931	0.422457	0.241963	0.58918	0	0	0	0	0	0	0.056798	0.452724	0.528068	0.200831	0.317107	0.368966
bin.61	d__Bacteria;p__Pseudomonadota;c__Gammaproteobacteria;o__Xanthomonadales;f__SZUA-36;g__JAJRRA01;s__	0.229869	0.149736	0.445787	0.462332	0.352264	0.417845	0.147245	0.093077	0.178176	0.170793	0	0	0.368191	0.447945	0.650875	0.518315	0.312294	0.11853
bin.66	d__Bacteria;p__Desulfobacterota;c__Desulfobacteria;o__Desulfobacterales;f__UBA11574;g__JAUVVL01;s__	0.850742	0.0164925	0.787063	0.819838	4.0886	3.98527	0.073908	0.074882	0.0980885	0.066675	0	0	0	0.09499	2.54077	2.37915	5.53136	5.11552
bin.73	d__Bacteria;p__Pseudomonadota;c__Gammaproteobacteria;o__JACDCP01;f__JACDCP01;g__;s__	0.099869	0.585151	0.124419	0.066577	0.044941	0.038839	0	0	0	0	0	0	0.734828	0.828841	0.479029	0.257455	0.168481	0.122721
bin.268	d__Bacteria;p__;c__;o__;f__;g__;s__	0	0	0	0	0	0	0.228989	0.295362	0.120402	0.206489	2.59392	0.110243	0	0	0	0	0	0
bin.263	d__Bacteria;p__Chloroflexota;c__Dehalococcoidia;o__Dehalococcoidales;f__RBG-16-60-22;g__JACZSH01;s__	0.163996	0	0.043882	0.108809	0.315757	0.249256	0	0	0	0	0	0	0	0	0.141635	0.4514	0.913769	1.22197
bin.86	d__Bacteria;p__Patescibacteria;c__ABY1;o__UBA2196;f__GWA2-42-15;g__;s__	0	0	0	0	0.019859	0	0	0.018032	0.032269	0.05371	0.767037	2.5383	0	0	0	0	0.004603	0
bin.76	d__Bacteria;p__Bipolaricaulota;c__Bipolaricaulia;o__UBA7950;f__UBA9294;g__JAUVYF01;s__JAUVYF01 sp030670905	0	0	0	0	0	0	0	0.07213	0.040381	0.050727	1.53742	1.40078	0	0	0	0	0.0652165	0.114641
bin.285	d__Bacteria;p__Gemmatimonadota;c__Gemmatimonadetes;o__Palauibacterales;f__Palauibacteraceae;g__;s__	0.142429	0.140206	0.358701	0.711169	0.155477	0.147799	0	0	0	0	0	0	0.567828	0.760024	0.631128	0.508355	0.162666	0.0404835
bin.158	d__Bacteria;p__Chloroflexota;c__Dehalococcoidia;o__Dehalococcoidales;f__RBG-16-60-22;g__JACZSH01;s__	0.271474	0	0.060449	0.076418	0.789376	0.828048	0	0	0	0	0	0	0	0	0.377483	1.29837	0.949423	0.944874
bin.139	d__Bacteria;p__Patescibacteria;c__ABY1;o__BM507;f__UBA12075;g__;s__	0	0	0	0	0	0.006709	0.924181	0.600025	0.173002	0.215004	0.914497	0.06302	0	0	0	0	0	0
bin.308	d__Bacteria;p__Myxococcota_A;c__UBA9160;o__UBA9160;f__G020347605;g__G020347605;s__	0.216136	0.169962	0.383183	0.652449	0.456632	0.422105	0	0	0	0	0	0	0.401882	0.719335	0.898673	0.7633	0.80505	0.4914
bin.183	d__Bacteria;p__Pseudomonadota;c__Gammaproteobacteria;o__Enterobacterales;f__Alteromonadaceae;g__Colwellia;s__	0	0	0	0	0	0	0	0	0	0	0	0	0.30747	0.119944	0.339249	0.374768	0	2.32164
bin.36	d__Bacteria;p__Calditrichota;c__Calditrichia;o__Calditrichales;f__Calditrichaceae;g__JAUXGF01;s__	0	0	0	0	0	0	0.033904	0.047885	0.076671	0.10136	0.857328	2.37488	0	0	0	0	0	0
bin.238	d__Bacteria;p__Chloroflexota;c__Anaerolineae;o__Promineifilales;f__UBA4811;g__GLR113;s__GLR113 sp013139935	0.0522145	0	0	0	0.0751065	0.021924	0.477475	0.561095	0.442589	0.875178	1.09917	0.932301	0	0	0	0.039867	0.260003	0.223652
bin.136	d__Bacteria;p__Desulfobacterota;c__Desulfobacteria;o__Desulfobacterales;f__ETH-SRB1;g__B13-G4;s__	0	0	0	0	0	0	12.5352	10.5413	5.83336	7.79799	1.53723	0.670456	0	0	0	0	0	0
bin.207	d__Archaea;p__Halobacteriota;c__Methanosarcinia;o__Methanosarcinales;f__Methanogasteraceae;g__Methanogaster;s__	0	0	0	0	0	0	1.27408	0.850676	0.489013	0.973455	1.44074	0.189575	0	0	0	0	0	0
bin.211	d__Bacteria;p__Desulfobacterota;c__Desulfuromonadia;o__Desulfuromonadales;f__BM103;g__JAQYVZ01;s__JAQYVZ01 sp030630015	0.03392	0.00443	0.008473	0	0	0.006217	0.680225	4.29248	2.15056	2.59874	1.27455	0.542686	0	0	0	0	0.011004	0
bin.27	d__Bacteria;p__Patescibacteria;c__WWE3;o__UBA101185;f__UBA10185;g__;s__	0.052507	0	0	0.019155	2.35839	0.375537	0	0	0.012517	0	0	0	0	0	0.032028	0.067801	0.057089	0.06896
bin.15	d__Bacteria;p__Pseudomonadota;c__Gammaproteobacteria;o__GCA-2729495;f__GCA-2729495;g__JAPUGB01;s__JAPUGB01 sp027293165	0.483771	2.15006	0.495607	0.220604	0.04047	0.0433405	0	0	0	0	0	0	0.448995	0.338931	0.04803	0.009928	0	0
bin.246	d__Bacteria;p__Patescibacteria;c__Paceibacteria;o__Moranbacterales;f__UBA9337;g__M55B143;s__	0	0	0	0	0.006243	0.004895	0.125194	0.119559	0.102846	0.14315	1.56718	1.89933	0	0	0.004723	0.00556	0.005256	0.008277
bin.147	d__Bacteria;p__Bacteroidota;c__Bacteroidia;o__Flavobacteriales;f__Flavobacteriaceae;g__Lutimonas;s__	3.5473	0.634818	1.39558	0.831503	0.168932	1.76836	0.041562	0.017937	0.019994	0.021684	0.002841	0	0.008811	0	0	0	0	0
bin.311	d__Bacteria;p__Desulfobacterota_C;c__Deferrisomatia;o__Deferrisomatales;f__BM512;g__;s__	4.73646	0.206837	0.418075	0.217602	0.106507	0.72599	0	0.048064	0.022525	0.026727	0.059815	0	0	0	0	0	0	0
bin.295	d__Bacteria;p__Acidobacteriota;c__Aminicenantia;o__Aminicenantales;f__Aminicenantaceae;g__SOIA01;s__SOIA01 sp004378665	0.006443	0	0	0	0	0	0.315179	0.394455	0.235592	0.311479	1.88545	1.79266	0	0	0	0	0.003641	0
bin.17	d__Archaea;p__Nanoarchaeota;c__Nanoarchaeia;o__Woesearchaeales;f__WJKL01;g__JAHWIB01;s__	0	0	0.263375	0.146033	0.470771	0.289553	0	0	0	0	0	0	0.078226	0.240236	1.16472	0.572147	0.458566	0.554453
bin.49	d__Bacteria;p__Chloroflexota;c__Anaerolineae;o__Promineifilales;f__Promineifilaceae;g__UBA11865;s__	0.138189	0.072271	0.183523	0.245053	0.354571	0.307466	0	0	0	0	0	0	0.108164	0.200731	0.449492	0.454091	0.301241	0.292697
bin.149	d__Archaea;p__Nanoarchaeota;c__Nanoarchaeia;o__Pacearchaeales;f__GW2011-AR1;g__WJLC01;s__	0	0.006136	0.0667905	0.019403	0.084927	0.07128	0.40946	2.00617	0.939354	2.67257	0.115922	0.314192	0.010613	0.034073	0.113975	0.08824	0.083546	0.108663
bin.244	d__Bacteria;p__Pseudomonadota;c__Gammaproteobacteria;o__GCA-2729495;f__GCA-2729495;g__JAPUGB01;s__JAPUGB01 sp030614035	2.62996	7.82378	1.98314	0.65973	0.183214	0.191588	0	0	0	0	0	0	6.37829	4.79323	0.743629	0.226391	0.132462	0.086443
bin.320	d__Bacteria;p__Gemmatimonadota;c__Gemmatimonadetes;o__Gemmatimonadales;f__GWC2-71-9;g__WVYX01;s__	0.126143	0	0.050049	0.154203	0.242025	0.210076	0	0	0	0	0	0	0	0.075442	0.563173	1.26564	1.13248	1.33339
bin.196	d__Bacteria;p__Chloroflexota;c__Dehalococcoidia;o__SM23-28-2;f__RBG-16-64-32;g__;s__	1.82549	0	0.120573	0.170723	0.743893	0.665177	0	0	0	0	0	0	0	0	0.108754	0.357332	0.949626	1.56186
bin.40	d__Bacteria;p__Bacteroidota;c__Ignavibacteria;o__Ignavibacteriales;f__Ignavibacteriaceae;g__;s__	0.056498	0	0.308642	0.425074	0.81679	0.995795	0.131956	0.13266	0.168554	0.174692	0.008139	0	0	0	0.438591	0.763186	1.21957	1.05887
bin.51	d__Bacteria;p__WOR-3;c__WOR-3;o__SM23-42;f__SM23-42;g__SOIY01;s__SOIY01 sp004376785	0	0	0	0	0	0	0.545999	0.812134	0.533704	0.910577	4.87265	2.30143	0	0	0	0	0	0
bin.118	d__Bacteria;p__Pseudomonadota;c__Gammaproteobacteria;o__Burkholderiales;f__Nitrosomonadaceae;g__GCA-2721545;s__GCA-2721545 sp003230615	1.28095	3.94152	0.753724	0.43285	1.01717	0.449823	0.008714	0.003306	0.006099	0.007367	0	0	4.45265	2.55278	1.07851	1.18864	1.27377	1.69715
bin.109	d__Bacteria;p__Desulfobacterota;c__GWC2-55-46;o__GWC2-55-46;f__DRQE01;g__DAOVKH01;s__DAOVKH01 sp030631875	0.011446	0	0	0	0.087087	0.345034	0	0	0.02101	0.03889	1.88264	0.043396	0	0	0	0	0	0
bin.221	d__Bacteria;p__Nitrospirota;c__Thermodesulfovibrionia;o__UBA6902;f__UBA6902;g__;s__	0.195532	0	0.788952	1.31118	1.13104	0.79023	0	0	0	0	0	0	0.057245	0.368283	0.861918	0.6877	0.548003	0.462444
bin.228	d__Bacteria;p__Actinomycetota;c__Acidimicrobiia;o__UBA5794;f__UBA11373;g__JACZWZ01;s__	0.113718	0.115749	0.284136	0.28327	0.106875	0.0983315	0	0	0	0	0	0	0.332591	0.641891	0.835972	0.400064	0.133214	0.0716875
bin.103	d__Bacteria;p__Latescibacterota;c__MVCY01;o__MVCY01;f__MVCY01;g__MVCY01;s__MVCY01 sp030608245	0	0	0	0	0	0	0.154103	0.234354	0.092867	0.139303	1.19602	0.483325	0	0	0	0	0	0
bin.104	d__Archaea;p__Thermoplasmatota;c__E2;o__DHVEG-1;f__DHVEG-1;g__DAOWHD01;s__	0	0	0	0	0	0	0.751456	1.14864	0.587019	0.894046	1.63588	0.521979	0	0	0	0	0.005369	0.009001
bin.152	d__Archaea;p__Nanoarchaeota;c__Nanoarchaeia;o__Woesearchaeales;f__WJKL01;g__;s__	0	0	0.033305	0.045209	0.049994	0.045716	0.127953	0.626384	1.59331	0.309913	0.022264	0.03652	0.01368	0.021327	0.065415	0.081235	0.068537	0.107594
bin.106	d__Archaea;p__Thermoproteota;c__Bathyarchaeia;o__RBG-16-48-13;f__GCA-020355125;g__DAOVBJ01;s__	0.215802	0	0.0202	0.008503	1.0942	0.762621	0	0	0	0	0.01142	0.027376	0	0	0.295346	0.700153	1.54438	1.9249
bin.265	d__Archaea;p__Halobacteriota;c__Syntropharchaeia;o__Alkanophagales;f__Methanospirareceae;g__QEXZ01;s__QEXZ01 sp003160755	0	0	0	0	0	0	2.73326	4.06222	2.63285	5.31445	40.0417	16.4758	0	0	0	0	0	0
bin.79	d__Bacteria;p__Pseudomonadota;c__Gammaproteobacteria;o__Acidiferrobacterales;f__SPGG2;g__VRUB01;s__VRUB01 sp019456345	0.549787	1.84632	2.41613	4.11464	0.415548	0.233237	0	0	0	0	0	0	0.114069	0.228966	0.56936	0.753967	0.150953	0.029929
bin.18	d__Bacteria;p__Pseudomonadota;c__Alphaproteobacteria;o__Micropepsales;f__Micropepsaceae;g__CAIYRG01;s__	0.164861	0.910125	0.083392	0.028862	0	0	0	0	0	0	0	0	1.44489	0.388848	0.19775	0.138061	0.232674	0.107421
bin.204	d__Bacteria;p__Methylomirabilota;c__Methylomirabilia;o__Methylomirabilales;f__CSP1-5;g__CSP1-5;s__CSP1-5 sp019456075	0.946849	0.301343	0.484668	1.20933	1.46867	1.08221	0	0	0	0	0	0	0.012762	0.018283	0.02358	0.031044	0.029897	0.021042
bin.236	d__Bacteria;p__WOR-3;c__E44-bin80;o__E44-bin80;f__E44-bin80;g__JAGMEZ01;s__JAGMEZ01 sp023127905	0	0	0	0	0	0	0.046015	0.066434	0.089526	0.189832	1.47163	2.39337	0	0	0	0	0	0
bin.192	d__Bacteria;p__Desulfobacterota;c__Desulfobulbia;o__Desulfobulbales;f__Desulfocapsaceae;g__Desulforhopalus;s__Desulforhopalus sp013139415	0.024271	0	0	0	0	0.007446	0.346026	0.877183	1.42306	1.18825	0.018123	0.030332	0	0	0	0	0	0
bin.304	d__Bacteria;p__Gemmatimonadota;c__Gemmatimonadetes;o__Palauibacterales;f__Palauibacteraceae;g__G020351855;s__G020351855 sp030600085	0.778183	1.18957	1.22144	1.74565	2.37927	1.49854	0	0	0	0	0	0	0.610459	0.847664	1.62032	2.18771	2.69546	1.93942
bin.293	d__Bacteria;p__Zixibacteria;c__MSB-5A5;o__GN15;f__FEB-12;g__;s__	2.9026	0.188781	0.556458	0.251067	0.121992	0.69711	0.002298	0.004214	0.007006	0.006353	0.001102	0.001303	0.003552	0.001848	0.007649	0.005377	0.006119	0.004082
bin.28	d__Bacteria;p__Desulfobacterota;c__Desulfobacteria;o__Desulfobacterales;f__JAFDCJ01;g__JAFDCJ01;s__	0.325917	0	0.204175	0.702219	1.90717	1.40853	0.122119	0.078116	0.10808	0.0808775	0	0	0	0.020152	0.200628	0.542584	0.882973	0.895662
bin.296	d__Bacteria;p__Planctomycetota;c__Brocadiia;o__Brocadiales;f__Scalinduaceae;g__Scalindua_A;s__	0	0	0.859467	0.372288	0.051146	0	0	0	0	0	0	0	0.247007	1.22171	0.250104	0.058961	0	0
bin.116	d__Bacteria;p__Desulfobacterota;c__Desulfobacteria;o__Desulfobacterales;f__SG8-13;g__;s__	0.27469	0	0.0451045	0.068691	0.54606	0.710623	0	0	0	0	0	0	0	0	0.123692	0.135202	0.501595	0.687947
bin.35	d__Bacteria;p__Gemmatimonadota;c__Gemmatimonadetes;o__Gemmatimonadales;f__GWC2-71-9;g__B3T1B10;s__	0.22209	0.032083	0.108754	0.192438	0.382392	0.296884	0	0	0	0	0	0	0.034437	0.113194	0.338098	1.21008	0.888507	0.913002
bin.270	d__Bacteria;p__Planctomycetota;c__Phycisphaerae;o__Sedimentisphaerales;f__SG8-4;g__JAFGGH01;s__	0.471305	0	0.197971	0.356519	1.55041	1.11201	0	0	0	0	0	0	0	0	0.173411	0.26996	0.337427	0.320122
bin.277	d__Bacteria;p__Pseudomonadota;c__Gammaproteobacteria;o__Burkholderiales;f__Burkholderiaceae;g__Achromobacter;s__Achromobacter xylosoxidans	0.035252	0.513644	0.676153	0.994417	3.32187	1.8434	0.184007	0.146992	0.161963	0.176253	0.183705	0.125787	0.344592	0.473753	1.63574	2.02447	10.3639	18.535
bin.30	d__Bacteria;p__Gemmatimonadota;c__Gemmatimonadetes;o__Palauibacterales;f__Palauibacteraceae;g__G020351855;s__G020351855 sp030636765	0.59443	0.222313	0.66372	1.09795	2.95104	1.89595	0	0	0	0	0	0	0.221168	0.423781	1.28629	2.1344	3.44214	2.60167
bin.60	d__Archaea;p__Asgardarchaeota;c__Heimdallarchaeia;o__Hodarchaeales;f__Hodarchaeaceae;g__Hodarchaeum;s__	0	0	0	0	0.283421	0.567214	0	0	0	0	0	0	0	0	0.818222	0.796059	0.222656	0.142393
bin.219	d__Bacteria;p__Myxococcota;c__Polyangia;o__JAAYKL01;f__JAAYKL01;g__;s__	3.54539	0.11204	0.244041	0.135464	0.057507	0.488427	0	0	0	0	0	0	0	0	0	0	0	0
bin.88	d__Bacteria;p__UBA10199;c__UBA10199;o__2-02-FULL-44-16;f__DYJF01;g__;s__	0.076737	0	0	0	1.69816	0.909142	0	0	0	0	0	0	0	0	0.064856	0.040545	0.020024	0.02334
bin.266	d__Archaea;p__Thermoplasmatota;c__E2;o__DHVEG-1;f__DHVEG-1;g__JAGLML01;s__	0	0	0	0	0	0	0.138495	0.21838	0.130316	0.183717	0.993726	2.11237	0	0	0	0	0.019445	0.032213
bin.302	d__Bacteria;p__Pseudomonadota;c__Gammaproteobacteria;o__Pseudomonadales;f__Azotimanducaceae_A;g__Azophilus;s__	0.197279	0.536646	1.55118	1.64742	0.014985	0.023432	0	0	0	0	0	0	0.489676	0.438576	0.097927	0	0	0
bin.223	d__Bacteria;p__Chloroflexota;c__Dehalococcoidia;o__SM23-28-2;f__RBG-16-64-32;g__JACPQO01;s__	0.117432	0	0.851343	0.573268	0.278032	0.157407	0	0	0	0	0	0	0.293649	0.657151	0.631512	0.425824	0.046495	0
bin.257	d__Bacteria;p__Nitrospirota;c__Nitrospiria;o__Nitrospirales;f__UBA8639;g__UBA8639;s__	0.274114	1.22982	0.132044	0.034113	0	0	0	0	0	0	0	0	1.90031	0.618903	0.026494	0.035593	0.017116	0
bin.185	d__Bacteria;p__Pseudomonadota;c__Alphaproteobacteria;o__Rhizobiales;f__Methyloligellaceae;g__Methyloceanibacter;s__	0.788774	0.222674	0.189666	0.230631	0.809185	0.371983	0	0	0	0	0	0	0.078363	0.064886	0.099584	0.129995	0.440293	0.706179
bin.128	d__Archaea;p__Thermoproteota;c__Bathyarchaeia;o__RBG-16-48-13;f__GCA-020355125;g__JAUWWH01;s__JAUWWH01 sp030607815	0.10491	0	0.023683	0	0.865349	0.380156	0.013918	0.019253	0.008025	0.012497	0.050125	0.06086	0	0	0.132338	0.291625	0.969391	1.61726
bin.95	d__Archaea;p__Halobacteriota;c__Methanosarcinia;o__Methanosarcinales;f__Methanocomedenaceae;g__QBUR01;s__QBUR01 sp030614485	0	0	0	0	0	0	8.34585	9.17642	3.9435	3.87885	0.563602	0.321668	0	0	0	0	0	0
bin.174	d__Bacteria;p__UBA8248;c__UBA8248;o__JACPRG01;f__JACPRG01;g__JASLXW01;s__	0.033784	0.146936	0.354281	0.473532	0.041462	0.057928	0	0	0	0	0	0	0.436621	0.574128	0.463242	0.302526	0.067652	0.04465
bin.289	d__Bacteria;p__Patescibacteria;c__ABY1;o__BM507;f__UBA12075;g__B7-G4;s__	0.218842	0	0	0	0.115129	0.54666	0	0	0	0	0	0	0	0	0	0.451142	1.03806	1.07095
bin.39	d__Bacteria;p__Campylobacterota;c__Campylobacteria;o__Campylobacterales;f__Sulfurovaceae;g__Sulfurovum;s__	0	0	0	0	0	0	1.47734	1.84897	5.1388	4.84947	0.090687	0.372794	0	0	0	0	0	0
bin.187	d__Bacteria;p__Desulfobacterota;c__DSM-4660;o__Desulfatiglandales;f__B25-G16;g__B33-G16;s__	0.244063	0	0.03993	0.0216225	0.921768	0.613528	0	0.015864	0	0.021779	0.178473	0.126267	0	0	0.295341	0.64638	0.768271	0.832016
bin.24	d__Bacteria;p__Bacteroidota;c__Bacteroidia;o__Bacteroidales;f__VadinHA17;g__JADFUQ01;s__	0	0	0	0	0.040991	0.039846	0.278979	0.544168	0.293639	0.363998	0.785113	0.838152	0	0	0	0.073812	0.108446	0.075135
bin.217	d__Bacteria;p__Gemmatimonadota;c__Gemmatimonadetes;o__Palauibacterales;f__KS3-K002;g__Kutchimonas;s__	0.178793	0.017885	0.123221	0.325482	0.458952	0.392384	0	0	0	0	0	0	0.031327	0.083983	0.49717	0.913286	0.69185	0.51496
bin.176	d__Bacteria;p__WOR-3;c__WOR-3;o__SM23-42;f__SM23-42;g__JAUVZL01;s__JAUVZL01 sp030606265	0.033166	0	0	0	0	0	0.082529	0.102226	0.082487	0.123182	0.927623	2.31628	0	0	0	0	0	0
bin.171	d__Bacteria;p__Pseudomonadota;c__Gammaproteobacteria;o__Woeseiales;f__Woeseiaceae;g__JADFGH01;s__	0.36281	0.330442	1.03685	1.57714	0.499534	0.588406	0	0	0	0	0	0	0.438121	0.483849	0.295825	0.20238	0.053348	0
bin.215	d__Bacteria;p__Desulfobacterota;c__Desulfuromonadia;o__Desulfuromonadales;f__Geopsychrobacteraceae;g__Malonomonas;s__Malonomonas sp030595055	0	0	0	0	0	0	0.227581	3.20984	1.3507	2.9526	0.313662	1.96126	0	0	0	0	0	0
bin.227	d__Bacteria;p__Nitrospirota;c__Thermodesulfovibrionia;o__UBA6902;f__BMS3Bbin08;g__;s__	0.15987	0	0.248455	0.583626	1.26511	0.916505	0	0	0	0	0	0	0	0	0.030051	0.025172	0	0
bin.162	d__Bacteria;p__Actinomycetota;c__Acidimicrobiia;o__UBA5794;f__UBA5794;g__B3-G11;s__	7.11057	0.268791	0.740883	0.346232	0.121006	0.796486	0	0	0.002003	0	0	0	0.005765	0	0	0	0	0
bin.282	d__Bacteria;p__Pseudomonadota;c__Gammaproteobacteria;o__Pseudomonadales;f__Azotimanducaceae_A;g__JAPUFN01;s__	0.044282	0.087853	1.13426	0.505147	0	0	0	0	0	0	0	0	0.385188	0.789616	0	0	0	0
bin.55	d__Bacteria;p__Actinomycetota;c__Acidimicrobiia;o__UBA5794;f__UBA5794;g__B3-G11;s__	13.1143	0.51639	1.60615	0.77896	0.229875	1.75998	0	0	0	0	0	0	0	0	0	0	0	0
bin.98	d__Bacteria;p__Chloroflexota;c__Anaerolineae;o__Anaerolineales;f__E44-bin32;g__;s__	0.0833815	0	0	0.024081	0.318661	0.040909	0.648269	0.541575	0.479716	0.475279	0.095228	0.100802	0	0	0.017851	0.019988	0.189972	0.372444
bin.249	d__Bacteria;p__Bacteroidota;c__Bacteroidia;o__Bacteroidales;f__GCA-2748055;g__GCA-2748055;s__GCA-2748055 sp030592605	0.034323	0	0	0	0.021019	0	0.936844	1.37025	3.23848	3.69507	0.071851	0.273955	0	0	0	0	0.026712	0
bin.142	d__Bacteria;p__UBA10199;c__UBA10199;o__2-02-FULL-44-16;f__DYJF01;g__;s__	0.137612	0.015113	0.023937	0.015175	3.04895	0.24148	0.031768	0.031828	0.019746	0.025151	0	0	0.0141	0.017324	0.021411	0.020411	0.040388	0.137533
bin.181	d__Bacteria;p__Desulfobacterota;c__Syntrophobacteria;o__BM002;f__BM002;g__BM002;s__BM002 sp030613915	1.70391	0.090858	3.66642	4.17366	7.9224	3.69713	0.420814	0.326771	0.378646	0.329686	0.019263	0.024382	0.130123	0.745397	7.4072	15.2376	18.3921	20.3426
bin.71	d__Archaea;p__Thermoproteota;c__Bathyarchaeia;o__TCS64;f__TCS64;g__RBG-16-57-9;s__RBG-16-57-9 sp030669135	0	0	0	0	0	0	0.092877	0.137545	0.111232	0.185165	1.18952	0.592415	0	0	0	0	0	0
bin.145	d__Bacteria;p__Myxococcota;c__Polyangia;o__Polyangiales;f__Polyangiaceae;g__NIC37A-2;s__	6.70166	0.229932	0.723462	0.358369	0.146332	0.857792	0	0	0	0	0	0	0	0	0	0	0	0
bin.287	d__Bacteria;p__Verrucomicrobiota;c__Kiritimatiellia;o__UBA8416;f__JAUUYL01;g__JAUUYL01;s__	0.615839	0.091854	0.32159	0.128061	0.307445	1.08742	0	0	0	0	0	0	0	0	0	0	0	0
bin.80	d__Bacteria;p__Patescibacteria;c__Paceibacteria;o__UBA6257;f__XYB1-36-10;g__1-14-0-20-35-14;s__	0	0	0.029331	0.013438	0.031492	2.43037	0	0	0	0	0	0	0	0	0	0	0	0
bin.305	d__Bacteria;p__Pseudomonadota;c__Alphaproteobacteria;o__Sphingomonadales;f__SMXR01;g__CAKZLM01;s__	0.733367	0	0.109552	0.0549555	0.143245	1.81935	0	0	0	0	0	0	0	0	0	0	0	0
bin.279	d__Bacteria;p__Acidobacteriota;c__Aminicenantia;o__Aminicenantales;f__Aminicenantaceae;g__WTAW01;s__WTAW01 sp013139435	0.074354	0	0	0	0	0.016821	1.34032	1.23462	0.976995	0.981524	0.198442	0.20653	0	0	0	0	0.02549	0.026075
bin.197	d__Bacteria;p__Desulfobacterota;c__DSM-4660;o__Desulfatiglandales;f__B25-G16;g__B33-G16;s__	0.439569	0	0.044878	0.007404	0.437036	0.439623	0	0	0	0	0.03418	0	0	0	0.044261	0.851648	1.46952	1.86495
bin.105	d__Bacteria;p__Chloroflexota;c__Dehalococcoidia;o__SM23-28-2;f__SM23-28-2;g__SM23-28-2;s__	0.159521	0	0.026918	0	0.045343	0.062325	0.158421	0.198648	0.157208	0.267898	1.16147	0.666433	0	0	0	0.0176925	0.175527	0.207046
bin.82	d__Bacteria;p__Tectomicrobia;c__Entotheonellia;o__Entotheonellales;f__Entotheonellaceae;g__JAPULM01;s__	0.050292	0.056642	0.689068	0.871256	0.12563	0.028704	0	0	0	0	0	0	0.158261	0.388048	0.75322	0.427999	0.080792	0
bin.163	d__Bacteria;p__Actinomycetota;c__Acidimicrobiia;o__Acidimicrobiales;f__;g__;s__	12.2187	0.420988	0.883744	0.523049	0.121611	1.12151	0	0	0	0	0	0	0	0	0	0	0	0
bin.168	d__Bacteria;p__Pseudomonadota;c__Gammaproteobacteria;o__Arenicellales;f__Poriferihabitantaceae;g__JAAELZ01;s__	4.57261	0.185811	0.703913	0.270858	0.129889	0.774001	0.046601	0.026287	0.050159	0.036647	0	0	0	0	0	0	0	0
bin.92	d__Bacteria;p__Acidobacteriota;c__Aminicenantia;o__Aminicenantales;f__Aminicenantaceae;g__G020348385;s__G020348385 sp030633795	0.1366	0	0	0	0.149914	0.167818	0.046238	0.0589255	0.032171	0.0530525	0.270665	0.188607	0	0	0	0.123652	0.863687	1.2662
bin.99	d__Archaea;p__Asgardarchaeota;c__Lokiarchaeia;o__Sigynarchaeales;f__SOKP01;g__Loki-b32;s__	0.034643	0	0.027592	0.033054	0.505013	0.497184	0	0	0	0	0	0	0	0	2.80546	0.185584	0.179877	0.253268
bin.107	d__Bacteria;p__Zixibacteria;c__MSB-5A5;o__GN15;f__FEB-12;g__QQUK01;s__	2.62339	0.282372	0.641368	0.272256	0.134088	0.81501	0.003802	0.004373	0.005096	0.007954	0.000963	0.001966	0	0.001196	0.003049	0.005955	0.005556	0.004284
bin.303	d__Bacteria;p__Chloroflexota;c__Dehalococcoidia;o__GIF9;f__AB-539-J10;g__JAUUZT01;s__	0	0	0	0	0	0	0.369883	0.535044	0.333135	0.3972	0.998847	0.60085	0	0	0	0	0	0
bin.133	d__Bacteria;p__Acidobacteriota;c__Thermoanaerobaculia;o__Multivoradales;f__UBA5704;g__JAUVRX01;s__JAUVRX01 sp030610025	0	0	0	0	0	0	0.680057	0.418414	0.723149	0.621071	0	0	0	0	0	0	0.013012	0.018386
bin.64	d__Bacteria;p__Planctomycetota;c__Brocadiia;o__Brocadiales;f__Scalinduaceae;g__Scalindua_A;s__Scalindua_A sediminis	1.01222	0.255008	10.333	19.8355	17.5717	16.4653	0	0	0	0	0	0	1.79803	5.99005	12.2017	16.0715	6.59765	3.00238
bin.87	d__Archaea;p__Nanoarchaeota;c__Nanoarchaeia;o__Woesearchaeales;f__WJKL01;g__;s__	0	0	0.029448	0.020872	0.038615	0.042569	0.260625	0.262789	1.57184	0.674313	0.0339	0.18148	0	0.027204	0.054273	0.053819	0.076399	0.089394
bin.234	d__Bacteria;p__Bacteroidota;c__Bacteroidia;o__Bacteroidales;f__GCA-2748055;g__JAUUZQ01;s__	0.015192	0	0.007769	0.002027	0	0.032587	0.457406	1.15667	1.0199	1.63597	0.066609	0.253968	0	0	0.002964	0.005658	0.027417	0.01003
bin.301	d__Archaea;p__Hydrothermarchaeota;c__Hydrothermarchaeia;o__Hydrothermarchaeales;f__Hydrothermarchaeaceae;g__JAHJSX01;s__	0.010301	0	0	0	0.081961	0.261684	0	0	0	0	0	0	0	0.004384	3.32552	2.95302	0.773829	0.363112
bin.315	d__Bacteria;p__Myxococcota_A;c__UBA9160;o__SZUA-336;f__SZUA-336;g__SMWZ01;s__	0.755631	3.51066	2.16936	1.54314	0.17818	0.157304	0	0	0	0	0	0	1.13857	1.24067	0.407923	0.353625	0.185907	0.162423
bin.322	d__Bacteria;p__Desulfobacterota_B;c__Binatia;o__UBA1149;f__SPBQ01;g__SPBQ01;s__	0.034886	0.0670475	0.038786	0.02958	0.0148965	0	0	0	0	0	0	0	0.380326	0.383534	0.413436	0.582052	0.74301	0.818989
bin.297	d__Bacteria;p__Desulfobacterota;c__Desulfobacteria;o__Desulfobacterales;f__UBA2156;g__UBA2156;s__UBA2156 sp011049715	0.440473	0	1.64272	1.28464	4.90483	2.25341	0	0	0	0	0	0	0.139075	0.72722	3.81712	4.0794	2.28303	2.003
bin.129	d__Bacteria;p__Pseudomonadota;c__Alphaproteobacteria;o__Kiloniellales;f__JAKSDN01;g__CALJXB01;s__CALJXB01 sp030598385	1.11329	4.37112	1.24021	0.525565	0.343099	0.298731	0	0	0	0	0	0	2.75533	2.4144	0.48004	0.341316	0.497218	0.570002
bin.237	d__Archaea;p__Nanoarchaeota;c__Nanoarchaeia;o__Woesearchaeales;f__UBA10107;g__;s__	0	0	0.010676	0.004209	0.010298	0.008678	0.255533	0.491889	1.27292	1.79041	0.019662	0.18913	0.0044	0.016216	0.034081	0.020289	0.023759	0.030773
bin.67	d__Bacteria;p__Acidobacteriota;c__UBA6911;o__RPQK01;f__RPQK01;g__JADFOI01;s__	1.53184	6.16788	3.4398	2.93078	0.645628	0.366587	0	0	0	0	0	0	5.95726	4.33005	1.52058	0.969466	0.619179	0.408162
bin.113	d__Bacteria;p__Acidobacteriota;c__UBA890;o__UBA890;f__UBA890;g__CALAKE01;s__	0.163037	0	0	0.033107	2.05632	0.171827	0.020849	0	0	0	0	0	0	0	0.04296	0.0874965	0.262177	0.290931
bin.2	d__Archaea;p__Hydrothermarchaeota;c__Hydrothermarchaeia;o__Hydrothermarchaeales;f__Hydrothermarchaeaceae;g__JAHJSX01;s__	0.031338	0	0	0	1.12859	2.27594	0	0	0	0	0	0	0	0	0	0.050492	0.261644	0.12194
bin.5	d__Bacteria;p__Nitrospirota;c__Nitrospiria;o__Nitrospirales;f__UBA8639;g__G020348185;s__	0.065529	0.409544	0.103339	0.021795	0.028833	0	0	0	0	0	0	0	0.594172	0.596227	0.234714	0.403776	0.176178	0.1676
bin.11	d__Bacteria;p__Verrucomicrobiota;c__Kiritimatiellia;o__Kiritimatiellales;f__;g__;s__	0	0	0	0	0	0	0.343132	1.16343	0.838144	1.61463	0.047968	0.392051	0	0	0	0	0	0
bin.31	d__Bacteria;p__Pseudomonadota;c__Gammaproteobacteria;o__Pseudomonadales;f__Azotimanducaceae_A;g__JAHRVQ01;s__	0.784779	0.027031	0.136828	0.055409	0.221754	1.52737	0	0	0	0	0	0	0	0	0	0	0	0
bin.7	d__Bacteria;p__Desulfobacterota;c__DSWW01;o__DSWW01;f__DSWW01;g__S015-6;s__	0	0	0	0	0.052784	0.021648	0.777832	0.637497	0.893514	0.829218	0.034236	0.029473	0	0	0	0	0.071129	0.047721
bin.58	d__Bacteria;p__Chloroflexota;c__Dehalococcoidia;o__GIF9;f__AB-539-J10;g__E29-bin54;s__E29-bin54 sp004376695	0	0	0	0	0	0	0.235974	0.393061	0.357015	0.621866	6.15687	3.30611	0	0	0	0	0	0
bin.288	d__Bacteria;p__Desulfobacterota_D;c__UBA1144;o__UBA2774;f__UBA2774;g__CR02bin9;s__CR02bin9 sp004356555	0.127038	0.930344	0.388201	0.192887	0.029038	0.054652	0	0	0.005233	0	0	0	1.59503	1.68809	0.592272	0.096832	0.032608	0.024456
bin.72	d__Bacteria;p__Chloroflexota;c__Dehalococcoidia;o__GIF9;f__AB-539-J10;g__JADFUX01;s__	0	0	0	0	0	0	0.07932	0.125337	0.108202	0.176613	1.42583	0.750891	0	0	0	0	0	0
bin.313	d__Bacteria;p__Planctomycetota;c__Phycisphaerae;o__Sedimentisphaerales;f__Anaerohalosphaeraceae;g__;s__	0.141826	0.008976	0.057268	0.018535	0.028202	0.08926	0.252088	0.525977	0.560848	1.02989	0.021746	0.100928	0	0	0.02237	0.01988	0.026479	0
bin.262	d__Bacteria;p__Pseudomonadota;c__Gammaproteobacteria;o__Burkholderiales;f__Nitrosomonadaceae;g__GCA-2721545;s__	0.439868	2.22235	0.351493	0.207952	0.341263	0.215887	0	0	0	0	0	0	0.504784	0.265809	0.128748	0.165067	0.233595	0.206922
bin.3	d__Bacteria;p__Pseudomonadota;c__Gammaproteobacteria;o__Pseudomonadales;f__Pseudohongiellaceae;g__;s__	3.053	0.324711	1.23713	0.569351	0.221906	1.55148	0	0	0	0	0	0	0	0	0	0	0	0
bin.69	d__Bacteria;p__Myxococcota_A;c__UBA9160;o__UBA9160;f__PR03;g__JANQRO01;s__	0.316338	1.05886	0.12996	0.052926	0	0.015182	0	0	0	0	0	0	1.0229	0.546444	0.053709	0.031994	0	0
bin.121	d__Bacteria;p__Actinomycetota;c__Acidimicrobiia;o__UBA5794;f__ZC4RG35;g__SZUA-217;s__	0.35106	0.038781	1.46737	1.88729	0.287834	0.17955	0	0	0	0	0	0	0.020676	0.032939	0.08349	0.136559	0.038727	0.008347
bin.182	d__Bacteria;p__Actinomycetota;c__Acidimicrobiia;o__UBA5794;f__UBA11373;g__;s__	0.120638	0.143811	0.204696	0.093082	0.057573	0.109573	0.008615	0	0.01738	0.014547	0	0	0.874588	1.31672	0.9346	0.417531	0.128648	0.102347
bin.180	d__Archaea;p__Thermoproteota;c__Bathyarchaeia;o__TCS64;f__TCS64;g__GCA-2726865;s__	0.533772	0	0.026053	0	0.199489	0.245146	0	0	0	0	0.0581305	0.0590915	0	0	0	0.287292	1.47179	1.62772
bin.131	d__Bacteria;p__Myxococcota;c__Polyangia;o__Polyangiales;f__Polyangiaceae;g__NIC37A-2;s__	3.44555	0.079576	0.202423	0.077786	0.010956	0.158225	0	0	0	0	0	0	0	0	0	0	0	0
bin.212	d__Bacteria;p__Desulfobacterota;c__Desulfuromonadia;o__Desulfuromonadales;f__Geopsychrobacteraceae;g__;s__	0	0	0	0	0	0	0.051546	0.172987	1.18951	0.408535	0	0.224796	0	0	0	0	0	0
bin.190	d__Bacteria;p__WOR-3;c__E44-bin80;o__E44-bin80;f__E44-bin80;g__SOKD01;s__	0	0	0	0	0	0	0.014713	0.023355	0.013979	0.028215	0.227552	2.89272	0	0	0	0	0	0
bin.241	d__Bacteria;p__Actinomycetota;c__Acidimicrobiia;o__UBA5794;f__SHLN01;g__JAUXLW01;s__	0.051563	0.192052	0.073748	0.021139	0	0	0	0	0	0	0	0	1.96898	1.0773	0.596118	0.10383	0	0
bin.21	d__Bacteria;p__Pseudomonadota;c__Gammaproteobacteria;o__Woeseiales;f__Woeseiaceae;g__JACZWL01;s__	0.142909	0.349724	0.481493	0.757151	0.072651	0.031906	0	0	0	0	0	0	1.60499	2.28412	2.34442	0.110001	0.016606	0.01124
bin.32	d__Bacteria;p__Krumholzibacteriota;c__Krumholzibacteria;o__JAJRXK01;f__JAJRXK01;g__JAJRXK01;s__	2.71845	0.12811	0.340739	0.201289	0.066628	0.450729	0	0	0	0	0	0	0	0.007004	0	0	0	0
bin.52	d__Bacteria;p__Patescibacteria;c__WWE3;o__9FT-COMBO-53-11;f__9FT-COMBO-53-11;g__JAUXIZ01;s__JAUXIZ01 sp030620855	0.281131	0	0.036362	0.071988	2.62461	2.07264	0	0	0	0	0	0	0	0	0	0	0	0
bin.201	d__Bacteria;p__Patescibacteria;c__Microgenomatia;o__UBA12405;f__JAHJSD01;g__;s__	0	0	0	0	0	0	0.054479	0.053939	0.076065	0.140166	1.08449	1.27106	0	0	0	0	0	0
bin.202	d__Bacteria;p__Acidobacteriota;c__Thermoanaerobaculia;o__Multivoradales;f__UBA5704;g__M0029;s__	0.337304	0.315796	0.278583	0.406862	0.877887	0.464972	0.018252	0	0.009098	0	0	0	0.040757	0.048187	0.074153	0.251258	0.382619	0.347627
bin.209	d__Bacteria;p__Krumholzibacteriota;c__Krumholzibacteria;o__WVZY01;f__WVZY01;g__JAOTUR01;s__	0.162861	0	0.300716	0.322221	0.55971	0.86214	0	0	0	0	0	0	0	0.063625	0.546983	0.407422	0.166735	0.180906
bin.300	d__Archaea;p__Nanoarchaeota;c__Nanoarchaeia;o__WJKC01;f__WJKC01;g__JAFCFT01;s__	0	0	0	0	0.121174	0.131955	0	0	0	0	0	0	0	0	2.24337	0	0	0
bin.65	d__Bacteria;p__Pseudomonadota;c__Gammaproteobacteria;o__GCA-001735895;f__GCA-001735895;g__GCA-001735895;s__GCA-001735895 sp027293245	0.160381	0.48849	0.665587	0.486374	0.01758	0.03473	0.020503	0	0.018384	0	0	0	0.916038	0.943625	0.441844	0	0	0
bin.47	d__Bacteria;p__Planctomycetota;c__Brocadiia;o__Brocadiales;f__Bathyanammoxibiaceae;g__Bathyanammoxibius;s__Bathyanammoxibius sp030598065	0.116781	0.010002	0.493528	1.00007	1.12427	0.897073	0	0	0	0	0	0	0.03202	0.101658	0.296876	0.235484	0.206133	0.219969
bin.226	d__Bacteria;p__Pseudomonadota;c__Alphaproteobacteria;o__Rhizobiales;f__JAUVMS01;g__JAUVMS01;s__	1.07957	0.124393	0.162845	0.182707	0.615034	0.414662	0	0	0	0	0	0	0.07932	0.063974	0.070204	0.07046	0.0700665	0.0913325
bin.273	d__Bacteria;p__Chloroflexota;c__Dehalococcoidia;o__E44-bin15;f__E44-bin15;g__JADFVG01;s__JADFVG01 sp015222405	0	0	0	0	0	0	0.069044	0.110307	0.119597	0.16718	1.96707	0.960584	0	0	0	0	0	0
bin.154	d__Bacteria;p__Gemmatimonadota;c__Gemmatimonadetes;o__Palauibacterales;f__Palauibacteraceae;g__G020351855;s__G020351855 sp030608825	0.056534	0.047467	0.044165	0.075322	0.100134	0.04447	0	0	0	0	0	0	0.090691	0.139486	0.39866	0.967743	1.32335	1.61665
bin.91	d__Bacteria;p__Margulisbacteria;c__WOR-1;o__;f__;g__;s__	0	0	0	0	0	0	0.42981	1.0992	0.396859	0.154834	0	0	0	0	0	0	0	0
bin.324	d__Bacteria;p__Planctomycetota;c__Planctomycetia;o__Pirellulales;f__JAGQOS01;g__;s__	2.83595	0.015978	0.055736	0.017374	0	0.104121	0	0	0	0	0	0	0	0	0	0	0	0
bin.94	d__Bacteria;p__Chloroflexota;c__Anaerolineae;o__Anaerolineales;f__E44-bin32;g__JADFRQ01;s__	0.271832	0	0.137277	0.167625	1.81897	1.26365	0	0	0	0	0	0	0	0.016848	0.286468	0.292667	0.672163	0.340201
bin.111	d__Bacteria;p__Cloacimonadota;c__Cloacimonadia;o__Cloacimonadales;f__TCS61;g__JAUXFF01;s__JAUXFF01 sp030620155	0	0	0	0	0	0	0.330455	0.499616	0.260081	0.432573	0.882167	0.884733	0	0	0	0	0	0
bin.276	d__Bacteria;p__Bacteroidota;c__Bacteroidia;o__Bacteroidales;f__VadinHA17;g__JANTGF01;s__JANTGF01 sp030613125	0	0	0	0	0	0	1.0485	0.92644	0.646886	0.555234	0.147932	0.123236	0	0	0	0	0	0
bin.75	d__Bacteria;p__Pseudomonadota;c__Gammaproteobacteria;o__UBA4486;f__UBA4486;g__;s__	0.044636	0.101051	0.872344	1.37097	0.075324	0.035938	0	0	0	0	0	0	0.0549795	0.059348	0.298987	0.302453	0	0
bin.248	d__Bacteria;p__Marinisomatota;c__Marinisomatia;o__Marinisomatales;f__JAHJCW01;g__JAHJCW01;s__	0	0	0.012337	0.005226	0.031163	0.018475	0.631125	1.20578	0.704341	0.961958	0.435434	0.176716	0	0	0.027007	0.040446	0.090327	0.090285
bin.56	d__Bacteria;p__Desulfobacterota;c__Desulfuromonadia;o__Desulfuromonadales;f__Geopsychrobacteraceae;g__Malonomonas;s__Malonomonas sp013138655	0	0	0	0	0	0	0.136751	1.37354	0.489818	1.1471	1.63477	0.420507	0	0	0	0	0	0
bin.125	d__Bacteria;p__Patescibacteria;c__Paceibacteria;o__Paceibacterales;f__JAGMDC01;g__JAGMDC01;s__	0	0	0	0	0	0.00971	1.0809	1.53061	0.605013	0.912407	5.00786	2.68426	0	0	0	0	0	0
bin.135	d__Archaea;p__Asgardarchaeota;c__Thorarchaeia;o__Thorarchaeales;f__Thorarchaeaceae;g__SMTZ1-45;s__	0.119013	0	0.213596	0.360843	0.661671	0.486519	0	0	0	0	0	0	0	0	0.38011	0.386418	0.29712	0.371262
bin.100	d__Bacteria;p__Patescibacteria;c__Dojkabacteria;o__SC72;f__JAFGCJ01;g__;s__	0.00196	0	0.001112	0	0.000876	0.00086	0.328725	0.255569	0.283516	0.396617	2.25237	0.779112	0.001964	0	0.001448	0	0.001985	0
bin.299	d__Bacteria;p__Bacteroidota;c__Bacteroidia;o__Bacteroidales;f__GCA-2748055;g__GCA-2748055;s__	0.044292	0	0.008041	0	0.009239	0.012468	0.279671	0.348642	1.15437	1.11774	0.01544	0.076622	0	0	0.00379	0	0.032403	0
bin.199	d__Bacteria;p__Pseudomonadota;c__Gammaproteobacteria;o__Woeseiales;f__Woeseiaceae;g__B93T1B8;s__	0.251526	0.172619	0.258574	0.763174	0.196127	0.769347	0	0	0	0	0	0	0.341056	0.824755	2.14964	2.04203	2.36506	0.775798
bin.115	d__Bacteria;p__Methylomirabilota;c__Methylomirabilia;o__Methylomirabilales;f__CSP1-5;g__CSP1-5;s__CSP1-5 sp012974305	5.34058	10.5304	15.2399	25.6665	19.0728	23.186	0	0	0	0	0	0	0.523524	1.62077	6.09	10.3922	9.11239	3.89781
bin.144	d__Bacteria;p__Bacteroidota;c__Bacteroidia;o__Flavobacteriales;f__Flavobacteriaceae;g__Lutimonas;s__	0	0	0	0	0	0	1.31901	0.365198	0.259006	0.382048	0.095209	0.058558	0	0	0	0	0	0
bin.280	d__Bacteria;p__Myxococcota_A;c__UBA9160;o__SZUA-336;f__SZUA-336;g__JAUXJB01;s__	0.280631	0.184175	1.98341	2.35149	0.366409	0.308378	0	0	0	0	0	0	0.468079	1.23673	1.43607	1.28733	0.551071	0.327923
bin.307	d__Bacteria;p__Actinomycetota;c__Acidimicrobiia;o__UBA5794;f__UBA11373;g__JACZWZ01;s__	0.429054	0.025443	0.05893	0.081862	0.302346	0.231085	0	0	0	0	0	0	0.133146	0.179544	0.190033	0.641742	0.805273	1.66219
bin.165	d__Bacteria;p__Pseudomonadota;c__Gammaproteobacteria;o__JACDCP01;f__JACDCP01;g__;s__	0.446484	0.115324	0.79868	1.56571	1.33967	1.73562	0	0	0	0	0	0	0.154971	0.319171	0.601092	1.35389	1.33594	0.880461
bin.306	d__Bacteria;p__Pseudomonadota;c__Gammaproteobacteria;o__GCA-2729495;f__GCA-2729495;g__;s__	1.08893	1.23135	1.55677	0.407914	0.277336	0.096505	0	0	0	0	0	0	1.48602	0.707771	0.305173	0.152448	0.121867	0.16762
bin.57	d__Bacteria;p__Spirochaetota;c__B62-G9;o__B62-G9;f__DRHN01;g__DRHN01;s__	0.340637	0	0.032908	0.019394	0.76936	0.723505	0.016688	0.027569	0.028313	0.03766	0.273972	0.170443	0	0	0.018918	0.217328	1.35298	1.64996
bin.23	d__Bacteria;p__JAAXVQ01;c__JAAXVQ01;o__JAAXVQ01;f__JAAXVQ01;g__JAUXBQ01;s__JAUXBQ01 sp030619365	0	0	0	0	0	0	0.82612	0.819884	0.288681	0.318741	0.119152	0.015448	0	0	0	0	0	0
bin.151	d__Bacteria;p__Patescibacteria;c__Paceibacteria;o__UBA6257;f__UBA6257;g__DAOVIY01;s__	0	0	0	0	0	0	0	0	0	0	0.205558	2.80023	0	0	0	0	0	0
