# Supplementary material for: Exploring the Biosynthetic Potential of Microorganisms from the South China Sea Cold Seep Using Culture-Dependent and Culture-Independent Approaches
Source: Mar Drugs. 2025 Jul 30;23(8):313. doi: 10.3390/md23080313 (PMC12387464; doi:10.3390/md23080313)
Supplement: Supplementary file 1 [file marinedrugs-23-00313-s001.zip › Table S7. Genomic features of the 305 cold seep MAGs.xlsx]

## Sheet: test
Name	Completeness	contamination	GC	Region_Num	RiPPs	PKSothers	Others	Terpene	PKSother	PKS-NRP_Hybrids	PKSI	NRPS	arylpolyene	RRE-containing	T1PKS	hglE-KS	RiPP-like	CDPS	NRPS	terpene	ranthipeptide	NRPS-like	T3PKS	resorcinol	thioamitides+thiopeptide	acyl_amino_acids	proteusin	betalactone	thioamitides	phosphonate	ladderane	nucleoside	thiopeptide	arylpolyene+resorcinol	hserlactone	other	PKS-like	PUFA	T1PKS+hglE-KS	microviridin	acyl_amino_acids+hserlactone	RRE-containing+lassopeptide	crocagin	ectoine	NRPS+NRPS-like	transAT-PKS-like	lassopeptide	redox-cofactor	phosphonate-like
bin.213	60.15	7.304	0.423	6	2	0	0	1	3	0	0	0	0	0	0	3	2	0	0	1	0	0	0	0	0	0	0	0	0	0	0	0	0	0	0	0	0	0	0	0	0	0	0	0	0	0	0	0	0
bin.12	50.91	9.57	0.397	0	0	0	0	0	0	0	0	0
bin.194	55.94	5.181	0.485	1	0	0	0	1	0	0	0	0	0	0	0	0	0	0	0	1	0	0	0	0	0	0	0	0	0	0
bin.1	51.48	3.014	0.459	3	1	0	1	1	0	0	0	0	1	0	0	0	0	0	0	1	0	0	0	0	0	0	0	0	0	0	0	0	0	0	0	0	0	0	0	0	0	1
bin.104	91.46	3.2	0.364	0	0	0	0	0	0	0	0	0
bin.303	53.33	2.433	0.439	1	1	0	0	0	0	0	0	0	0	1	0	0	0	0	0	0	0	0	0	0	0	0	0	0	0	0	0	0	0	0	0
bin.44	56.09	1.665	0.341	0	0	0	0	0	0	0	0	0
bin.111	62.07	4.395	0.334	0	0	0	0	0	0	0	0	0
bin.238	70.06	4.045	0.608	1	0	0	0	1	0	0	0	0	0	0	0	0	0	0	0	1	0	0	0	0	0	0	0	0	0	0	0	0	0	0	0	0	0
bin.207	82.47	9.477	0.513	2	2	0	0	0	0	0	0	0	0	0	0	0	1	0	0	0	0	0	0	0	0	0	0	0	1	0	0	0	0	0	0	0	0	0	0	0	0	0	0	0	0	0	0	0	0
bin.248	74.13	3.448	0.344	1	0	0	1	0	0	0	0	0	0	0	0	0	0	0	0	0	0	0	0	0	0	0	0	0	0	1	0	0	0	0	0	0
bin.24	56.46	4.095	0.366	2	2	0	0	0	0	0	0	0	0	2	0	0	0	0	0	0	0	0	0	0	0	0	0	0	0	0	0	0	0	0	0	0	0	0	0	0	0	0	0	0	0	0	0	0	0
bin.269	71.09	5.115	0.528	0	0	0	0	0	0	0	0	0
bin.122	52.35	0.479	0.471	2	1	0	0	1	0	0	0	0	0	0	0	0	1	0	0	1	0	0	0	0	0	0	0	0	0	0	0	0	0	0	0
bin.161	52.09	4.139	0.39	3	1	0	0	0	2	0	0	0	0	0	0	2	1	0	0	0	0	0	0	0	0	0	0	0	0	0	0	0	0	0	0	0	0	0	0	0	0	0	0	0
bin.279	82.51	7.585	0.468	0	0	0	0	0	0	0	0	0
bin.56	53.89	0.376	0.519	5	0	0	4	0	0	0	0	1	3	0	0	0	0	0	0	0	0	1	0	0	0	1	0	0	0	0	0	0	0	0	0	0	0	0	0	0	0	0	0	0
bin.110	83.61	3.069	0.538	5	0	0	4	0	1	0	0	0	3	0	0	0	0	0	0	0	0	0	1	0	0	0	0	1	0	0	0	0	0	0	0	0	0	0	0	0	0	0	0	0	0	0	0	0	0
bin.186	62.63	2.197	0.64	1	1	0	0	0	0	0	0	0	0	1	0	0	0	0	0	0	0	0	0	0	0	0	0	0	0	0	0	0	0	0	0	0	0	0	0	0	0	0	0
bin.211	79.36	0.811	0.552	4	0	0	1	0	2	0	0	1	1	0	0	1	0	0	0	0	0	1	0	0	0	0	0	0	0	0	0	0	0	0	0	0	0	0	1	0	0	0	0	0	0	0	0	0	0
bin.276	78.76	2.15	0.365	4	1	0	3	0	0	0	0	0	3	1
bin.278	71.02	1.254	0.402	0	0	0	0	0	0	0	0	0
bin.137	51.75	5.096	0.571	4	0	0	2	2	0	0	0	0	2	0	0	0	0	0	0	2	0	0	0	0	0
bin.215	68.95	6.021	0.513	0	0	0	0	0	0	0	0	0
bin.173	73.33	1.709	0.593	0	0	0	0	0	0	0	0	0
bin.317	67.75	4.277	0.437	0	0	0	0	0	0	0	0	0
bin.136	58.92	6.231	0.403	2	1	0	1	0	0	0	0	0	0	0	0	0	1	0	0	0	0	0	0	0	0	0	0	0	0	0	0	0	0	0	0	0	0	0	0	0	1
bin.138	74.66	0.064	0.413	2	1	0	0	1	0	0	0	0	0	1	0	0	0	0	0	1	0	0	0	0	0
bin.323	93.82	3.677	0.43	0	0	0	0	0	0	0	0	0
bin.11	79.16	4.189	0.514	2	0	0	0	1	1	0	0	0	0	0	0	0	0	0	0	1	0	0	1	0	0	0	0	0	0	0	0	0	0	0	0	0
bin.191	59.8	6.14	0.614	5	2	0	0	0	3	0	0	0	0	0	0	0	0	0	0	0	2	0	3	0	0	0	0	0	0	0	0	0	0	0	0	0	0	0	0	0	0	0	0	0	0	0	0	0	0
bin.234	89.69	2.942	0.411	1	1	0	0	0	0	0	0	0	0	1	0	0	0	0	0	0	0	0	0	0	0	0	0	0	0	0	0	0	0	0	0	0	0	0	0	0	0	0	0	0	0	0	0	0	0
bin.312	75.16	5.357	0.432	5	1	0	1	0	2	0	1	0	0	0	1	2	0	0	0	0	0	0	0	0	0	1	1
bin.153	51.52	4.364	0.376	0	0	0	0	0	0	0	0	0
bin.255	86.95	6.989	0.377	3	0	0	2	0	0	0	0	1	1	0	0	0	0	0	0	0	0	1	0	0	0	0	0	0	0	0	1
bin.7	79.08	9.659	0.599	7	1	0	4	0	2	0	0	0	3	1	0	2	0	0	0	0	0	0	0	0	0	0	0	0	0	0	0	0	0	0	0	0	0	1
bin.139	63.86	1.188	0.369	0	0	0	0	0	0	0	0	0
bin.6	61.68	3.426	0.408	0	0	0	0	0	0	0	0	0
bin.133	74.13	3.472	0.619	7	1	0	2	2	1	0	0	1	2	1	0	0	0	0	0	2	0	1	1	0	0	0	0	0	0	0	0	0	0	0	0	0	0	0	0	0	0	0	0	0	0	0	0	0	0
bin.95	90.19	0.653	0.449	1	1	0	0	0	0	0	0	0	0	0	0	0	0	0	0	0	0	0	0	0	1
bin.125	61.49	4.075	0.368	1	0	0	0	1	0	0	0	0	0	0	0	0	0	0	0	1	0	0	0	0	0	0	0	0	0	0	0	0	0	0	0	0	0	0
bin.112	50.61	7.632	0.519	1	1	0	0	0	0	0	0	0	0	0	0	0	0	0	0	0	0	0	0	0	0	0	0	0	1	0	0	0	0	0	0	0	0	0	0	0	0	0	0	0	0	0	0	0	0
bin.23	52.05	5.211	0.582	2	0	0	0	0	2	0	0	0	0	0	0	1	0	0	0	0	0	0	0	0	0	0	0	0	0	0	0	0	0	0	0	0	1
bin.59	77.57	3.582	0.323	0	0	0	0	0	0	0	0	0
bin.192	66.51	2.38	0.456	3	1	0	1	0	0	0	0	1	0	0	0	0	1	0	0	0	0	1	0	0	0	0	0	1	0	0	0	0	0	0	0	0
bin.53	65.06	4.984	0.377	0	0	0	0	0	0	0	0	0
bin.85	69.18	3.389	0.574	4	0	0	0	3	0	0	0	1	0	0	0	0	0	0	1	3	0	0	0	0	0	0	0	0	0	0	0	0	0	0	0	0	0	0	0	0	0	0	0	0	0	0
bin.249	57.83	0.626	0.464	0	0	0	0	0	0	0	0	0
bin.39	51.19	0	0.374	1	0	0	1	0	0	0	0	0	1	0	0	0	0	0	0	0	0	0	0	0	0	0	0	0	0	0	0	0	0	0	0	0	0	0	0	0	0	0	0	0	0	0	0	0	0
bin.313	63.06	3.475	0.449	2	0	0	0	1	0	0	0	1	0	0	0	0	0	1	0	1	0	0	0	0	0	0	0	0	0	0	0	0	0	0	0	0	0	0	0	0	0	0	0	0	0	0	0
bin.260	63.6	6.545	0.608	0	0	0	0	0	0	0	0	0
bin.149	68.45	2.336	0.28	0	0	0	0	0	0	0	0	0
bin.230	70.09	7.943	0.332	0	0	0	0	0	0	0	0	0
bin.295	87.8	5.27	0.477	2	2	0	0	0	0	0	0	0	0	1	0	0	0	0	0	0	1	0	0	0	0	0	0	0	0	0	0	0	0	0	0	0	0	0	0	0	0	0	0	0	0	0	0	0
bin.9	97.68	3.37	0.485	2	0	0	1	0	0	0	0	1	0	0	0	0	0	0	0	0	0	1	0	0	0	0	0	0	0	0	1	0	0	0	0	0	0	0	0	0
bin.233	87.53	8.341	0.429	0	0	0	0	0	0	0	0	0
bin.299	69.04	7.38	0.47	1	1	0	0	0	0	0	0	0	0	1	0	0	0	0	0	0	0	0	0	0	0	0	0	0	0	0	0
bin.51	81.82	2.349	0.368	0	0	0	0	0	0	0	0	0
bin.237	75.7	2.336	0.325	1	0	0	0	1	0	0	0	0	0	0	0	0	0	0	0	1	0	0	0	0	0	0	0	0	0	0	0	0	0	0	0	0	0	0	0	0	0	0	0	0	0	0	0	0	0
bin.271	71.2	1.612	0.326	2	1	0	0	0	0	0	0	1	0	0	0	0	0	0	0	0	0	1	0	0	0	0	0	0	1	0	0	0	0	0	0
bin.100	60.64	0.925	0.395	0	0	0	0	0	0	0	0	0
bin.203	88.31	1.869	0.329	0	0	0	0	0	0	0	0	0
bin.103	51.9	3.396	0.489	1	1	0	0	0	0	0	0	0	0	1	0	0	0	0	0	0	0	0	0	0	0	0	0	0	0	0	0	0	0	0	0	0	0	0	0	0	0	0	0	0	0	0	0	0	0
bin.91	58.07	0.854	0.377	0	0	0	0	0	0	0	0	0
bin.220	51.41	1.363	0.524	1	0	0	1	0	0	0	0	0	0	0	0	0	0	0	0	0	0	0	0	0	0	0	0	0	0	0	0	1
bin.256	90.52	4.248	0.432	2	1	0	1	0	0	0	0	0	0	0	0	0	0	0	0	0	0	0	0	0	0	0	0	1	1
bin.71	50.82	1.869	0.593	0	0	0	0	0	0	0	0	0
bin.272	77.88	0.99	0.528	0	0	0	0	0	0	0	0	0
bin.144	50.74	1.161	0.289	3	1	0	2	0	0	0	0	0	1	1	0	0	0	0	0	0	0	0	0	1
bin.105	52.75	0.99	0.649	0	0	0	0	0	0	0	0	0
bin.114	55.55	8.132	0.397	0	0	0	0	0	0	0	0	0
bin.102	87.44	8.791	0.36	0	0	0	0	0	0	0	0	0
bin.72	50.56	3.3	0.495	1	1	0	0	0	0	0	0	0	0	0	0	0	0	0	0	0	0	0	0	0	0	0	0	0	0	0	0	0	1
bin.265	54.76	8.573	0.437	1	1	0	0	0	0	0	0	0	0	0	0	0	1	0	0	0	0	0	0	0	0	0	0	0	0	0	0	0	0
bin.98	59.92	9.646	0.513	0	0	0	0	0	0	0	0	0
bin.188	81.54	0	0.33	0	0	0	0	0	0	0	0	0
bin.62	55.53	2.473	0.421	5	0	0	1	0	4	0	0	0	0	0	0	3	0	0	0	0	0	0	0	0	0	0	0	1	0	0	0	0	0	0	0	0	0	0	1	0	0	0	0	0	0	0	0
bin.87	65.2	7.009	0.278	0	0	0	0	0	0	0	0	0
bin.212	63.01	0.806	0.455	2	0	0	0	0	2	0	0	0	0	0	0	1	0	0	0	0	0	0	0	0	0	0	0	0	0	0	0	0	0	0	0	0	0	0	1
bin.201	62.43	1.097	0.388	0	0	0	0	0	0	0	0	0
bin.246	61.26	1.388	0.388	0	0	0	0	0	0	0	0	0
bin.58	73.89	3.96	0.531	0	0	0	0	0	0	0	0	0
bin.266	79.45	8	0.364	3	3	0	0	0	0	0	0	0	0	0	0	0	1	0	0	0	2	0	0	0	0	0	0	0	0	0	0	0	0	0	0	0	0	0	0	0
bin.33	53.31	7.711	0.42	4	1	0	0	0	1	0	1	1	0	0	1	1	1	1
bin.170	67.96	3.738	0.379	0	0	0	0	0	0	0	0	0
bin.273	59.4	4.765	0.553	0	0	0	0	0	0	0	0	0
bin.229	65.35	1.239	0.579	1	0	0	1	0	0	0	0	0	1	0	0	0	0	0	0	0	0	0	0	0	0	0	0	0	0	0	0	0	0	0	0	0
bin.119	62.49	8.467	0.317	5	1	0	4	0	0	0	0	0	3	1	0	0	0	0	0	0	0	0	0	0	0	0	0	0	0	0	0	0	0	1	0	0	0	0	0	0	0	0	0	0
bin.236	80.15	2.197	0.362	0	0	0	0	0	0	0	0	0
bin.281	52.74	9.634	0.467	1	0	0	1	0	0	0	0	0	0	0	0	0	0	0	0	0	0	0	0	0	0	1	0	0	0	0	0	0	0	0	0	0	0	0	0	0	0	0	0	0	0
bin.152	78.03	6.757	0.306	0	0	0	0	0	0	0	0	0
bin.76	50.06	3.543	0.495	2	0	0	0	2	0	0	0	0	0	0	0	0	0	0	0	2	0	0	0	0	0	0	0	0	0	0	0	0	0	0	0	0	0	0	0	0	0	0	0	0	0	0	0	0	0
bin.176	76.84	1.123	0.414	0	0	0	0	0	0	0	0	0
bin.258	73.41	0	0.456	0	0	0	0	0	0	0	0	0
bin.268	81.26	3.966	0.43	1	1	0	0	0	0	0	0	0	0	0	0	0	0	0	0	0	1	0	0	0	0	0	0	0	0	0	0	0	0	0	0	0	0	0	0
bin.36	82.6	3.846	0.376	12	0	0	0	1	0	1	0	10	0	0	0	0	0	0	7	1	0	3	0	0	0	0	0	0	0	0	0	0	0	0	0	0	0	0	0	0	0	0	0	0	0	0	0	0	0
bin.86	51.5	3.168	0.348	0	0	0	0	0	0	0	0	0
bin.216	53.19	2.777	0.362	1	1	0	0	0	0	0	0	0	0	1	0	0	0	0	0	0	0	0	0	0	0	0	0	0	0	0	0	0	0	0	0	0	0	0	0	0	0	0	0	0	0	0	0	0	0
bin.190	85.19	3.579	0.41	1	0	0	1	0	0	0	0	0	0	0	0	0	0	0	0	0	0	0	0	0	0	0	0	0	0	1	0	0	0	0	0	0	0	0	0	0	0	0	0	0	0	0	0	0	0
bin.151	52.64	4.896	0.359	0	0	0	0	0	0	0	0	0
bin.218	73.72	0	0.329	0	0	0	0	0	0	0	0	0
bin.109	69.17	0.659	0.486	0	0	0	0	0	0	0	0	0
bin.240	67.22	3.704	0.607	4	2	0	0	2	0	0	0	0	0	1	0	0	1	0	0	2	0	0	0	0	0	0	0	0	0	0	0	0	0	0	0	0	0	0	0	0	0	0	0
bin.257	53.58	5	0.486	7	1	0	1	5	0	0	0	0	1	0	0	0	1	0	0	5	0	0	0	0	0	0	0	0	0	0	0
bin.69	67.91	3.271	0.66	7	4	0	0	3	0	0	0	0	0	1	0	0	1	0	0	3	1	0	0	0	0	0	0	0	0	0	0	0	0	0	0	0	0	0	0	0	0	0	0	0	0	0	0	1
bin.15	53.43	2.91	0.58	2	0	0	0	1	0	0	0	1	0	0	0	0	0	0	1	1	0	0	0	0	0	0	0	0	0	0	0	0	0	0	0	0	0	0	0	0	0	0	0	0	0	0	0	0	0
bin.324	62.01	5.449	0.54	3	0	0	0	3	0	0	0	0	0	0	0	0	0	0	0	3	0	0	0	0	0	0	0	0	0	0	0	0	0	0	0	0	0	0	0	0	0
bin.298	65.54	1.481	0.63	5	2	0	0	0	0	0	0	3	0	2	0	0	0	0	3
bin.45	89.74	2.136	0.606	3	1	0	0	2	0	0	0	0	0	0	0	0	0	0	0	2	1	0	0	0	0	0	0	0	0	0	0
bin.241	83.1	8.974	0.614	1	0	0	0	0	0	0	0	1	0	0	0	0	0	0	1	0	0	0	0	0	0	0	0	0	0	0	0	0	0	0	0	0	0	0	0	0	0	0	0
bin.157	56.95	1.087	0.602	3	1	0	1	1	0	0	0	0	0	0	0	0	0	0	0	1	1	0	0	0	0	0	0	0	0	1
bin.131	54.02	0	0.556	5	1	0	1	0	0	0	0	3	1	0	0	0	0	0	1	0	1	2	0	0	0	0	0	0	0	0	0	0
bin.89	60.55	4.809	0.455	2	1	0	0	1	0	0	0	0	0	1	0	0	0	0	0	1	0	0	0	0	0	0	0	0	0	0	0	0
bin.163	93.58	2.136	0.575	1	1	0	0	0	0	0	0	0	0	0	0	0	0	0	0	0	0	0	0	0	0	0	0	0	0	0	0	0	0	0	0	0	0	0	0	0	0	0	0	0	0	0	0	1	0
bin.132	79.27	8.494	0.508	3	1	0	1	0	0	0	0	1	0	0	0	0	0	0	0	0	0	1	0	0	0	0	0	0	0	1	0	0	0	0	0	0	0	0	0	0	0	0	1
bin.244	68.72	5.999	0.572	2	0	0	0	0	0	0	0	2	0	0	0	0	0	0	0	0	0	1	0	0	0	0	0	0	0	0	0	0	0	0	0	0	0	0	0	0	0	0	0	0	1
bin.311	78.72	5.718	0.596	6	0	0	6	0	0	0	0	0	4	0	0	0	0	0	0	0	0	0	0	0	0	0	0	1	0	0	0	0	0	0	0	0	0	0	0	0	0	0	0	0	0	0	0	0	0
bin.219	68	4.288	0.575	5	0	0	3	0	0	0	0	2	1	0	0	0	0	0	0	0	0	2	0	1	0	0	0	0	0	0	1	0	0	0	0	0	0	0	0	0	0	0	0
bin.162	93.58	8.214	0.59	1	1	0	0	0	0	0	0	0	0	1	0	0	0	0	0	0	0	0	0	0	0	0	0	0	0	0	0	0	0	0	0	0	0	0	0	0	0	0	0	0	0	0	0	0	0
bin.18	81.63	3.753	0.562	3	0	0	0	1	2	0	0	0	0	0	0	0	0	0	0	1	0	0	2	0	0	0	0	0	0	0	0	0	0	0	0	0
bin.145	87.38	4.423	0.554	5	2	0	0	1	1	0	0	1	0	1	0	0	0	0	0	1	0	1	0	0	0	0	0	0	1	0	0	0	0	0	0	0	1	0	0	0	0	0	0	0	0	0	0	0	0
bin.55	91.28	2.136	0.583	0	0	0	0	0	0	0	0	0
bin.168	75.56	6.148	0.497	2	2	0	0	0	0	0	0	0	0	2	0	0	0	0	0	0	0	0	0	0	0
bin.245	65.66	5.864	0.504	1	0	0	0	1	0	0	0	0	0	0	0	0	0	0	0	1	0	0	0	0	0
bin.231	93.68	2.788	0.465	1	0	0	1	0	0	0	0	0	0	0	0	0	0	0	0	0	0	0	0	0	0	0	0	0	0	0	0	0	0	0	0	0	0	0	0	0	0	0	0	0	0	0	0	0	0
bin.32	80.77	3.296	0.629	1	0	0	0	1	0	0	0	0	0	0	0	0	0	0	0	1	0	0	0	0	0	0	0	0	0	0	0	0	0	0	0	0	0	0	0	0	0	0	0	0	0	0	0
bin.205	76.11	2.132	0.494	8	0	0	5	0	1	0	2	0	3	0	2	0	0	0	0	0	0	0	1	2	0	0	0	0	0	0	0	0	0	0	0	0	0	0
bin.146	58.04	4.61	0.542	1	0	0	1	0	0	0	0	0	0	0	0	0	0	0	0	0	0	0	0	0	0	0	0	0	0	1	0	0	0	0	0	0	0	0	0	0	0	0	0	0	0	0	0	0	0
bin.288	82.07	2.153	0.401	1	0	0	0	0	1	0	0	0	0	0	0	0	0	0	0	0	0	0	1
bin.68	77.19	6.871	0.546	0	0	0	0	0	0	0	0	0
bin.239	54.98	3.709	0.598	1	0	0	0	0	0	0	1	0	0	0	1	0	0	0	0	0	0	0	0	0	0	0	0	0	0	0	0	0	0	0	0	0	0	0	0	0	0	0	0
bin.160	65.16	3.038	0.532	2	0	0	0	2	0	0	0	0	0	0	0	0	0	0	0	2	0	0	0	0	0	0	0	0	0	0	0	0	0	0	0	0	0	0	0	0	0	0	0	0	0	0	0	0	0
bin.282	58.95	6.454	0.565	1	0	0	1	0	0	0	0	0	1	0	0	0	0	0	0	0	0	0	0	0	0	0	0	0	0	0	0	0	0	0	0	0	0	0	0	0	0	0	0	0	0	0	0	0	0
bin.293	95.53	2.197	0.449	1	0	0	0	1	0	0	0	0	0	0	0	0	0	0	0	1	0	0	0	0	0	0	0	0	0	0	0	0	0	0	0	0	0	0	0	0	0	0	0	0	0	0
bin.38	65.41	8.624	0.467	1	1	0	0	0	0	0	0	0	0	1	0	0	0	0	0	0
bin.300	56.17	1.869	0.337	0	0	0	0	0	0	0	0	0
bin.126	51.97	7.523	0.555	0	0	0	0	0	0	0	0	0
bin.296	62.85	9.332	0.366	3	1	0	1	1	0	0	0	0	0	1	0	0	0	0	0	1	0	0	0	0	0	0	0	0	0	0	1	0	0	0	0	0	0	0	0	0	0	0	0	0	0	0	0	0	0
bin.262	81.62	1.984	0.444	3	0	0	1	2	0	0	0	0	1	0	0	0	0	0	0	2	0	0	0	0	0	0	0	0	0	0	0	0	0	0	0	0	0	0	0	0	0	0	0	0	0	0	0	0	0
bin.107	90.43	0	0.381	1	0	0	0	1	0	0	0	0	0	0	0	0	0	0	0	1	0	0	0	0	0	0	0	0	0	0
bin.325	51.83	7.404	0.476	6	0	0	2	0	0	0	0	4	0	0	0	0	0	0	4	0	0	0	0	1	0	0	0	0	0	0	0	0	0	0	0	0	0	0	0	0	1	0	0	0	0	0	0	0	0
bin.129	85.47	7.919	0.662	4	1	0	0	2	1	0	0	0	0	0	0	0	0	0	0	2	0	0	1	0	0	0	0	0	0	0	0	0	0	0	0	0	0	0	0	0	0	0	0	0	0	0	0	1	0
bin.80	53.34	0.99	0.34	0	0	0	0	0	0	0	0	0
bin.169	52.55	4.54	0.584	5	1	0	0	2	2	0	0	0	0	1	0	0	0	0	0	2	0	0	2	0	0	0	0	0	0	0	0	0	0	0	0	0	0	0	0	0	0	0	0	0	0	0	0	0	0
bin.134	60.85	4.924	0.632	6	2	0	2	2	0	0	0	0	1	1	0	0	0	0	0	2	1	0	0	0	0	0	0	0	0	0	1	0	0
bin.65	67.39	2.428	0.497	0	0	0	0	0	0	0	0	0
bin.63	82.76	2.374	0.616	5	1	0	1	2	1	0	0	0	0	0	0	0	0	0	0	2	1	0	1	0	0	0	0	0	0	1	0	0	0	0	0	0	0	0	0	0	0	0	0
bin.309	98.12	0.05	0.483	0	0	0	0	0	0	0	0	0
bin.302	80.08	8.637	0.59	1	0	0	1	0	0	0	0	0	1	0	0	0	0	0	0	0	0	0	0	0	0	0	0	0	0	0	0	0	0	0	0	0	0	0	0	0	0	0	0	0	0	0	0	0	0
bin.117	57.04	5.675	0.346	0	0	0	0	0	0	0	0	0
bin.315	52.32	1.612	0.668	0	0	0	0	0	0	0	0	0
bin.21	70.27	4.482	0.559	2	0	0	2	0	0	0	0	0	2	0	0	0	0	0	0	0	0	0	0	0	0	0	0	0	0	0	0	0	0	0	0	0	0	0	0	0	0	0	0	0	0	0	0	0	0
bin.124	51.72	8.62	0.596	3	0	0	0	2	0	0	0	1	0	0	0	0	0	0	0	2	0	1	0	0	0	0	0	0	0	0	0	0	0	0	0	0	0	0	0	0	0	0	0	0	0	0
bin.275	59.97	2.991	0.393	0	0	0	0	0	0	0	0	0
bin.224	53.42	2.611	0.422	360	2	0	1	0	6	0	35	316	0	2	35	0	0	0	257	0	0	58	1	0	0	0	0	0	0	1	0	0	0	0	0	0	1	0	0	0	0	0	0	0	1	4
bin.147	87.04	2.619	0.298	3	0	0	3	0	0	0	0	0	2	0	0	0	0	0	0	0	0	0	0	1	0	0	0	0	0	0	0	0	0	0	0	0	0	0	0	0	0	0
bin.46	71.21	3.325	0.665	4	0	0	0	4	0	0	0	0	0	0	0	0	0	0	0	4	0	0	0	0	0	0	0	0	0	0	0	0	0	0	0	0	0	0	0	0	0	0	0	0	0	0
bin.3	60.63	2.592	0.463	1	0	0	0	0	0	0	0	1	0	0	0	0	0	0	0	0	0	1	0	0	0	0	0	0	0	0	0	0	0	0	0	0	0	0	0	0	0	0	0	0	0	0
bin.92	67.33	3.472	0.456	0	0	0	0	0	0	0	0	0
bin.67	58.35	3.59	0.545	2	0	0	1	0	1	0	0	0	0	0	0	0	0	0	0	0	0	0	1	0	0	0	0	0	0	0	0	0	0	0	0	0	0	0	0	0	0	0	0	1	0	0	0	0	0
bin.305	69	1.826	0.455	2	0	0	0	2	0	0	0	0	0	0	0	0	0	0	0	2	0	0	0	0	0	0	0	0	0	0	0	0	0	0	0	0	0	0	0	0	0	0	0
bin.183	56.19	5.956	0.424	6	0	0	6	0	0	0	0	0	3	0	0	0	0	0	0	0	0	0	0	2	0	0	0	0	0	0	0	0	0	0	1	0	0	0	0	0	0	0	0	0	0	0	0	0	0
bin.142	84.01	1.612	0.585	2	1	0	0	1	0	0	0	0	0	1	0	0	0	0	0	1	0	0	0	0	0	0	0	0	0	0	0	0	0	0	0	0	0	0
bin.121	95.89	2.849	0.617	0	0	0	0	0	0	0	0	0
bin.306	53.47	2.435	0.557	6	0	0	3	1	0	0	0	2	2	0	0	0	0	0	2	1	0	0	0	1	0
bin.73	51.88	5.517	0.576	1	0	0	1	0	0	0	0	0	0	0	0	0	0	0	0	0	0	0	0	0	0	0	0	1	0	0	0	0	0	0	0	0	0	0	0	0	0	0	0	0	0	0	0	0	0
bin.291	52.61	6.921	0.563	2	0	0	0	1	1	0	0	0	0	0	0	0	0	0	0	1	0	0	1	0	0	0	0	0	0	0	0	0	0	0	0	0	0	0	0	0	0	0	0	0	0
bin.31	63.24	2.361	0.457	2	1	0	0	0	1	0	0	0	0	0	0	1	1	0	0	0	0	0	0	0	0	0	0	0	0	0	0	0	0	0	0	0	0	0	0	0	0
bin.75	71.77	2.115	0.438	4	0	0	1	2	1	0	0	0	0	0	0	1	0	0	0	2	0	0	0	0	0	0	0	0	0	1	0	0	0	0	0	0	0	0	0	0	0	0	0
bin.182	58.46	1.282	0.62	1	0	0	0	1	0	0	0	0	0	0	0	0	0	0	0	1	0	0	0	0	0	0	0	0	0	0	0	0	0	0	0	0	0	0	0	0	0	0	0	0	0
bin.26	77.47	4.206	0.502	1	1	0	0	0	0	0	0	0	0	1	0	0	0	0	0	0	0	0	0	0	0	0	0	0	0	0	0	0	0	0	0	0	0	0	0	0	0	0	0	0	0	0	0	0	0
bin.27	50.03	8.628	0.391	0	0	0	0	0	0	0	0	0
bin.79	85.36	2.794	0.593	4	0	0	1	2	0	0	0	1	1	0	0	0	0	0	0	2	0	1	0	0	0	0	0	0	0	0	0	0	0	0	0	0	0	0	0	0
bin.99	62.17	6.925	0.31	0	0	0	0	0	0	0	0	0
bin.189	75.86	0	0.377	1	0	0	0	0	1	0	0	0	0	0	0	0	0	0	0	0	0	0	1	0	0	0	0	0	0	0	0	0	0	0	0	0	0	0	0	0	0	0	0	0	0	0	0	0	0
bin.37	57.83	1.08	0.381	0	0	0	0	0	0	0	0	0
bin.141	66.15	1.401	0.363	1	0	0	1	0	0	0	0	0	0	0	0	0	0	0	0	0	0	0	0	0	0	0	0	1	0	0	0	0	0	0	0	0	0	0	0	0	0	0	0	0	0	0	0	0	0
bin.261	75.42	1.188	0.653	3	0	0	2	1	0	0	0	0	0	0	0	0	0	0	0	1	0	0	0	0	0	0	0	0	0	0	0	0	0	0	0	2	0	0	0	0
bin.5	70.39	1.59	0.492	4	1	0	0	2	0	0	0	1	0	0	0	0	1	0	0	2	0	1	0	0	0	0	0	0	0	0	0	0	0
bin.267	52.86	1.756	0.596	0	0	0	0	0	0	0	0	0
bin.150	88.95	8.839	0.382	2	0	0	0	0	2	0	0	0	0	0	0	0	0	0	0	0	0	0	2	0	0	0	0	0	0	0	0	0	0	0	0	0	0	0	0	0
bin.251	51.29	6.71	0.539	4	2	0	0	0	2	0	0	0	0	1	0	0	0	0	0	0	1	0	2	0	0	0	0	0	0	0	0	0	0	0	0	0	0	0	0	0	0	0	0	0	0	0	0	0	0
bin.222	56.48	0	0.493	0	0	0	0	0	0	0	0	0
bin.287	63.15	2.056	0.475	3	1	0	2	0	0	0	0	0	2	1	0	0	0	0	0	0	0	0	0	0	0	0	0	0	0	0	0	0	0	0	0	0	0	0	0	0	0	0	0
bin.113	51.2	8.62	0.629	0	0	0	0	0	0	0	0	0
bin.193	69.41	8.626	0.387	0	0	0	0	0	0	0	0	0
bin.88	68.58	1.097	0.553	1	0	0	0	1	0	0	0	0	0	0	0	0	0	0	0	1	0	0	0	0	0	0	0	0	0	0	0	0	0	0	0	0	0	0	0	0
bin.52	57.42	0.99	0.477	0	0	0	0	0	0	0	0	0
bin.2	74.31	7.788	0.466	0	0	0	0	0	0	0	0	0
bin.118	89.9	5.956	0.433	3	0	0	0	3	0	0	0	0	0	0	0	0	0	0	0	3	0	0	0	0	0	0	0	0	0	0	0	0	0	0	0	0	0	0	0	0	0	0	0	0	0
bin.301	94.39	4.205	0.46	0	0	0	0	0	0	0	0	0
bin.200	50.1	3.478	0.673	2	0	0	1	0	0	0	0	1	0	0	0	0	0	0	0	0	0	1	0	0	0	0	0	0	0	1	0	0	0	0	0	0	0	0	0	0	0	0	0	0	0	0	0	0	0
bin.148	52.83	4.205	0.301	1	0	0	1	0	0	0	0	0	0	0	0	0	0	0	0	0	0	0	0	0	0	0	0	0	0	1
bin.25	81.87	5.825	0.341	0	0	0	0	0	0	0	0	0
bin.166	55.65	2.727	0.506	0	0	0	0	0	0	0	0	0
bin.226	50.56	8.554	0.593	3	1	0	0	1	0	0	0	1	0	0	0	0	1	0	0	1	0	1	0	0	0	0	0	0	0	0	0	0	0	0	0	0
bin.22	59.76	3.11	0.351	0	0	0	0	0	0	0	0	0
bin.174	57.21	1.709	0.581	3	0	0	1	1	1	0	0	0	1	0	0	0	0	0	0	1	0	0	1	0	0	0	0	0	0	0	0	0	0	0	0	0
bin.277	99.53	0.642	0.672	11	1	0	7	1	0	1	0	1	1	0	0	0	0	0	0	1	0	0	0	1	0	0	0	1	0	0	0	0	0	0	0	0	0	0	0	0	0	0	0	1	0	0	1	0	1
bin.180	51.73	5.339	0.592	0	0	0	0	0	0	0	0	0
bin.82	59.07	7.027	0.519	4	0	0	1	2	0	0	0	1	1	0	0	0	0	0	0	2	0	1	0	0	0	0	0	0	0	0	0	0	0	0	0	0	0	0	0	0	0	0	0	0	0	0	0	0	0
bin.227	68.37	2.178	0.388	2	0	0	2	0	0	0	0	0	1	0	0	0	0	0	0	0	0	0	0	0	0	1	0	0	0	0	0	0	0	0	0	0	0	0	0	0	0	0	0	0	0	0	0
bin.43	51.18	9.341	0.332	0	0	0	0	0	0	0	0	0
bin.318	58.69	3.472	0.419	0	0	0	0	0	0	0	0	0
bin.252	94.08	0.934	0.373	0	0	0	0	0	0	0	0	0
bin.171	53.71	9.957	0.555	2	0	0	0	0	0	0	0	2	0	0	0	0	0	0	0	0	0	2	0	0	0	0	0	0	0	0	0	0
bin.310	56.49	3.738	0.305	0	0	0	0	0	0	0	0	0
bin.57	91.25	6.2	0.426	5	0	0	4	0	0	0	0	1	3	0	0	0	0	0	0	0	0	1	0	0	0	1	0	0	0	0	0	0	0	0	0	0	0	0	0
bin.14	83.33	0	0.329	2	0	0	2	0	0	0	0	0	2	0	0	0	0	0	0	0	0	0	0	0	0	0	0	0	0	0	0	0	0	0	0	0	0	0	0	0
bin.204	93.16	3.418	0.599	3	0	0	0	1	1	0	0	1	0	0	0	0	0	0	0	1	0	1	1	0	0	0	0	0	0	0	0	0	0	0	0	0	0	0	0	0	0	0	0	0	0
bin.314	66.93	5.758	0.571	0	0	0	0	0	0	0	0	0
bin.228	55.64	8.62	0.632	0	0	0	0	0	0	0	0	0
bin.96	56.31	6.506	0.328	3	1	0	1	0	0	0	1	0	0	0	1	0	0	0	0	0	0	0	0	0	0	0	0	0	0	0	0	0	0	0	1	0	0	0	0	1
bin.223	62.62	2.07	0.636	3	0	0	1	2	0	0	0	0	0	0	0	0	0	0	0	2	0	0	0	0	0	0	0	1	0	0	0	0	0	0	0	0	0	0	0	0	0	0	0	0	0	0	0	0	0
bin.83	86.32	2.991	0.64	1	0	0	0	1	0	0	0	0	0	0	0	0	0	0	0	1	0	0	0	0	0	0	0	0	0	0	0	0	0
bin.154	69.84	0.382	0.668	3	0	0	0	2	1	0	0	0	0	0	0	0	0	0	0	2	0	0	1
bin.90	78.91	3.667	0.623	1	0	0	0	1	0	0	0	0	0	0	0	0	0	0	0	1	0	0	0	0	0	0	0	0	0	0	0	0	0	0	0	0	0	0	0	0	0	0	0	0
bin.264	51.87	3.223	0.582	1	0	0	0	1	0	0	0	0	0	0	0	0	0	0	0	1	0	0	0	0	0	0	0	0	0	0	0	0	0	0	0	0	0	0	0	0	0	0	0	0
bin.195	60.53	3.882	0.432	0	0	0	0	0	0	0	0	0
bin.13	61.18	2.197	0.404	1	1	0	0	0	0	0	0	0	0	1	0	0	0	0	0	0	0	0	0	0	0	0	0	0	0	0	0	0	0	0	0	0	0	0	0	0	0	0	0	0	0	0	0	0	0
bin.128	83.64	3.738	0.351	1	1	0	0	0	0	0	0	0	0	1	0	0	0	0	0	0	0	0	0	0	0	0	0	0	0	0	0	0
bin.155	75.58	7.281	0.357	0	0	0	0	0	0	0	0	0
bin.19	82.62	1.992	0.597	4	0	0	0	3	0	0	0	1	0	0	0	0	0	0	0	3	0	1	0	0	0	0	0	0	0	0	0	0	0	0	0	0	0	0	0	0	0	0	0	0	0	0	0	0	0
bin.285	92.97	4.395	0.626	4	3	0	0	0	1	0	0	0	0	3	0	0	0	0	0	0	0	0	1	0	0	0	0	0	0	0	0	0	0	0	0	0	0	0	0	0	0	0	0
bin.289	59.4	8.03	0.392	0	0	0	0	0	0	0	0	0
bin.250	54.48	3.958	0.432	0	0	0	0	0	0	0	0	0
bin.120	51.39	3.279	0.422	2	1	0	0	1	0	0	0	0	0	0	0	0	1	0	0	1	0	0	0	0	0	0	0	0	0	0	0	0	0	0	0	0	0	0	0
bin.322	64.86	1.82	0.664	3	0	0	0	2	1	0	0	0	0	0	0	1	0	0	0	2	0	0	0	0	0	0	0	0	0	0	0	0	0	0	0	0	0	0	0
bin.159	88.69	1.09	0.447	1	0	0	0	0	0	0	0	1	0	0	0	0	0	0	0	0	0	1	0	0	0	0	0	0	0	0	0	0	0
bin.196	50.82	8.148	0.681	1	0	0	0	1	0	0	0	0	0	0	0	0	0	0	0	1	0	0	0	0	0	0	0	0	0	0
bin.235	78.73	2.803	0.344	0	0	0	0	0	0	0	0	0
bin.197	54.03	5.806	0.456	0	0	0	0	0	0	0	0	0
bin.290	53.51	7.914	0.35	1	0	0	0	0	1	0	0	0	0	0	0	0	0	0	0	0	0	0	1	0	0	0	0	0	0	0	0	0	0	0	0	0	0	0	0	0	0	0	0	0	0	0	0	0	0
bin.60	51.78	7.943	0.353	2	0	0	1	0	1	0	0	0	0	0	0	1	0	0	0	0	0	0	0	0	0	0	0	0	0	0	0	0	0	0	0	1
bin.280	76.25	3.832	0.656	0	0	0	0	0	0	0	0	0
bin.41	87.29	2.52	0.543	6	0	0	2	2	0	0	0	2	0	0	0	0	0	0	0	2	0	2	0	0	0	0	0	0	0	0	0	0	0	0	0	0	0	0	0	0	0	0	0	2
bin.78	88.86	5.982	0.639	0	0	0	0	0	0	0	0	0
bin.307	65.41	3.589	0.633	0	0	0	0	0	0	0	0	0
bin.284	50.89	3.163	0.368	0	0	0	0	0	0	0	0	0
bin.20	59.89	5.696	0.593	0	0	0	0	0	0	0	0	0
bin.263	52.45	5.115	0.487	0	0	0	0	0	0	0	0	0
bin.93	87.3	3.225	0.669	1	0	0	0	0	1	0	0	0	0	0	0	0	0	0	0	0	0	0	1	0	0	0	0	0	0	0	0	0	0	0	0	0	0	0	0	0	0	0	0	0	0	0	0
bin.4	89.76	6.664	0.566	6	1	0	3	0	0	0	0	2	1	0	0	0	1	0	0	0	0	2	0	0	0	0	0	0	0	0	0	0	0	1	1
bin.210	63.23	5.775	0.319	0	0	0	0	0	0	0	0	0
bin.292	50.28	2.939	0.376	0	0	0	0	0	0	0	0	0
bin.94	72.67	1.818	0.497	2	0	0	0	1	0	0	0	1	0	0	0	0	0	0	0	1	0	1	0	0	0	0	0	0	0	0	0	0	0	0	0	0	0	0	0	0	0	0	0	0
bin.320	51.43	3.296	0.672	2	0	0	0	2	0	0	0	0	0	0	0	0	0	0	0	2	0	0	0	0	0	0	0	0	0	0	0	0	0	0	0	0	0	0	0	0	0	0	0
bin.179	81.21	4.187	0.476	4	1	0	1	1	1	0	0	0	0	0	0	1	0	0	0	1	0	0	0	0	0	0	0	0	0	1	0	0	0	0	0	0	0	0	0	0	0	0	0	0	0	0	0	1	0
bin.184	58.07	6.66	0.392	3	1	0	1	1	0	0	0	0	0	1	0	0	0	0	0	1	0	0	0	0	0	0	0	1	0	0	0	0	0	0	0	0	0	0	0	0	0	0	0	0	0
bin.198	78.4	5	0.45	2	0	0	0	1	1	0	0	0	0	0	0	1	0	0	0	1	0	0	0	0	0	0	0	0	0	0	0	0	0	0	0	0	0	0	0	0	0	0	0	0	0	0	0	0	0
bin.270	51.62	7.489	0.49	0	0	0	0	0	0	0	0	0
bin.208	51.41	4.9	0.591	2	1	0	1	0	0	0	0	0	0	0	0	0	0	0	0	0	0	0	0	0	0	0	0	0	0	1	0	0	0	0	0	0	0	0	0	0	0	1	0	0	0	0	0	0	0
bin.156	68.14	6.497	0.49	5	1	0	3	1	0	0	0	0	2	0	0	0	1	0	0	1	0	0	0	0	0	0	0	1	0	0	0	0	0	0	0	0	0	0	0	0	0	0	0	0	0	0	0	0	0
bin.106	85.98	3.115	0.437	1	0	0	0	1	0	0	0	0	0	0	0	0	0	0	0	1	0	0	0	0	0	0	0	0	0	0	0	0	0	0	0	0	0	0	0
bin.143	63.37	5.596	0.469	8	1	1	4	0	2	0	0	0	2	1	0	3	0	0	0	0	0	0	0	1	0	0	0	1	0	0	0	0	0	0	0	0
bin.232	94.48	6.739	0.618	0	0	0	0	0	0	0	0	0
bin.47	96.59	1.136	0.538	3	0	0	2	1	0	0	0	0	0	0	0	0	0	0	0	1	0	0	0	0	0	0	0	0	0	0	2	0	0	0	0	0
bin.54	54.44	9.057	0.667	0	0	0	0	0	0	0	0	0
bin.243	54.37	7.727	0.564	2	0	0	0	1	1	0	0	0	0	0	0	0	0	0	0	1	0	0	1	0	0	0	0	0	0	0	0	0	0	0	0	0	0	0	0	0	0	0	0	0	0	0	0	0	0
bin.274	55.79	8.542	0.512	3	1	0	1	1	0	0	0	0	0	1	0	0	0	0	0	1	0	0	0	0	0	0	0	0	0	0	0	0	0	0	0	1	0	0	0	0	0	0	0	0	0	0	0	0
bin.199	61.75	2.035	0.578	0	0	0	0	0	0	0	0	0
bin.181	88.22	6.451	0.507	3	2	0	0	1	0	0	0	0	0	0	0	0	2	0	0	1	0	0	0	0	0	0	0	0	0	0	0	0	0	0	0	0	0	0	0	0	0	0	0	0
bin.28	53.41	0.896	0.462	7	5	0	0	0	2	0	0	0	0	2	0	2	3	0	0	0	0	0	0	0	0	0	0	0	0	0	0	0	0	0	0	0	0	0	0	0	0	0	0	0	0	0	0	0	0
bin.187	51.19	1.866	0.424	1	0	0	0	1	0	0	0	0	0	0	0	0	0	0	0	1	0	0	0	0	0	0	0	0	0	0	0	0	0
bin.116	50.38	6.717	0.502	9	3	0	2	0	3	0	1	0	1	1	1	3	2	0	0	0	0	0	0	1	0	0	0	0	0	0	0	0	0	0	0	0	0	0	0	0	0	0	0
bin.177	74.12	3.977	0.36	4	0	0	1	0	2	0	0	1	0	0	0	0	0	0	1	0	0	0	2	0	0	0	0	0	0	0	1	0	0	0	0	0	0	0	0	0	0	0	0	0	0
bin.17	61.96	6.23	0.307	0	0	0	0	0	0	0	0	0
bin.70	63.55	5.545	0.479	2	2	0	0	0	0	0	0	0	0	1	0	0	1	0	0	0	0	0	0	0	0	0	0	0	0	0	0	0	0	0	0	0	0	0	0	0	0	0	0	0	0	0	0	0	0
bin.35	68.41	2.586	0.645	4	0	0	0	2	1	0	0	1	0	0	0	0	0	0	0	2	0	1	1	0	0	0	0	0	0	0	0	0	0	0	0	0	0	0	0	0	0	0	0	0
bin.185	50.25	5.43	0.629	0	0	0	0	0	0	0	0	0
bin.40	76.68	2.243	0.357	1	0	0	0	1	0	0	0	0	0	0	0	0	0	0	0	1	0	0	0	0	0	0	0	0	0	0	0	0	0	0	0	0	0	0
bin.206	52.52	5.668	0.477	4	3	0	0	1	0	0	0	0	0	2	0	0	1	0	0	1	0	0	0	0	0	0	0	0	0	0	0	0	0
bin.115	92.09	6.41	0.588	3	0	0	0	2	0	0	0	1	0	0	0	0	0	0	0	2	0	1
bin.130	61.39	9.639	0.6	1	0	0	0	1	0	0	0	0	0	0	0	0	0	0	0	1	0	0	0	0	0	0	0	0	0	0
bin.29	86.19	6.757	0.614	2	1	0	0	1	0	0	0	0	0	0	0	0	0	0	0	1	1
bin.225	87.76	4.273	0.531	1	1	0	0	0	0	0	0	0	0	1	0	0	0	0	0	0	0	0	0	0	0	0	0	0	0	0	0	0
bin.158	51.64	7.048	0.551	0	0	0	0	0	0	0	0	0
bin.175	80.81	5.555	0.666	0	0	0	0	0	0	0	0	0
bin.209	55.9	5.494	0.552	1	0	0	0	0	0	0	0	1	0	0	0	0	0	0	0	0	0	1	0	0	0	0	0	0	0	0	0	0	0	0	0	0
bin.61	61.07	7.227	0.557	1	0	0	1	0	0	0	0	0	0	0	0	0	0	0	0	0	0	0	0	0	0	0	0	0	0	1	0	0	0	0	0	0	0	0	0	0	0	0	0	0
bin.66	73.01	2.419	0.433	3	2	0	0	0	1	0	0	0	0	0	0	1	2	0	0	0	0	0	0	0	0	0	0	0	0	0	0	0	0	0	0	0	0	0	0	0	0	0	0	0	0	0	0	0	0
bin.74	90.1	1.098	0.412	1	1	0	0	0	0	0	0	0	0	1	0	0	0	0	0	0	0	0	0	0	0	0	0	0	0	0	0	0	0	0	0	0
bin.64	55.57	9.436	0.378	2	0	0	1	1	0	0	0	0	0	0	0	0	0	0	0	1	0	0	0	0	0	0	0	0	0	0	1	0	0	0	0	0	0	0	0	0	0	0	0	0	0	0	0	0	0
bin.97	85.27	4.727	0.484	2	0	0	1	0	0	0	0	1	0	0	0	0	0	0	0	0	0	1	0	0	0	0	0	0	0	0	0	1	0	0	0	0	0	0	0	0	0	0	0	0	0	0	0	0	0
bin.321	74.5	2.95	0.597	5	2	0	0	1	1	0	0	1	0	1	0	0	0	0	0	1	1	1	1	0	0	0	0	0	0	0	0	0	0	0	0	0	0	0	0	0
bin.202	68.3	4.871	0.632	4	1	0	1	1	1	0	0	0	1	1	0	0	0	0	0	1	0	0	1	0	0
bin.247	59.48	0	0.629	1	0	0	0	0	0	0	0	1	0	0	0	0	0	0	0	0	0	1	0	0	0
bin.34	51.22	7.453	0.49	3	0	0	0	2	0	0	0	1	0	0	0	0	0	1	0	2	0	0	0	0	0	0	0	0	0	0	0	0	0	0	0	0	0	0	0	0
bin.297	50.85	2.271	0.461	2	1	0	0	0	0	0	1	0	0	0	1	0	1	0	0	0	0	0	0	0	0	0	0	0	0	0	0	0	0	0	0	0	0	0	0	0	0	0	0	0	0	0	0	0	0
bin.140	65.04	3.544	0.641	2	0	0	0	2	0	0	0	0	0	0	0	0	0	0	0	2	0	0	0	0	0	0	0	0	0	0	0	0	0	0	0	0	0	0	0	0	0	0	0	0	0	0	0	0	0
bin.108	58.54	7.186	0.463	2	2	0	0	0	0	0	0	0	0	1	0	0	0	0	0	0	1	0	0	0	0	0	0	0	0	0	0	0	0	0	0	0	0	0	0	0	0	0	0	0	0	0	0	0	0
bin.294	69.45	4.49	0.462	4	3	0	0	1	0	0	0	0	0	2	0	0	1	0	0	1
bin.319	69.94	2.287	0.431	1	0	0	0	0	1	0	0	0	0	0	0	0	0	0	0	0	0	0	1	0	0	0	0	0	0	0	0	0	0	0	0	0	0	0	0	0	0	0	0	0	0
bin.217	68.68	1.198	0.62	1	1	0	0	0	0	0	0	0	0	1	0	0	0	0	0	0	0	0	0	0	0	0	0	0	0	0	0	0	0	0	0	0	0	0	0	0	0	0	0	0	0	0
bin.221	61.11	6.223	0.438	2	2	0	0	0	0	0	0	0	0	1	0	0	0	0	0	0	1	0	0	0	0	0	0	0	0	0	0	0	0	0	0	0	0	0	0	0	0	0	0
bin.81	86.68	2.197	0.483	3	1	0	1	1	0	0	0	0	0	0	0	0	0	0	0	1	0	0	0	0	0	0	0	0	0	1	0	0	0	0	0	0	0	0	0	0	0	0	0	0	0	0	1
bin.30	72.42	9.34	0.67	2	0	0	0	2	0	0	0	0	0	0	0	0	0	0	0	2	0	0	0	0	0
bin.77	86.5	3.326	0.656	6	1	0	1	4	0	0	0	0	0	1	0	0	0	0	0	4	0	0	0	0	0	0	0	0	0	1	0	0	0	0	0	0	0	0	0	0	0	0	0	0	0	0	0	0	0
bin.135	66.06	8.411	0.434	0	0	0	0	0	0	0	0	0
bin.165	80.01	1.672	0.573	2	0	0	0	0	0	0	0	2	0	0	0	0	0	0	0	0	0	2	0	0	0	0	0	0	0	0	0	0	0	0	0	0	0	0	0	0	0	0	0	0	0	0
bin.308	84.54	2.258	0.683	1	1	0	0	0	0	0	0	0	0	0	0	0	0	0	0	0	0	0	0	0	0	0	0	0	0	0	0	0	0	0	0	0	0	0	0	0	0	0	0	0	0	0	0	1	0
bin.10	72.65	2.496	0.66	4	1	0	3	0	0	0	0	0	3	1	0	0	0	0	0	0	0	0	0	0	0	0	0	0	0	0	0	0	0	0	0	0	0	0	0	0	0	0	0	0	0	0	0
bin.172	72.52	6.267	0.632	6	1	0	1	2	1	0	0	1	0	0	0	0	0	0	0	2	1	1	1	0	0	0	0	0	0	0	1	0	0	0	0	0	0	0
bin.49	50.1	3.636	0.505	2	0	0	0	1	0	0	0	1	0	0	0	0	0	0	1	1	0	0	0	0	0	0	0	0	0	0	0	0	0	0	0	0	0	0	0	0	0	0	0	0	0	0	0	0	0
bin.304	78.47	4.395	0.664	3	0	0	0	3	0	0	0	0	0	0	0	0	0	0	0	3	0	0	0	0	0	0	0	0	0	0	0	0	0	0	0	0	0	0	0	0	0	0	0
[truncated: 5 more columns]
