# Supplementary material for: Exploring the Biosynthetic Potential of Microorganisms from the South China Sea Cold Seep Using Culture-Dependent and Culture-Independent Approaches
Source: Mar Drugs. 2025 Jul 30;23(8):313. doi: 10.3390/md23080313 (PMC12387464; doi:10.3390/md23080313)
Supplement: Supplementary file 1 [file marinedrugs-23-00313-s001.zip › Table S8. Information about the 928 BGCs.xlsx]

## Sheet: gbk
Name	MAGs	Products	BiG-SCAPE Class	Length	On Edge
k129_9456953.region001	bin.276	arylpolyene	Others	7992	TRUE
k129_5137008.region001	bin.276	arylpolyene	Others	7993	TRUE
k129_29391960.region001	bin.276	RRE-containing	RiPPs	2180	TRUE
k129_7597852.region001	bin.276	arylpolyene	Others	3647	TRUE
k129_1027055.region001	bin.33	CDPS	NRPS	4801	TRUE
k129_18634095.region001	bin.33	RiPP-like	RiPPs	1618	TRUE
k129_12342571.region001	bin.33	T1PKS	PKSI	2366	TRUE
k129_4977753.region001	bin.33	hglE-KS	PKSother	1508	TRUE
k129_14086166.region001	bin.298	NRPS	NRPS	2386	TRUE
k129_31294832.region001	bin.298	RRE-containing	RiPPs	12105	TRUE
k129_3001585.region001	bin.298	RRE-containing	RiPPs	1915	TRUE
k129_27917231.region001	bin.298	NRPS	NRPS	5057	TRUE
k129_12930215.region001	bin.298	NRPS	NRPS	6813	TRUE
k129_104298.region001	bin.294	RRE-containing	RiPPs	3684	TRUE
k129_13627599.region001	bin.294	RRE-containing	RiPPs	1401	TRUE
k129_11066479.region001	bin.294	terpene	Terpene	1832	TRUE
k129_15003028.region001	bin.294	RiPP-like	RiPPs	8533	TRUE
k129_20419864.region001	bin.38	RRE-containing	RiPPs	4422	TRUE
k129_26859620.region001	bin.29	terpene	Terpene	2481	TRUE
k129_20456222.region001	bin.29	ranthipeptide	RiPPs	12927	TRUE
k129_21695935.region001	bin.115	terpene	Terpene	4617	TRUE
k129_26543670.region001	bin.115	NRPS-like	NRPS	16871	TRUE
k129_24841525.region001	bin.115	terpene	Terpene	20383	TRUE
k129_5269030.region001	bin.154	terpene	Terpene	2645	TRUE
k129_2854761.region001	bin.154	T3PKS	PKSother	1437	TRUE
k129_25878567.region001	bin.154	terpene	Terpene	3234	TRUE
k129_17501278.region001	bin.288	T3PKS	PKSother	9953	TRUE
k129_27843796.region001	bin.144	arylpolyene	Others	1921	TRUE
k129_7556452.region001	bin.144	resorcinol	Others	2970	TRUE
k129_7333224.region001	bin.144	RRE-containing	RiPPs	2059	TRUE
k129_14560434.region001	bin.95	thioamitides+thiopeptide	RiPPs	12171	TRUE
k129_10715898.region001	bin.137	arylpolyene	Others	2548	TRUE
k129_13943681.region001	bin.137	terpene	Terpene	1675	TRUE
k129_32178488.region001	bin.137	arylpolyene	Others	2706	TRUE
k129_11404987.region001	bin.137	terpene	Terpene	1727	TRUE
k129_19873759.region001	bin.202	arylpolyene	Others	2147	TRUE
k129_23105916.region001	bin.202	T3PKS	PKSother	7583	TRUE
k129_461770.region001	bin.202	terpene	Terpene	3068	TRUE
k129_8978878.region001	bin.202	RRE-containing	RiPPs	2690	TRUE
k129_10216519.region001	bin.168	RRE-containing	RiPPs	6790	TRUE
k129_33611585.region001	bin.168	RRE-containing	RiPPs	2747	TRUE
k129_24210025.region001	bin.138	terpene	Terpene	4513	TRUE
k129_25020837.region001	bin.138	RRE-containing	RiPPs	8934	TRUE
k129_22818076.region001	bin.30	terpene	Terpene	4519	TRUE
k129_18802998.region001	bin.30	terpene	Terpene	3270	TRUE
k129_24675959.region001	bin.245	terpene	Terpene	2068	TRUE
k129_7122054.region001	bin.247	NRPS-like	NRPS	7847	TRUE
k129_28321244.region001	bin.306	terpene	Terpene	2031	TRUE
k129_15662621.region001	bin.306	NRPS	NRPS	2917	TRUE
k129_33978353.region001	bin.306	resorcinol	Others	2318	TRUE
k129_14736595.region001	bin.306	arylpolyene	Others	4372	TRUE
k129_13895592.region001	bin.306	arylpolyene	Others	2681	TRUE
k129_16669244.region001	bin.306	NRPS	NRPS	2620	TRUE
k129_30559266.region001	bin.312	T1PKS	PKSI	3618	TRUE
k129_9067644.region001	bin.312	proteusin	RiPPs	1811	TRUE
k129_14182795.region001	bin.312	hglE-KS	PKSother	25766	TRUE
k129_15191276.region001	bin.312	acyl_amino_acids	Others	3848	TRUE
k129_23442190.region001	bin.312	hglE-KS	PKSother	9355	TRUE
k129_6823277.region001	bin.256	betalactone	Others	12540	TRUE
k129_29998531.region001	bin.256	thioamitides	RiPPs	13759	TRUE
k129_19631059.region001	bin.148	phosphonate	Others	3149	TRUE
k129_17910547.region001	bin.194	terpene	Terpene	2441	TRUE
k129_25280591.region001	bin.196	terpene	Terpene	1336	TRUE
k129_6796043.region001	bin.130	terpene	Terpene	4292	TRUE
k129_1643036.region001	bin.157	ranthipeptide	RiPPs	1874	TRUE
k129_10567068.region001	bin.157	phosphonate	Others	5781	TRUE
k129_25942618.region001	bin.157	terpene	Terpene	8667	TRUE
k129_5767687.region001	bin.107	terpene	Terpene	13803	TRUE
k129_21305683.region001	bin.255	arylpolyene	Others	4090	TRUE
k129_20031118.region001	bin.255	NRPS-like	NRPS	10333	TRUE
k129_23327118.region001	bin.255	ladderane	Others	2692	TRUE
k129_2567691.region001	bin.45	terpene	Terpene	7253	TRUE
k129_10582219.region001	bin.45	terpene	Terpene	3527	TRUE
k129_3103272.region001	bin.45	ranthipeptide	RiPPs	21339	TRUE
k129_22861855.region001	bin.257	terpene	Terpene	1579	TRUE
k129_16887990.region001	bin.257	RiPP-like	RiPPs	5249	TRUE
k129_28737752.region001	bin.257	terpene	Terpene	5322	TRUE
k129_24040081.region001	bin.257	arylpolyene	Others	3932	TRUE
k129_8584315.region001	bin.257	terpene	Terpene	2521	TRUE
k129_13087789.region001	bin.257	terpene	Terpene	3360	TRUE
k129_12993798.region001	bin.257	terpene	Terpene	2177	TRUE
k129_25357351.region001	bin.299	RRE-containing	RiPPs	7077	TRUE
k129_19026253.region001	bin.220	nucleoside	Others	1829	TRUE
k129_16472737.region001	bin.225	RRE-containing	RiPPs	2640	TRUE
k129_24698971.region001	bin.171	NRPS-like	NRPS	3296	TRUE
k129_23498938.region001	bin.171	NRPS-like	NRPS	1446	TRUE
k129_7603344.region001	bin.131	ranthipeptide	RiPPs	7614	TRUE
k129_24256385.region001	bin.131	NRPS	NRPS	1776	TRUE
k129_10621629.region001	bin.131	arylpolyene	Others	3827	TRUE
k129_19623253.region001	bin.131	NRPS-like	NRPS	5756	TRUE
k129_28587492.region001	bin.131	NRPS-like	NRPS	3384	TRUE
k129_12247587.region001	bin.128	RRE-containing	RiPPs	2951	TRUE
k129_25618617.region001	bin.89	terpene	Terpene	2880	TRUE
k129_21440288.region001	bin.89	RRE-containing	RiPPs	3654	TRUE
k129_17244816.region001	bin.72	thiopeptide	RiPPs	6183	TRUE
k129_28581770.region001	bin.83	terpene	Terpene	2298	TRUE
k129_7659165.region001	bin.265	RiPP-like	RiPPs	4189	TRUE
k129_16285453.region001	bin.187	terpene	Terpene	5326	TRUE
k129_8708719.region001	bin.5	NRPS-like	NRPS	1697	TRUE
k129_8411375.region001	bin.5	terpene	Terpene	2154	TRUE
k129_30654436.region001	bin.5	RiPP-like	RiPPs	1830	TRUE
k129_32967684.region001	bin.5	terpene	Terpene	2243	TRUE
k129_15101147.region001	bin.134	arylpolyene	Others	1550	TRUE
k129_2715650.region001	bin.134	RRE-containing	RiPPs	1061	TRUE
k129_3200039.region001	bin.134	ranthipeptide	RiPPs	2457	TRUE
k129_14225796.region001	bin.134	terpene	Terpene	1260	TRUE
k129_12241014.region001	bin.134	terpene	Terpene	2097	TRUE
k129_14898938.region001	bin.134	ladderane	Others	1994	TRUE
k129_32892040.region001	bin.159	NRPS-like	NRPS	6256	TRUE
k129_19362772.region001	bin.206	RRE-containing	RiPPs	1821	TRUE
k129_12990096.region001	bin.206	RRE-containing	RiPPs	2889	TRUE
k129_19902459.region001	bin.206	terpene	Terpene	1552	TRUE
k129_7083326.region001	bin.206	RiPP-like	RiPPs	6295	TRUE
k129_31374780.region001	bin.4	NRPS-like	NRPS	18683	TRUE
k129_33371641.region001	bin.4	arylpolyene	Others	17389	TRUE
k129_22883108.region001	bin.4	arylpolyene+resorcinol	Others	25535	TRUE
k129_24236095.region001	bin.4	RiPP-like	RiPPs	1788	TRUE
k129_15039512.region001	bin.4	NRPS-like	NRPS	12263	TRUE
k129_11199249.region001	bin.4	hserlactone	Others	2796	TRUE
k129_9464902.region001	bin.122	RiPP-like	RiPPs	6328	TRUE
k129_13005322.region001	bin.122	terpene	Terpene	14403	TRUE
k129_24112760.region001	bin.303	RRE-containing	RiPPs	6701	TRUE
k129_26359386.region001	bin.271	thioamitides	RiPPs	2620	TRUE
k129_6834259.region001	bin.271	NRPS-like	NRPS	6194	TRUE
k129_27407407.region001	bin.60	other	Others	1448	TRUE
k129_2701592.region001	bin.60	hglE-KS	PKSother	1396	TRUE
k129_15574675.region001	bin.47	ladderane	Others	17233	TRUE
k129_27026020.region001	bin.47	ladderane	Others	26727	TRUE
k129_18250698.region001	bin.47	terpene	Terpene	10290	TRUE
k129_13070126.region001	bin.226	terpene	Terpene	1512	TRUE
k129_5887601.region001	bin.226	NRPS-like	NRPS	1823	TRUE
k129_474101.region001	bin.226	RiPP-like	RiPPs	2061	TRUE
k129_26223433.region001	bin.11	T3PKS	PKSother	4238	TRUE
k129_3083207.region001	bin.11	terpene	Terpene	3411	TRUE
k129_14804060.region001	bin.143	resorcinol	Others	4422	TRUE
k129_34190078.region001	bin.143	hglE-KS	PKSothers	1503	TRUE
k129_5048283.region001	bin.143	RRE-containing	RiPPs	3220	TRUE
k129_17355700.region001	bin.143	hglE-KS	PKSother	3141	TRUE
k129_34003279.region001	bin.143	hglE-KS	PKSother	1705	TRUE
k129_13742867.region001	bin.143	arylpolyene	Others	4130	TRUE
k129_16696412.region001	bin.143	arylpolyene	Others	7780	TRUE
k129_29579551.region001	bin.143	betalactone	Others	6210	TRUE
k129_1410151.region001	bin.192	betalactone	Others	8025	TRUE
k129_24819129.region001	bin.192	NRPS-like	NRPS	6842	TRUE
k129_13647453.region001	bin.192	RiPP-like	RiPPs	10096	TRUE
k129_14266566.region001	bin.74	RRE-containing	RiPPs	6442	TRUE
k129_19340223.region001	bin.229	arylpolyene	Others	3469	TRUE
k129_23461212.region001	bin.18	terpene	Terpene	1506	TRUE
k129_16769156.region001	bin.18	T3PKS	PKSother	2050	TRUE
k129_20832831.region001	bin.18	T3PKS	PKSother	1658	TRUE
k129_11339436.region001	bin.248	phosphonate	Others	3825	TRUE
k129_28172123.region001	bin.174	arylpolyene	Others	3167	TRUE
k129_15704974.region001	bin.174	terpene	Terpene	8174	TRUE
k129_15407113.region001	bin.174	T3PKS	PKSother	3083	TRUE
k129_12546627.region001	bin.209	NRPS-like	NRPS	3423	TRUE
k129_34074604.region001	bin.23	PKS-like	PKSother	4767	TRUE
k129_25456416.region001	bin.23	hglE-KS	PKSother	1383	TRUE
k129_10815217.region001	bin.238	terpene	Terpene	3729	TRUE
k129_5717442.region001	bin.7	arylpolyene	Others	2252	TRUE
k129_2016739.region001	bin.7	hglE-KS	PKSother	4517	TRUE
k129_6699330.region001	bin.7	PUFA	Others	2394	TRUE
k129_33450585.region001	bin.7	arylpolyene	Others	1955	TRUE
k129_14612727.region001	bin.7	arylpolyene	Others	4121	TRUE
k129_33911006.region001	bin.7	RRE-containing	RiPPs	2248	TRUE
k129_29367029.region001	bin.7	hglE-KS	PKSother	3376	TRUE
k129_12731923.region001	bin.172	terpene	Terpene	1969	TRUE
k129_5093518.region001	bin.172	T3PKS	PKSother	3289	TRUE
k129_10058261.region001	bin.172	terpene	Terpene	1718	TRUE
k129_618103.region001	bin.172	NRPS-like	NRPS	3038	TRUE
k129_21448142.region001	bin.172	ranthipeptide	RiPPs	3048	TRUE
k129_30337695.region001	bin.172	ladderane	Others	2306	TRUE
k129_18724033.region001	bin.205	resorcinol	Others	2193	TRUE
k129_34149231.region001	bin.205	T3PKS	PKSother	1553	TRUE
k129_6891424.region001	bin.205	T1PKS	PKSI	4635	TRUE
k129_7075808.region001	bin.205	arylpolyene	Others	5198	TRUE
k129_3467445.region001	bin.205	arylpolyene	Others	2475	TRUE
k129_33770864.region001	bin.205	resorcinol	Others	4378	TRUE
k129_1968859.region001	bin.205	T1PKS	PKSI	5245	TRUE
k129_32876557.region001	bin.205	arylpolyene	Others	2365	TRUE
k129_2545805.region001	bin.125	terpene	Terpene	21002	TRUE
k129_21076996.region001	bin.142	RRE-containing	RiPPs	12728	TRUE
k129_17341361.region001	bin.142	terpene	Terpene	5731	TRUE
k129_19410074.region001	bin.40	terpene	Terpene	10423	TRUE
k129_19123550.region001	bin.212	T1PKS+hglE-KS	PKSother	7376	TRUE
k129_2518715.region001	bin.212	hglE-KS	PKSother	1763	TRUE
k129_27942160.region001	bin.106	terpene	Terpene	2088	TRUE
k129_301385.region001	bin.322	hglE-KS	PKSother	4072	TRUE
k129_31514645.region001	bin.322	terpene	Terpene	5284	TRUE
k129_26452132.region001	bin.322	terpene	Terpene	1912	TRUE
k129_34353935.region001	bin.120	RiPP-like	RiPPs	9726	TRUE
k129_20542099.region001	bin.120	terpene	Terpene	4064	TRUE
k129_29905796.region001	bin.57	arylpolyene	Others	1521	TRUE
k129_7431972.region001	bin.57	NRPS-like	NRPS	20199	TRUE
k129_6726824.region001	bin.57	arylpolyene	Others	2204	TRUE
k129_22433191.region001	bin.57	acyl_amino_acids	Others	13507	TRUE
k129_27751938.region001	bin.57	arylpolyene	Others	3211	TRUE
k129_24234561.region001	bin.268	ranthipeptide	RiPPs	2195	TRUE
k129_33224769.region001	bin.96	microviridin	RiPPs	1792	TRUE
k129_24640845.region001	bin.96	T1PKS	PKSI	2703	TRUE
k129_17798232.region001	bin.96	hserlactone	Others	1990	TRUE
k129_10180078.region001	bin.9	ladderane	Others	1900	TRUE
k129_25537188.region001	bin.9	NRPS-like	NRPS	6194	TRUE
k129_3515156.region001	bin.34	terpene	Terpene	2756	TRUE
k129_18313097.region001	bin.34	CDPS	NRPS	1862	TRUE
k129_20664815.region001	bin.34	terpene	Terpene	2018	TRUE
k129_27945157.region001	bin.88	terpene	Terpene	4838	TRUE
k129_33936172.region001	bin.150	T3PKS	PKSother	4159	TRUE
k129_12105172.region001	bin.150	T3PKS	PKSother	5170	TRUE
k129_12170271.region001	bin.266	RiPP-like	RiPPs	4317	TRUE
k129_14683188.region001	bin.266	ranthipeptide	RiPPs	9342	TRUE
k129_2628655.region001	bin.266	ranthipeptide	RiPPs	2288	TRUE
k129_23439467.region001	bin.79	NRPS-like	NRPS	19023	TRUE
k129_33998075.region001	bin.79	terpene	Terpene	22776	TRUE
k129_4983329.region001	bin.79	arylpolyene	Others	12696	TRUE
k129_2554913.region001	bin.79	terpene	Terpene	11907	TRUE
k129_12446069.region001	bin.14	arylpolyene	Others	3079	TRUE
k129_17369210.region001	bin.14	arylpolyene	Others	2592	TRUE
k129_22961704.region001	bin.321	terpene	Terpene	1574	TRUE
k129_5038909.region001	bin.321	NRPS-like	NRPS	4445	TRUE
k129_3336592.region001	bin.321	T3PKS	PKSother	4690	TRUE
k129_29749420.region001	bin.321	ranthipeptide	RiPPs	10283	TRUE
k129_19859992.region001	bin.321	RRE-containing	RiPPs	2110	TRUE
k129_32333408.region001	bin.261	terpene	Terpene	14989	TRUE
k129_18059413.region001	bin.261	other	Others	2521	TRUE
k129_16042474.region001	bin.261	other	Others	5069	TRUE
k129_57883.region001	bin.136	acyl_amino_acids+hserlactone	Others	3032	TRUE
k129_8300494.region001	bin.136	RiPP-like	RiPPs	1910	TRUE
k129_16416919.region001	bin.31	hglE-KS	PKSother	2757	TRUE
k129_1051531.region001	bin.31	RiPP-like	RiPPs	1698	TRUE
k129_8681590.region001	bin.324	terpene	Terpene	1884	TRUE
k129_16863592.region001	bin.324	terpene	Terpene	1464	TRUE
k129_11488459.region001	bin.324	terpene	Terpene	2651	TRUE
k129_24770509.region001	bin.1	terpene	Terpene	6150	TRUE
k129_15579386.region001	bin.1	RRE-containing+lassopeptide	RiPPs	5227	TRUE
k129_6325216.region001	bin.1	arylpolyene	Others	2781	TRUE
k129_21825177.region001	bin.147	arylpolyene	Others	7426	TRUE
k129_29953.region001	bin.147	arylpolyene	Others	2846	TRUE
k129_32782285.region001	bin.147	resorcinol	Others	6683	TRUE
k129_11738335.region001	bin.132	NRPS-like	NRPS	12933	TRUE
k129_12508198.region001	bin.132	phosphonate	Others	9030	TRUE
k129_33990013.region001	bin.132	crocagin	RiPPs	4277	TRUE
k129_27293668.region001	bin.287	arylpolyene	Others	6700	TRUE
k129_1437262.region001	bin.287	RRE-containing	RiPPs	2020	TRUE
k129_16625050.region001	bin.287	arylpolyene	Others	4495	TRUE
k129_6175827.region001	bin.239	T1PKS	PKSI	2234	TRUE
k129_33226537.region001	bin.116	RiPP-like	RiPPs	3421	TRUE
k129_29163117.region001	bin.116	RRE-containing	RiPPs	4812	TRUE
k129_31722824.region001	bin.116	arylpolyene	Others	2480	TRUE
k129_16591072.region001	bin.116	hglE-KS	PKSother	1858	TRUE
k129_3072901.region001	bin.116	hglE-KS	PKSother	3172	TRUE
k129_21038740.region001	bin.116	T1PKS	PKSI	5750	TRUE
k129_29213818.region001	bin.116	RiPP-like	RiPPs	2296	TRUE
k129_7722314.region001	bin.116	hglE-KS	PKSother	1876	TRUE
k129_15382761.region001	bin.116	resorcinol	Others	2575	TRUE
k129_8893298.region001	bin.240	terpene	Terpene	1696	TRUE
k129_13145408.region001	bin.240	RiPP-like	RiPPs	1361	TRUE
k129_2363140.region001	bin.240	terpene	Terpene	3033	TRUE
k129_7433921.region001	bin.240	RRE-containing	RiPPs	1770	TRUE
k129_22521050.region001	bin.219	resorcinol	Others	3351	TRUE
k129_31450629.region001	bin.219	ladderane	Others	8304	TRUE
k129_3632300.region001	bin.219	NRPS-like	NRPS	3083	TRUE
k129_2685623.region001	bin.219	arylpolyene	Others	4863	TRUE
k129_31145298.region001	bin.219	NRPS-like	NRPS	2398	TRUE
k129_4267776.region001	bin.186	RRE-containing	RiPPs	6880	TRUE
k129_16144923.region001	bin.320	terpene	Terpene	2674	TRUE
k129_15920045.region001	bin.320	terpene	Terpene	1799	TRUE
k129_5018412.region001	bin.304	terpene	Terpene	4515	TRUE
k129_17359839.region001	bin.304	terpene	Terpene	9345	TRUE
k129_29178691.region001	bin.304	terpene	Terpene	3041	TRUE
k129_17376548.region001	bin.75	terpene	Terpene	4737	TRUE
k129_4501904.region001	bin.75	hglE-KS	PKSother	2728	TRUE
k129_9585709.region001	bin.75	phosphonate	Others	4737	TRUE
k129_17449990.region001	bin.75	terpene	Terpene	4758	TRUE
k129_6845749.region001	bin.221	ranthipeptide	RiPPs	2060	TRUE
k129_24016556.region001	bin.221	RRE-containing	RiPPs	1136	TRUE
k129_30858519.region001	bin.285	RRE-containing	RiPPs	2410	TRUE
k129_25911572.region001	bin.285	RRE-containing	RiPPs	1535	TRUE
k129_9848856.region001	bin.285	T3PKS	PKSother	1123	TRUE
k129_21336673.region001	bin.285	RRE-containing	RiPPs	1931	TRUE
k129_22138602.region001	bin.241	NRPS	NRPS	4133	TRUE
k129_33796807.region001	bin.63	terpene	Terpene	5622	TRUE
k129_3661138.region001	bin.63	phosphonate	Others	8248	TRUE
k129_25418435.region001	bin.63	terpene	Terpene	2429	TRUE
k129_17031447.region001	bin.63	ranthipeptide	RiPPs	6151	TRUE
k129_11297709.region001	bin.63	T3PKS	PKSother	4364	TRUE
k129_15266987.region001	bin.305	terpene	Terpene	4246	TRUE
k129_24701531.region001	bin.305	terpene	Terpene	6861	TRUE
k129_22974331.region001	bin.41	terpene	Terpene	10840	TRUE
k129_24069357.region001	bin.41	ectoine	Others	6622	TRUE
k129_628978.region001	bin.41	NRPS-like	NRPS	4068	TRUE
k129_3362099.region001	bin.41	ectoine	Others	5412	TRUE
k129_3734141.region001	bin.41	NRPS-like	NRPS	2032	TRUE
k129_29982941.region001	bin.41	terpene	Terpene	15086	TRUE
k129_27762426.region001	bin.161	RiPP-like	RiPPs	3496	TRUE
k129_13208279.region001	bin.161	hglE-KS	PKSother	2936	TRUE
k129_8686642.region001	bin.161	hglE-KS	PKSother	2629	TRUE
k129_12325391.region001	bin.56	acyl_amino_acids	Others	16618	TRUE
k129_2146826.region001	bin.56	arylpolyene	Others	1554	TRUE
k129_28768254.region001	bin.56	arylpolyene	Others	3910	TRUE
k129_25029007.region001	bin.56	arylpolyene	Others	6532	TRUE
k129_13036734.region001	bin.56	NRPS-like	NRPS	2329	TRUE
k129_1879046.region001	bin.181	terpene	Terpene	3528	TRUE
k129_20790329.region001	bin.181	RiPP-like	RiPPs	4294	TRUE
k129_10919731.region001	bin.181	RiPP-like	RiPPs	10014	TRUE
k129_16919784.region001	bin.61	phosphonate	Others	1582	TRUE
k129_18554064.region001	bin.94	terpene	Terpene	2862	TRUE
k129_13861849.region001	bin.94	NRPS-like	NRPS	10100	TRUE
k129_9775292.region001	bin.90	terpene	Terpene	3757	TRUE
k129_24200583.region001	bin.119	arylpolyene	Others	2346	TRUE
k129_8765769.region001	bin.119	arylpolyene	Others	2974	TRUE
k129_6978223.region001	bin.119	resorcinol+arylpolyene	Others	5540	TRUE
k129_8199813.region001	bin.119	arylpolyene	Others	2256	TRUE
k129_7330448.region001	bin.119	RRE-containing	RiPPs	1930	TRUE
k129_18724025.region001	bin.264	terpene	Terpene	1004	TRUE
k129_18452403.region001	bin.35	terpene	Terpene	4306	TRUE
k129_12245505.region001	bin.35	NRPS-like	NRPS	4451	TRUE
k129_6368519.region001	bin.35	T3PKS	PKSother	6081	TRUE
k129_17898309.region001	bin.35	terpene	Terpene	3531	TRUE
k129_25444768.region001	bin.244	NRPS-like	NRPS	3363	TRUE
k129_14444133.region001	bin.244	NRPS-like+NRPS	NRPS	3788	TRUE
k129_19188013.region001	bin.281	acyl_amino_acids	Others	2458	TRUE
k129_4213276.region001	bin.182	terpene	Terpene	2352	TRUE
k129_32701452.region001	bin.204	terpene	Terpene	34797	TRUE
k129_19756523.region001	bin.204	T3PKS	PKSother	9261	TRUE
k129_3150404.region001	bin.204	NRPS-like	NRPS	32491	TRUE
k129_6851624.region001	bin.118	terpene	Terpene	4876	TRUE
k129_12360832.region001	bin.118	terpene	Terpene	13832	TRUE
k129_22931874.region001	bin.118	terpene	Terpene	7350	TRUE
k129_4689850.region001	bin.291	terpene	Terpene	1329	TRUE
k129_6549650.region001	bin.291	T3PKS	PKSother	2479	TRUE
k129_14146635.region001	bin.177	T3PKS	PKSother	2206	TRUE
k129_31767426.region001	bin.177	T3PKS	PKSother	2649	TRUE
k129_22542489.region001	bin.177	NRPS	NRPS	3427	TRUE
k129_4218905.region001	bin.177	ladderane	Others	4180	TRUE
k129_22186741.region001	bin.184	RRE-containing	RiPPs	1082	TRUE
k129_31413325.region001	bin.184	betalactone	Others	9413	TRUE
k129_32059417.region001	bin.184	terpene	Terpene	1359	TRUE
k129_24177907.region001	bin.319	T3PKS	PKSother	1847	TRUE
k129_22066978.region001	bin.224	NRPS	NRPS	2713	TRUE
k129_15866661.region001	bin.224	NRPS	NRPS	4219	TRUE
k129_2212845.region001	bin.224	T1PKS	PKSI	3523	TRUE
k129_14647041.region001	bin.224	NRPS	NRPS	1982	TRUE
k129_30750432.region001	bin.224	NRPS	NRPS	4023	TRUE
k129_17124958.region001	bin.224	NRPS	NRPS	2072	TRUE
k129_29338180.region001	bin.224	NRPS	NRPS	2087	TRUE
k129_22689420.region001	bin.224	NRPS-like	NRPS	1703	TRUE
k129_21779931.region001	bin.224	NRPS-like	NRPS	2393	TRUE
k129_25077409.region001	bin.224	NRPS	NRPS	1691	TRUE
k129_5243925.region001	bin.224	NRPS	NRPS	3047	TRUE
k129_9839660.region001	bin.224	NRPS	NRPS	3395	TRUE
k129_4787844.region001	bin.224	NRPS	NRPS	3635	TRUE
k129_198336.region001	bin.224	NRPS	NRPS	2735	TRUE
k129_15987580.region001	bin.224	NRPS	NRPS	3164	TRUE
k129_14204383.region001	bin.224	NRPS	NRPS	1631	TRUE
k129_25170143.region001	bin.224	NRPS-like	NRPS	1669	TRUE
k129_30126195.region001	bin.224	NRPS	NRPS	2129	TRUE
k129_14714262.region001	bin.224	NRPS	NRPS	1668	TRUE
k129_14671508.region001	bin.224	T1PKS	PKSI	1592	TRUE
k129_14819049.region001	bin.224	NRPS	NRPS	3800	TRUE
k129_20778141.region001	bin.224	NRPS-like	NRPS	1684	TRUE
k129_14869616.region001	bin.224	NRPS-like	NRPS	2927	TRUE
k129_6099723.region001	bin.224	NRPS	NRPS	3508	TRUE
k129_5771854.region001	bin.224	NRPS	NRPS	3284	TRUE
k129_16805010.region001	bin.224	NRPS	NRPS	3516	TRUE
k129_26476801.region001	bin.224	NRPS	NRPS	2668	TRUE
k129_22987465.region001	bin.224	NRPS	NRPS	4959	TRUE
k129_12294490.region001	bin.224	NRPS-like	NRPS	1584	TRUE
k129_23547511.region001	bin.224	T1PKS	PKSI	2205	TRUE
k129_16344786.region001	bin.224	NRPS	NRPS	2525	TRUE
k129_23942058.region001	bin.224	transAT-PKS-like	PKSother	1624	TRUE
k129_7563533.region001	bin.224	NRPS	NRPS	2430	TRUE
k129_29357328.region001	bin.224	NRPS	NRPS	2122	TRUE
k129_33926952.region001	bin.224	NRPS	NRPS	1778	TRUE
k129_17824006.region001	bin.224	NRPS	NRPS	2731	TRUE
k129_4841330.region001	bin.224	NRPS	NRPS	2878	TRUE
k129_20272627.region001	bin.224	NRPS	NRPS	2196	TRUE
k129_9930819.region001	bin.224	NRPS	NRPS	1804	TRUE
k129_13098219.region001	bin.224	NRPS	NRPS	3660	TRUE
k129_5607559.region001	bin.224	NRPS	NRPS	1969	TRUE
k129_22534978.region001	bin.224	NRPS	NRPS	1763	TRUE
k129_5158743.region001	bin.224	NRPS	NRPS	2390	TRUE
k129_12499336.region001	bin.224	NRPS-like	NRPS	3405	TRUE
k129_31263612.region001	bin.224	NRPS-like	NRPS	2352	TRUE
k129_21992662.region001	bin.224	NRPS	NRPS	4324	TRUE
k129_12461451.region001	bin.224	NRPS	NRPS	4471	TRUE
k129_22152648.region001	bin.224	NRPS	NRPS	3763	TRUE
k129_5067235.region001	bin.224	NRPS-like	NRPS	2908	TRUE
k129_1573643.region001	bin.224	T1PKS	PKSI	2282	TRUE
k129_16592391.region001	bin.224	NRPS	NRPS	2979	TRUE
k129_3643179.region001	bin.224	NRPS	NRPS	1820	TRUE
k129_31806495.region001	bin.224	T1PKS	PKSI	2222	TRUE
k129_302383.region001	bin.224	NRPS	NRPS	1566	TRUE
k129_23926562.region001	bin.224	NRPS-like	NRPS	2554	TRUE
k129_13856224.region001	bin.224	T1PKS	PKSI	1767	TRUE
k129_14939103.region001	bin.224	NRPS	NRPS	2280	TRUE
k129_4029763.region001	bin.224	NRPS	NRPS	2233	TRUE
k129_9857799.region001	bin.224	NRPS	NRPS	2468	TRUE
k129_3095704.region001	bin.224	NRPS	NRPS	2240	TRUE
k129_14759756.region001	bin.224	NRPS-like	NRPS	1733	TRUE
k129_34043879.region001	bin.224	NRPS-like	NRPS	5376	TRUE
k129_18983494.region001	bin.224	NRPS	NRPS	3969	TRUE
k129_11249742.region001	bin.224	NRPS	NRPS	1657	TRUE
k129_20416545.region001	bin.224	T1PKS	PKSI	1538	TRUE
k129_243161.region001	bin.224	NRPS	NRPS	1620	TRUE
k129_16178931.region001	bin.224	NRPS-like	NRPS	1538	TRUE
k129_9268023.region001	bin.224	NRPS	NRPS	1783	TRUE
k129_17592846.region001	bin.224	NRPS	NRPS	1742	TRUE
k129_20158161.region001	bin.224	NRPS	NRPS	2499	TRUE
k129_23510315.region001	bin.224	NRPS	NRPS	3710	TRUE
k129_23472641.region001	bin.224	NRPS	NRPS	1505	TRUE
k129_4912372.region001	bin.224	RRE-containing	RiPPs	1568	TRUE
k129_20522172.region001	bin.224	NRPS	NRPS	1569	TRUE
k129_8343128.region001	bin.224	NRPS	NRPS	2640	TRUE
k129_349227.region001	bin.224	T1PKS	PKSI	3130	TRUE
k129_16401543.region001	bin.224	NRPS	NRPS	2257	TRUE
k129_8572452.region001	bin.224	NRPS	NRPS	3606	TRUE
k129_34432046.region001	bin.224	T1PKS	PKSI	3475	TRUE
k129_34285626.region001	bin.224	T1PKS	PKSI	2293	TRUE
k129_9912397.region001	bin.224	NRPS-like	NRPS	2504	TRUE
k129_23281557.region001	bin.224	NRPS	NRPS	2463	TRUE
k129_34168876.region001	bin.224	NRPS	NRPS	1638	TRUE
k129_31452132.region001	bin.224	NRPS	NRPS	2087	TRUE
k129_10433792.region001	bin.224	NRPS-like	NRPS	1502	TRUE
k129_28120051.region001	bin.224	NRPS	NRPS	1937	TRUE
k129_8207532.region001	bin.224	NRPS	NRPS	1757	TRUE
k129_17275339.region001	bin.224	NRPS	NRPS	2024	TRUE
k129_3081062.region001	bin.224	NRPS	NRPS	1786	TRUE
k129_34368878.region001	bin.224	NRPS	NRPS	1672	TRUE
k129_18634542.region001	bin.224	NRPS	NRPS	1881	TRUE
k129_10857779.region001	bin.224	NRPS-like	NRPS	2857	TRUE
k129_23995701.region001	bin.224	NRPS	NRPS	5107	TRUE
k129_5989013.region001	bin.224	NRPS	NRPS	1809	TRUE
k129_22736018.region001	bin.224	NRPS	NRPS	3825	TRUE
k129_8376450.region001	bin.224	NRPS	NRPS	2434	TRUE
k129_18832546.region001	bin.224	NRPS	NRPS	1690	TRUE
k129_16215285.region001	bin.224	T1PKS	PKSI	1659	TRUE
k129_30801672.region001	bin.224	T1PKS	PKSI	1573	TRUE
k129_6189475.region001	bin.224	NRPS	NRPS	5397	TRUE
k129_12950877.region001	bin.224	NRPS	NRPS	2581	TRUE
k129_6445773.region001	bin.224	transAT-PKS-like	PKSother	2073	TRUE
k129_5628500.region001	bin.224	NRPS	NRPS	2336	TRUE
k129_2321374.region001	bin.224	NRPS	NRPS	3202	TRUE
k129_23408621.region001	bin.224	NRPS	NRPS	2138	TRUE
k129_18040375.region001	bin.224	NRPS	NRPS	1832	TRUE
k129_22507594.region001	bin.224	NRPS-like	NRPS	2193	TRUE
k129_9640984.region001	bin.224	NRPS	NRPS	2752	TRUE
k129_31688955.region001	bin.224	NRPS	NRPS	3069	TRUE
k129_19514841.region001	bin.224	NRPS	NRPS	1566	TRUE
k129_16487187.region001	bin.224	NRPS	NRPS	1944	TRUE
k129_29142174.region001	bin.224	T1PKS	PKSI	3122	TRUE
k129_10079508.region001	bin.224	NRPS	NRPS	3410	TRUE
k129_34325983.region001	bin.224	NRPS	NRPS	1623	TRUE
k129_14157235.region001	bin.224	NRPS	NRPS	2670	TRUE
k129_30645924.region001	bin.224	NRPS	NRPS	2820	TRUE
k129_14374296.region001	bin.224	NRPS	NRPS	2068	TRUE
k129_3197678.region001	bin.224	NRPS	NRPS	1605	TRUE
k129_24273190.region001	bin.224	NRPS	NRPS	3176	TRUE
k129_12641829.region001	bin.224	NRPS-like	NRPS	1818	TRUE
k129_3484094.region001	bin.224	NRPS	NRPS	1789	TRUE
k129_127933.region001	bin.224	NRPS	NRPS	1721	TRUE
k129_26375454.region001	bin.224	NRPS	NRPS	1509	TRUE
k129_9646963.region001	bin.224	NRPS	NRPS	1563	TRUE
k129_22251164.region001	bin.224	NRPS	NRPS	1689	TRUE
k129_11394229.region001	bin.224	NRPS	NRPS	2215	TRUE
k129_24923807.region001	bin.224	T1PKS	PKSI	2043	TRUE
k129_31804686.region001	bin.224	NRPS-like	NRPS	3148	TRUE
k129_27766553.region001	bin.224	NRPS	NRPS	2270	TRUE
k129_17231021.region001	bin.224	NRPS	NRPS	2284	TRUE
k129_8483865.region001	bin.224	NRPS	NRPS	1643	TRUE
k129_26240447.region001	bin.224	NRPS	NRPS	4185	TRUE
k129_23526036.region001	bin.224	NRPS	NRPS	2671	TRUE
k129_24095472.region001	bin.224	NRPS-like	NRPS	1747	TRUE
k129_1758971.region001	bin.224	NRPS	NRPS	2286	TRUE
k129_9030588.region001	bin.224	NRPS	NRPS	1914	TRUE
k129_17208956.region001	bin.224	NRPS-like	NRPS	2124	TRUE
k129_32861849.region001	bin.224	NRPS	NRPS	1894	TRUE
k129_22412961.region001	bin.224	NRPS-like+NRPS	NRPS	3579	TRUE
k129_24491145.region001	bin.224	NRPS	NRPS	2476	TRUE
k129_21664678.region001	bin.224	NRPS	NRPS	4141	TRUE
k129_14696983.region001	bin.224	NRPS	NRPS	5038	TRUE
k129_12639144.region001	bin.224	NRPS	NRPS	1860	TRUE
k129_17599084.region001	bin.224	NRPS-like	NRPS	2533	TRUE
k129_1340451.region001	bin.224	NRPS-like	NRPS	2121	TRUE
k129_18613422.region001	bin.224	NRPS	NRPS	4807	TRUE
k129_21687749.region001	bin.224	NRPS-like	NRPS	2182	TRUE
k129_32824519.region001	bin.224	NRPS-like	NRPS	1897	TRUE
k129_16425160.region001	bin.224	NRPS	NRPS	4032	TRUE
k129_32007711.region001	bin.224	NRPS	NRPS	3458	TRUE
k129_8344200.region001	bin.224	NRPS	NRPS	1675	TRUE
k129_31141000.region001	bin.224	NRPS	NRPS	3770	TRUE
k129_33090930.region001	bin.224	NRPS	NRPS	2015	TRUE
k129_13208661.region001	bin.224	T1PKS	PKSI	1668	TRUE
k129_5830070.region001	bin.224	T1PKS	PKSI	2662	TRUE
k129_21506840.region001	bin.224	T1PKS	PKSI	2229	TRUE
k129_31440497.region001	bin.224	NRPS	NRPS	2715	TRUE
k129_8224901.region001	bin.224	NRPS	NRPS	2205	TRUE
k129_8099911.region001	bin.224	T1PKS	PKSI	4839	TRUE
k129_4478911.region001	bin.224	NRPS	NRPS	4636	TRUE
k129_32997339.region001	bin.224	NRPS	NRPS	1705	TRUE
k129_19455779.region001	bin.224	NRPS	NRPS	1547	TRUE
k129_26739964.region001	bin.224	NRPS	NRPS	2450	TRUE
k129_33974441.region001	bin.224	NRPS	NRPS	1555	TRUE
k129_17413253.region001	bin.224	T1PKS	PKSI	2898	TRUE
k129_23297190.region001	bin.224	NRPS-like	NRPS	1528	TRUE
k129_14667251.region001	bin.224	T1PKS	PKSI	1543	TRUE
k129_14268920.region001	bin.224	NRPS	NRPS	1910	TRUE
k129_24568789.region001	bin.224	T1PKS	PKSI	1709	TRUE
k129_14991920.region001	bin.224	NRPS	NRPS	1875	TRUE
k129_21897755.region001	bin.224	NRPS-like	NRPS	2991	TRUE
k129_29455789.region001	bin.224	NRPS-like	NRPS	2887	TRUE
k129_5713200.region001	bin.224	T1PKS	PKSI	1993	TRUE
k129_13264926.region001	bin.224	NRPS	NRPS	1537	TRUE
k129_21764052.region001	bin.224	NRPS	NRPS	2138	TRUE
k129_16743166.region001	bin.224	NRPS	NRPS	2669	TRUE
k129_24633961.region001	bin.224	NRPS-like	NRPS	1619	TRUE
k129_519531.region001	bin.224	NRPS	NRPS	3111	TRUE
k129_13620949.region001	bin.224	NRPS	NRPS	2072	TRUE
k129_4646887.region001	bin.224	T1PKS	PKSI	3044	TRUE
k129_8997450.region001	bin.224	NRPS-like	NRPS	2657	TRUE
k129_21523224.region001	bin.224	T1PKS	PKSI	2219	TRUE
k129_19568558.region001	bin.224	T1PKS	PKSI	2062	TRUE
k129_32319149.region001	bin.224	NRPS	NRPS	1860	TRUE
k129_15072103.region001	bin.224	NRPS	NRPS	2666	TRUE
k129_28805583.region001	bin.224	NRPS-like	NRPS	1682	TRUE
k129_728932.region001	bin.224	NRPS	NRPS	1997	TRUE
k129_7816476.region001	bin.224	NRPS	NRPS	1596	TRUE
k129_9147699.region001	bin.224	NRPS	NRPS	2254	TRUE
k129_25339975.region001	bin.224	NRPS	NRPS	2406	TRUE
k129_6481546.region001	bin.224	NRPS	NRPS	1664	TRUE
k129_33023339.region001	bin.224	NRPS	NRPS	2518	TRUE
k129_25829257.region001	bin.224	NRPS-like	NRPS	2074	TRUE
k129_9993736.region001	bin.224	T1PKS	PKSI	1758	TRUE
k129_11647317.region001	bin.224	NRPS	NRPS	4952	TRUE
k129_22176118.region001	bin.224	NRPS	NRPS	4911	TRUE
k129_12941013.region001	bin.224	NRPS-like	NRPS	1565	TRUE
k129_13181266.region001	bin.224	NRPS	NRPS	1580	TRUE
k129_12365203.region001	bin.224	T1PKS	PKSI	5257	TRUE
k129_14254388.region001	bin.224	transAT-PKS-like	PKSother	1613	TRUE
k129_17359506.region001	bin.224	NRPS	NRPS	3006	TRUE
k129_3231158.region001	bin.224	T1PKS	PKSI	2065	TRUE
k129_33073940.region001	bin.224	T1PKS	PKSI	4182	TRUE
k129_17681474.region001	bin.224	NRPS	NRPS	1727	TRUE
k129_5702612.region001	bin.224	NRPS-like	NRPS	1856	TRUE
k129_8125521.region001	bin.224	NRPS	NRPS	2647	TRUE
k129_16059005.region001	bin.224	NRPS	NRPS	1865	TRUE
k129_31718485.region001	bin.224	NRPS-like	NRPS	2380	TRUE
k129_25735094.region001	bin.224	NRPS-like	NRPS	2522	TRUE
k129_23145465.region001	bin.224	NRPS	NRPS	2730	TRUE
k129_5138281.region001	bin.224	NRPS	NRPS	2069	TRUE
k129_26482640.region001	bin.224	NRPS	NRPS	2960	TRUE
k129_16255820.region001	bin.224	NRPS	NRPS	3584	TRUE
k129_7905536.region001	bin.224	NRPS-like	NRPS	2275	TRUE
k129_2264938.region001	bin.224	NRPS-like	NRPS	1703	TRUE
k129_20790967.region001	bin.224	NRPS	NRPS	3138	TRUE
k129_13191683.region001	bin.224	NRPS	NRPS	1719	TRUE
k129_16715953.region001	bin.224	NRPS	NRPS	1603	TRUE
k129_7006079.region001	bin.224	NRPS	NRPS	2893	TRUE
k129_10156868.region001	bin.224	NRPS	NRPS	1612	TRUE
k129_10902804.region001	bin.224	T1PKS	PKSI	1542	TRUE
k129_9451819.region001	bin.224	NRPS	NRPS	2637	TRUE
k129_30031708.region001	bin.224	NRPS	NRPS	1700	TRUE
k129_4428559.region001	bin.224	NRPS	NRPS	1953	TRUE
k129_13420901.region001	bin.224	NRPS	NRPS	2502	TRUE
k129_14086709.region001	bin.224	NRPS-like	NRPS	1620	TRUE
k129_14124306.region001	bin.224	RRE-containing	RiPPs	3535	TRUE
k129_3221391.region001	bin.224	NRPS	NRPS	5478	TRUE
k129_33389889.region001	bin.224	T1PKS	PKSI	1916	TRUE
k129_10180889.region001	bin.224	NRPS	NRPS	3004	TRUE
k129_34088824.region001	bin.224	NRPS	NRPS	2015	TRUE
k129_10436157.region001	bin.224	NRPS	NRPS	1580	TRUE
k129_19482165.region001	bin.224	NRPS	NRPS	2333	TRUE
k129_32087069.region001	bin.224	NRPS	NRPS	2187	TRUE
k129_20516409.region001	bin.224	NRPS	NRPS	3324	TRUE
k129_16013741.region001	bin.224	NRPS	NRPS	2223	TRUE
k129_17296279.region001	bin.224	NRPS-like	NRPS	1558	TRUE
k129_11679939.region001	bin.224	NRPS-like	NRPS	1620	TRUE
k129_13374476.region001	bin.224	NRPS	NRPS	3113	TRUE
k129_28088671.region001	bin.224	NRPS	NRPS	2628	TRUE
k129_18151377.region001	bin.224	NRPS	NRPS	1554	TRUE
k129_18493480.region001	bin.224	NRPS	NRPS	1987	TRUE
k129_18426906.region001	bin.224	NRPS	NRPS	3411	TRUE
k129_8057219.region001	bin.224	NRPS	NRPS	4062	TRUE
k129_13831020.region001	bin.224	NRPS	NRPS	2594	TRUE
k129_6817591.region001	bin.224	NRPS	NRPS	2223	TRUE
k129_31677447.region001	bin.224	NRPS	NRPS	2932	TRUE
k129_21388072.region001	bin.224	NRPS-like	NRPS	1822	TRUE
k129_18857635.region001	bin.224	NRPS-like	NRPS	2056	TRUE
k129_20800273.region001	bin.224	NRPS	NRPS	2098	TRUE
k129_34458473.region001	bin.224	NRPS	NRPS	2369	TRUE
k129_18801898.region001	bin.224	transAT-PKS-like	PKSother	1530	TRUE
k129_19196128.region001	bin.224	NRPS	NRPS	1756	TRUE
k129_22184333.region001	bin.224	NRPS-like	NRPS	4037	TRUE
k129_23157067.region001	bin.224	NRPS-like	NRPS	1682	TRUE
k129_27952657.region001	bin.224	NRPS	NRPS	1728	TRUE
k129_278660.region001	bin.224	NRPS	NRPS	4839	TRUE
k129_15390862.region001	bin.224	NRPS	NRPS	3160	TRUE
k129_15386892.region001	bin.224	NRPS	NRPS	2197	TRUE
k129_7945857.region001	bin.224	NRPS	NRPS	2062	TRUE
k129_21169126.region001	bin.224	NRPS-like	NRPS	3811	TRUE
k129_1899232.region001	bin.224	NRPS	NRPS	2302	TRUE
k129_19453102.region001	bin.224	T1PKS	PKSI	5912	TRUE
k129_29064977.region001	bin.224	NRPS	NRPS	2190	TRUE
k129_25706724.region001	bin.224	NRPS	NRPS	1824	TRUE
k129_4731672.region001	bin.224	NRPS	NRPS	2924	TRUE
k129_7020782.region001	bin.224	NRPS	NRPS	2896	TRUE
k129_12354681.region001	bin.224	NRPS-like	NRPS	1816	TRUE
k129_28270270.region001	bin.224	NRPS	NRPS	1633	TRUE
k129_44379.region001	bin.224	NRPS	NRPS	2040	TRUE
k129_19194510.region001	bin.224	NRPS	NRPS	2140	TRUE
k129_16133273.region001	bin.224	NRPS-like	NRPS	2902	TRUE
k129_15885130.region001	bin.224	NRPS-like	NRPS	1812	TRUE
k129_3095530.region001	bin.224	NRPS	NRPS	4130	TRUE
k129_29473297.region001	bin.224	NRPS	NRPS	2763	TRUE
k129_18010532.region001	bin.224	NRPS	NRPS	2093	TRUE
k129_26456975.region001	bin.224	NRPS	NRPS	2380	TRUE
k129_11493664.region001	bin.224	T1PKS	PKSI	1503	TRUE
k129_8014643.region001	bin.224	NRPS	NRPS	1910	TRUE
k129_13108970.region001	bin.224	NRPS	NRPS	2306	TRUE
k129_15944781.region001	bin.224	NRPS	NRPS	3026	TRUE
k129_9644181.region001	bin.224	NRPS	NRPS	4502	TRUE
k129_26816462.region001	bin.224	NRPS	NRPS	3143	TRUE
k129_22367057.region001	bin.224	NRPS	NRPS	4074	TRUE
k129_27228379.region001	bin.224	NRPS	NRPS	1728	TRUE
k129_17871886.region001	bin.224	NRPS-like	NRPS	3636	TRUE
k129_29204124.region001	bin.224	NRPS	NRPS	5803	TRUE
k129_13980438.region001	bin.224	NRPS-like	NRPS	3225	TRUE
k129_214947.region001	bin.224	NRPS	NRPS	2016	TRUE
k129_746309.region001	bin.224	NRPS	NRPS	1599	TRUE
k129_24565172.region001	bin.224	NRPS	NRPS	1679	TRUE
k129_32970078.region001	bin.224	NRPS	NRPS	1944	TRUE
k129_4026303.region001	bin.224	NRPS	NRPS	3055	TRUE
k129_5606292.region001	bin.224	NRPS	NRPS	2626	TRUE
k129_5644463.region001	bin.224	NRPS	NRPS	2935	TRUE
k129_34257954.region001	bin.224	NRPS	NRPS	2358	TRUE
k129_14097524.region001	bin.224	NRPS-like	NRPS	1774	TRUE
k129_16741662.region001	bin.224	NRPS	NRPS	1855	TRUE
k129_23144489.region001	bin.224	NRPS-like	NRPS	2212	TRUE
k129_4691690.region001	bin.224	NRPS-like	NRPS	1840	TRUE
k129_22046080.region001	bin.224	NRPS	NRPS	2268	TRUE
k129_21162742.region001	bin.224	NRPS	NRPS	2132	TRUE
k129_23816105.region001	bin.224	NRPS	NRPS	1921	TRUE
k129_23104388.region001	bin.224	NRPS-like	NRPS	2404	TRUE
k129_13282883.region001	bin.224	NRPS	NRPS	2718	TRUE
k129_23757478.region001	bin.224	T3PKS	PKSother	2857	TRUE
k129_31916891.region001	bin.224	NRPS	NRPS	1779	TRUE
k129_4989060.region001	bin.224	NRPS	NRPS	1929	TRUE
k129_20821314.region001	bin.224	PKS-like	PKSother	1907	TRUE
k129_23978480.region001	bin.224	NRPS	NRPS	3096	TRUE
k129_26668870.region001	bin.224	NRPS	NRPS	5422	TRUE
k129_18309432.region001	bin.224	NRPS	NRPS	1675	TRUE
k129_20402678.region001	bin.224	NRPS	NRPS	3018	TRUE
k129_2401526.region001	bin.224	NRPS	NRPS	2810	TRUE
k129_13243621.region001	bin.224	NRPS	NRPS	1879	TRUE
k129_12922171.region001	bin.224	NRPS	NRPS	2492	TRUE
k129_22554243.region001	bin.224	NRPS	NRPS	1653	TRUE
k129_229751.region001	bin.224	T1PKS	PKSI	2444	TRUE
k129_30944623.region001	bin.224	NRPS-like	NRPS	1946	TRUE
k129_28859328.region001	bin.224	NRPS	NRPS	1835	TRUE
k129_30473042.region001	bin.224	NRPS	NRPS	1840	TRUE
k129_8708603.region001	bin.224	NRPS	NRPS	3204	TRUE
k129_27341612.region001	bin.224	NRPS	NRPS	3041	TRUE
k129_7643744.region001	bin.224	NRPS	NRPS	3764	TRUE
k129_27429512.region001	bin.224	NRPS	NRPS	3583	TRUE
k129_30002710.region001	bin.224	NRPS	NRPS	2340	TRUE
k129_20459170.region001	bin.224	NRPS	NRPS	3904	TRUE
k129_7703785.region001	bin.224	NRPS-like	NRPS	1558	TRUE
k129_12139634.region001	bin.224	NRPS	NRPS	2809	TRUE
k129_17499178.region001	bin.224	NRPS	NRPS	2736	TRUE
k129_27291352.region001	bin.224	NRPS	NRPS	2014	TRUE
k129_29891741.region001	bin.224	NRPS	NRPS	1608	TRUE
k129_2191083.region001	bin.224	NRPS	NRPS	2413	TRUE
k129_30898432.region001	bin.224	NRPS	NRPS	4673	TRUE
k129_10256481.region001	bin.224	NRPS	NRPS	2014	TRUE
k129_7348529.region001	bin.224	NRPS	NRPS	3979	TRUE
k129_11561329.region001	bin.224	NRPS	NRPS	2831	TRUE
k129_26184741.region001	bin.224	NRPS	NRPS	3474	TRUE
k129_4013730.region001	bin.224	NRPS	NRPS	1728	TRUE
k129_27822853.region001	bin.224	NRPS	NRPS	2499	TRUE
k129_26871931.region001	bin.224	phosphonate	Others	1519	TRUE
k129_3647505.region001	bin.224	NRPS	NRPS	2182	TRUE
k129_5917543.region001	bin.224	NRPS	NRPS	2670	TRUE
k129_21502195.region001	bin.224	NRPS	NRPS	2924	TRUE
k129_2509603.region001	bin.224	NRPS	NRPS	2127	TRUE
k129_14755205.region001	bin.224	NRPS	NRPS	2158	TRUE
k129_26858309.region001	bin.224	NRPS	NRPS	1892	TRUE
k129_21759735.region001	bin.224	NRPS	NRPS	2176	TRUE
k129_2294858.region001	bin.224	NRPS	NRPS	2381	TRUE
k129_3989186.region001	bin.224	NRPS	NRPS	1610	TRUE
k129_14433139.region001	bin.224	NRPS	NRPS	2791	TRUE
k129_650025.region001	bin.224	T1PKS	PKSI	2466	TRUE
k129_2035005.region001	bin.224	NRPS	NRPS	4608	TRUE
k129_2491917.region001	bin.224	NRPS	NRPS	3599	TRUE
k129_24978398.region001	bin.224	NRPS	NRPS	1997	TRUE
k129_18020141.region001	bin.224	NRPS	NRPS	2909	TRUE
k129_22820838.region001	bin.224	NRPS-like	NRPS	1708	TRUE
k129_8040326.region001	bin.224	NRPS	NRPS	2259	TRUE
k129_8139796.region001	bin.224	NRPS	NRPS	2174	TRUE
k129_16708261.region001	bin.224	NRPS	NRPS	2229	TRUE
k129_23762874.region001	bin.85	terpene	Terpene	4392	TRUE
k129_29934562.region001	bin.85	NRPS	NRPS	1753	TRUE
k129_4698145.region001	bin.85	terpene	Terpene	2262	TRUE
k129_12104498.region001	bin.85	terpene	Terpene	2741	TRUE
k129_33650958.region001	bin.165	NRPS-like	NRPS	6424	TRUE
k129_32201544.region001	bin.165	NRPS-like	NRPS	5623	TRUE
k129_12492389.region001	bin.293	terpene	Terpene	12767	TRUE
k129_9886311.region001	bin.3	NRPS-like	NRPS	25103	TRUE
k129_1585256.region001	bin.46	terpene	Terpene	3195	TRUE
k129_16789194.region001	bin.46	terpene	Terpene	3766	TRUE
k129_9997501.region001	bin.46	terpene	Terpene	5591	TRUE
k129_9949108.region001	bin.46	terpene	Terpene	2150	TRUE
k129_6345425.region001	bin.217	RRE-containing	RiPPs	3068	TRUE
k129_21652442.region001	bin.124	terpene	Terpene	2036	TRUE
k129_6266260.region001	bin.124	terpene	Terpene	2395	TRUE
k129_13237575.region001	bin.124	NRPS-like	NRPS	2726	TRUE
k129_29573912.region001	bin.81	phosphonate	Others	8395	TRUE
k129_3935483.region001	bin.81	terpene	Terpene	17951	TRUE
k129_19068609.region001	bin.81	lassopeptide	RiPPs	6129	TRUE
k129_6608065.region001	bin.227	acyl_amino_acids	Others	1430	TRUE
k129_7614142.region001	bin.227	arylpolyene	Others	1317	TRUE
k129_27104169.region001	bin.62	hglE-KS	PKSother	1678	TRUE
k129_25824227.region001	bin.62	hglE-KS+T1PKS	PKSother	3411	TRUE
k129_18395464.region001	bin.62	hglE-KS	PKSother	2224	TRUE
k129_33960656.region001	bin.62	hglE-KS	PKSother	2268	TRUE
k129_24605843.region001	bin.62	betalactone	Others	5665	TRUE
k129_31285267.region001	bin.313	CDPS	NRPS	3375	TRUE
k129_3582865.region001	bin.313	terpene	Terpene	6552	TRUE
k129_9158428.region001	bin.32	terpene	Terpene	3324	TRUE
k129_28553663.region001	bin.10	arylpolyene	Others	3932	TRUE
k129_15559437.region001	bin.10	arylpolyene	Others	9689	TRUE
k129_31935084.region001	bin.10	RRE-containing	RiPPs	7723	TRUE
k129_2172052.region001	bin.10	arylpolyene	Others	10144	TRUE
k129_6219606.region001	bin.93	T3PKS	PKSother	2574	TRUE
k129_3130175.region001	bin.69	terpene	Terpene	4522	TRUE
k129_18953992.region001	bin.69	terpene	Terpene	1710	TRUE
k129_29517813.region001	bin.69	RiPP-like	RiPPs	1843	TRUE
k129_9435725.region001	bin.69	RRE-containing	RiPPs	1570	TRUE
k129_32018392.region001	bin.69	ranthipeptide	RiPPs	1687	TRUE
k129_426300.region001	bin.69	terpene	Terpene	2333	TRUE
k129_14156266.region001	bin.69	redox-cofactor	RiPPs	3398	TRUE
k129_6091355.region001	bin.274	RRE-containing	RiPPs	1892	TRUE
k129_1756086.region001	bin.274	terpene	Terpene	2739	TRUE
k129_6279488.region001	bin.274	other	Others	1072	TRUE
k129_21695329.region001	bin.295	RRE-containing	RiPPs	10566	TRUE
k129_19398976.region001	bin.295	ranthipeptide	RiPPs	3151	TRUE
k129_5850739.region003	bin.277	terpene	Terpene	21714	TRUE
k129_5843499.region001	bin.277	NAPAA	NRPS	33975	FALSE
k129_5850739.region002	bin.277	NI-siderophore	Others	11923	FALSE
k129_8009986.region001	bin.277	resorcinol	Others	41932	FALSE
k129_10621979.region001	bin.277	arylpolyene	Others	43606	FALSE
k129_20989623.region001	bin.277	lassopeptide	RiPPs	21995	TRUE
k129_5850739.region001	bin.277	NI-siderophore	Others	10867	FALSE
k129_22224403.region001	bin.277	betalactone	Others	22570	FALSE
k129_35837.region001	bin.277	phosphonate-like	Others	40873	FALSE
k129_16207353.region001	bin.277	NRPS-like+T1PKS	PKS-NRP_Hybrids	52039	FALSE
k129_8363868.region001	bin.277	ectoine	Others	10405	FALSE
k129_30359693.region001	bin.163	redox-cofactor	RiPPs	17453	TRUE
k129_15579674.region001	bin.24	RRE-containing	RiPPs	1629	TRUE
k129_33544828.region001	bin.24	RRE-containing	RiPPs	3779	TRUE
k129_8294208.region001	bin.189	T3PKS	PKSother	2214	TRUE
k129_6949284.region001	bin.190	phosphonate	Others	2188	TRUE
k129_18592188.region001	bin.297	RiPP-like	RiPPs	3310	TRUE
k129_26523790.region001	bin.297	T1PKS	PKSI	2815	TRUE
k129_22868631.region001	bin.179	terpene	Terpene	3960	TRUE
k129_34173549.region001	bin.179	hglE-KS	PKSother	3350	TRUE
k129_26701989.region001	bin.179	phosphonate	Others	5727	TRUE
k129_30903000.region001	bin.179	redox-cofactor	RiPPs	8021	TRUE
k129_25149755.region001	bin.77	phosphonate	Others	6386	TRUE
k129_28327117.region001	bin.77	terpene	Terpene	1851	TRUE
k129_763608.region001	bin.77	RRE-containing	RiPPs	18766	TRUE
k129_11725795.region001	bin.77	terpene	Terpene	2219	TRUE
k129_2367871.region001	bin.77	terpene	Terpene	8242	TRUE
k129_33451255.region001	bin.77	terpene	Terpene	4989	TRUE
k129_19782130.region001	bin.70	RiPP-like	RiPPs	3017	TRUE
k129_14318374.region001	bin.70	RRE-containing	RiPPs	1809	TRUE
k129_13290071.region001	bin.73	betalactone	Others	3483	TRUE
k129_3989787.region001	bin.110	arylpolyene	Others	4235	TRUE
k129_26221355.region001	bin.110	arylpolyene	Others	2170	TRUE
k129_27409831.region001	bin.110	betalactone	Others	8098	TRUE
k129_15550273.region001	bin.110	arylpolyene	Others	4807	TRUE
k129_20403101.region001	bin.110	T3PKS	PKSother	5703	TRUE
k129_30261522.region001	bin.243	T3PKS	PKSother	4347	TRUE
k129_5965292.region001	bin.243	terpene	Terpene	1879	TRUE
k129_22763840.region001	bin.191	T3PKS	PKSother	2885	TRUE
k129_3769663.region001	bin.191	ranthipeptide	RiPPs	2606	TRUE
k129_320244.region001	bin.191	T3PKS	PKSother	2275	TRUE
k129_10096803.region001	bin.191	ranthipeptide	RiPPs	2458	TRUE
k129_12745115.region001	bin.191	T3PKS	PKSother	6520	TRUE
k129_10491627.region001	bin.211	hglE-KS+T1PKS	PKSother	12183	TRUE
k129_32210794.region001	bin.211	arylpolyene	Others	1510	TRUE
k129_24857572.region001	bin.211	NRPS-like	NRPS	2031	TRUE
k129_306385.region001	bin.211	hglE-KS	PKSother	7438	TRUE
k129_6293299.region001	bin.207	thioamitides	RiPPs	4312	TRUE
k129_1322468.region001	bin.207	RiPP-like	RiPPs	6797	TRUE
k129_33732349.region001	bin.296	RRE-containing	RiPPs	1556	TRUE
k129_29680860.region001	bin.296	terpene	Terpene	1729	TRUE
k129_21784087.region001	bin.296	ladderane	Others	1730	TRUE
k129_22809148.region001	bin.21	arylpolyene	Others	5065	TRUE
k129_27296234.region001	bin.21	arylpolyene	Others	1810	TRUE
k129_1363121.region001	bin.200	phosphonate	Others	6147	TRUE
k129_6852612.region001	bin.200	NRPS-like	NRPS	3889	TRUE
k129_14768608.region001	bin.262	arylpolyene	Others	4579	TRUE
k129_16866724.region001	bin.262	terpene	Terpene	1306	TRUE
k129_30996767.region001	bin.262	terpene	Terpene	13627	TRUE
k129_3556061.region001	bin.145	PKS-like	PKSother	19720	TRUE
k129_23199868.region001	bin.145	RRE-containing	RiPPs	7040	TRUE
k129_28615924.region001	bin.145	NRPS-like	NRPS	10195	TRUE
k129_24270502.region001	bin.145	terpene	Terpene	13200	TRUE
k129_21838158.region001	bin.145	thioamitides	RiPPs	20316	TRUE
k129_11841938.region001	bin.311	betalactone	Others	4349	TRUE
k129_2544747.region001	bin.311	arylpolyene	Others	1556	TRUE
k129_30259218.region001	bin.311	ranthipeptide+arylpolyene	Others	5342	TRUE
k129_33401395.region001	bin.311	arylpolyene	Others	7183	TRUE
k129_8936800.region001	bin.311	arylpolyene	Others	2524	TRUE
k129_18244476.region001	bin.311	arylpolyene	Others	3330	TRUE
k129_29632376.region001	bin.302	arylpolyene	Others	15906	TRUE
k129_29089242.region001	bin.156	terpene	Terpene	5050	TRUE
k129_21313837.region001	bin.156	arylpolyene	Others	7615	TRUE
k129_6219095.region001	bin.156	arylpolyene	Others	2814	TRUE
k129_3191994.region001	bin.156	RiPP-like	RiPPs	2986	TRUE
k129_27990037.region001	bin.156	betalactone	Others	4982	TRUE
k129_27426648.region001	bin.208	phosphonate	Others	6674	TRUE
k129_28742086.region001	bin.208	lassopeptide+RRE-containing	RiPPs	3860	TRUE
k129_25744400.region001	bin.146	phosphonate	Others	6344	TRUE
k129_21580497.region001	bin.103	RRE-containing	RiPPs	2242	TRUE
k129_28421948.region001	bin.66	RiPP-like	RiPPs	5231	TRUE
k129_22309665.region001	bin.66	RiPP-like	RiPPs	9064	TRUE
k129_22911001.region001	bin.66	hglE-KS	PKSother	6956	TRUE
k129_13429458.region001	bin.183	arylpolyene	Others	2899	TRUE
k129_19448073.region001	bin.183	arylpolyene	Others	2066	TRUE
k129_132750.region001	bin.183	resorcinol	Others	1822	TRUE
k129_14959272.region001	bin.183	resorcinol	Others	1684	TRUE
k129_17165963.region001	bin.183	arylpolyene	Others	2471	TRUE
k129_26070867.region001	bin.183	hserlactone	Others	1976	TRUE
k129_1302780.region001	bin.213	hglE-KS	PKSother	6258	TRUE
k129_16845012.region001	bin.213	hglE-KS	PKSother	1561	TRUE
k129_21788588.region001	bin.213	terpene	Terpene	9697	TRUE
k129_11200123.region001	bin.213	RiPP-like	RiPPs	5014	TRUE
k129_14264617.region001	bin.213	RiPP-like	RiPPs	1659	TRUE
k129_28380396.region001	bin.213	hglE-KS	PKSother	3151	TRUE
k129_12841467.region001	bin.49	NRPS	NRPS	4828	TRUE
k129_26817055.region001	bin.49	terpene	Terpene	4958	TRUE
k129_23538897.region001	bin.308	redox-cofactor	RiPPs	10275	TRUE
k129_6416638.region001	bin.216	RRE-containing	RiPPs	2239	TRUE
k129_26130186.region001	bin.67	T3PKS	PKSother	1278	TRUE
k129_3433904.region001	bin.67	ectoine	Others	1284	TRUE
k129_2266199.region001	bin.251	ranthipeptide	RiPPs	1349	TRUE
k129_20623601.region001	bin.251	RRE-containing	RiPPs	1785	TRUE
k129_5201459.region001	bin.251	T3PKS	PKSother	1194	TRUE
k129_4113913.region001	bin.251	T3PKS	PKSother	2592	TRUE
k129_8794158.region001	bin.198	hglE-KS	PKSother	5591	TRUE
k129_22752603.region001	bin.198	terpene	Terpene	2480	TRUE
k129_6550505.region001	bin.223	betalactone	Others	3007	TRUE
k129_29513510.region001	bin.223	terpene	Terpene	2716	TRUE
k129_14869560.region001	bin.223	terpene	Terpene	1846	TRUE
k129_160201.region001	bin.112	thioamitides	RiPPs	4828	TRUE
k129_6302029.region001	bin.234	RRE-containing	RiPPs	2664	TRUE
k129_25992590.region001	bin.129	terpene	Terpene	10410	TRUE
k129_4168122.region001	bin.129	T3PKS	PKSother	3549	TRUE
k129_778359.region001	bin.129	redox-cofactor	RiPPs	5554	TRUE
k129_14625663.region001	bin.129	terpene	Terpene	10452	TRUE
k129_15259283.region001	bin.141	betalactone	Others	7652	TRUE
k129_11396610.region001	bin.64	ladderane	Others	3044	TRUE
k129_4242579.region001	bin.64	terpene	Terpene	1654	TRUE
k129_12243615.region001	bin.82	arylpolyene	Others	3836	TRUE
k129_5477884.region001	bin.82	NRPS-like	NRPS	2821	TRUE
k129_6780961.region001	bin.82	terpene	Terpene	1711	TRUE
k129_1336833.region001	bin.82	terpene	Terpene	3089	TRUE
k129_1220683.region001	bin.325	resorcinol	Others	1178	TRUE
k129_1347616.region001	bin.325	NRPS	NRPS	1647	TRUE
k129_23182865.region001	bin.325	hserlactone+acyl_amino_acids	Others	3369	TRUE
k129_34399745.region001	bin.325	NRPS	NRPS	2550	TRUE
k129_1092671.region001	bin.325	NRPS	NRPS	1690	TRUE
k129_5667153.region001	bin.325	NRPS	NRPS	1170	TRUE
k129_32144995.region001	bin.237	terpene	Terpene	11016	TRUE
k129_5022040.region001	bin.76	terpene	Terpene	1246	TRUE
k129_25473659.region001	bin.76	terpene	Terpene	2024	TRUE
k129_4588696.region001	bin.231	indole	Others	3421	TRUE
k129_32858284.region001	bin.169	RRE-containing	RiPPs	3888	TRUE
k129_27915618.region001	bin.169	T3PKS	PKSother	2436	TRUE
k129_8301847.region001	bin.169	terpene	Terpene	3812	TRUE
k129_31813140.region001	bin.169	terpene	Terpene	2225	TRUE
k129_13011912.region001	bin.169	T3PKS	PKSother	1539	TRUE
k129_13716064.region001	bin.290	T3PKS	PKSother	1092	TRUE
k129_11774948.region001	bin.162	RRE-containing	RiPPs	5463	TRUE
k129_12335252.region001	bin.26	RRE-containing	RiPPs	1359	TRUE
k129_2344203.region001	bin.19	terpene	Terpene	2367	TRUE
k129_20266538.region001	bin.19	NRPS-like	NRPS	5384	TRUE
k129_9577204.region001	bin.19	terpene	Terpene	5292	TRUE
k129_10285292.region001	bin.19	terpene	Terpene	3925	TRUE
k129_21946558.region001	bin.28	RiPP-like	RiPPs	1965	TRUE
k129_7627343.region001	bin.28	RiPP-like	RiPPs	3096	TRUE
k129_5677336.region001	bin.28	RiPP-like	RiPPs	5710	TRUE
k129_29686019.region001	bin.28	RRE-containing	RiPPs	3803	TRUE
k129_2079272.region001	bin.28	hglE-KS	PKSother	3058	TRUE
k129_24011718.region001	bin.28	RRE-containing	RiPPs	2215	TRUE
k129_13663361.region001	bin.28	hglE-KS	PKSother	5751	TRUE
k129_29423896.region001	bin.97	NRPS-like	NRPS	2369	TRUE
k129_30804964.region001	bin.97	nucleoside	Others	3970	TRUE
k129_32591037.region001	bin.13	RRE-containing	RiPPs	7344	TRUE
k129_16695293.region001	bin.133	T3PKS	PKSother	5644	TRUE
k129_23007431.region001	bin.133	terpene	Terpene	1930	TRUE
k129_33086425.region001	bin.133	NRPS-like	NRPS	2417	TRUE
k129_28512892.region001	bin.133	terpene	Terpene	5441	TRUE
k129_10988721.region001	bin.133	arylpolyene	Others	3704	TRUE
k129_15133565.region001	bin.133	arylpolyene	Others	5725	TRUE
k129_11216310.region001	bin.133	RRE-containing	RiPPs	6447	TRUE
k129_428776.region001	bin.15	NRPS	NRPS	2626	TRUE
k129_20478611.region001	bin.15	terpene	Terpene	2681	TRUE
k129_21628778.region001	bin.39	arylpolyene	Others	2601	TRUE
k129_28388336.region001	bin.108	RRE-containing	RiPPs	2873	TRUE
k129_31850789.region001	bin.108	ranthipeptide	RiPPs	7955	TRUE
k129_27696281.region001	bin.36	NRPS	NRPS	1784	TRUE
k129_26733901.region001	bin.36	NRPS	NRPS	4520	TRUE
k129_28158835.region001	bin.36	NRPS-like	NRPS	6461	TRUE
k129_27353212.region001	bin.36	NRPS-like	NRPS	2254	TRUE
k129_16320726.region001	bin.36	NRPS	NRPS	1762	TRUE
k129_12734221.region001	bin.36	NRPS-like	NRPS	4153	TRUE
k129_26578915.region001	bin.36	terpene	Terpene	3978	TRUE
k129_26453809.region001	bin.36	NRPS	NRPS	1916	TRUE
k129_5166999.region001	bin.36	NRPS	NRPS	2085	TRUE
k129_3441712.region001	bin.36	NRPS	NRPS	3946	TRUE
k129_34004595.region001	bin.36	NRPS-like+T1PKS	PKS-NRP_Hybrids	5110	TRUE
k129_6560693.region001	bin.36	NRPS	NRPS	6624	TRUE
k129_1001881.region001	bin.160	terpene	Terpene	4818	TRUE
k129_1454942.region001	bin.160	terpene	Terpene	2901	TRUE
k129_5954410.region001	bin.282	arylpolyene	Others	3266	TRUE
k129_12366326.region001	bin.140	terpene	Terpene	1609	TRUE
k129_11281978.region001	bin.140	terpene	Terpene	4466	TRUE
